# Supplementary material for: De novo assembly of plasmodium interspersed repeat (pir) genes from Plasmodium vivax RNAseq data suggests geographic conservation of sub-family transcription
Source: BMC Genomics. 2025 May 29;26:544. doi: 10.1186/s12864-025-11752-1 (PMC12121038; doi:10.1186/s12864-025-11752-1)
Supplement: Supplementary file 3 — Additional file 3. [file 12864_2025_11752_MOESM3_ESM.csv]

	X	label	Subfam_Sal1	species	Name	Length	assembly	E.value_fullseq	score_fullseq	bias_fullseq	E.value_bestdom	score_bestdom	bias_bestdom	exp_numdom	N_numdom	hmm_cvrg_perc	expt	lifecycle_stage	location	experiment_id	helpful_assembly_name	country	TPM_med	TPM_max	TPM_min	NumReads_med	NumReads_max	NumReads_min	BLAST_Cluster_Num	Subfam_new	assembly_id	de_novo
1	1	NonamEVm001221t1_Cheng19_ERX2560127-ERR2541709_vvx	de_novo	vvx	NonamEVm001221t1	1095	Cheng19_ERX2560127-ERR2541709_vvx	1.4e-45	156.5	53.1	6.4e-43	147.7	53.1	2.3	1	99.7368421052632	Cheng19	asexual_mixed	Unk_Thailand_SEA	AsexThai19	Asex4	Thailand	42.460363	42.460363	42.460363	74	74	74	9	9_E	AsexThai19_ERX2560127-ERR2541709	TRUE
2	2	NonamEVm001278t1_Cheng19_ERX2560127-ERR2541709_vvx	de_novo	vvx	NonamEVm001278t1	1074	Cheng19_ERX2560127-ERR2541709_vvx	4.1e-74	250.4	11.6	7e-74	249.6	11.6	1.4	1	91.0526315789474	Cheng19	asexual_mixed	Unk_Thailand_SEA	AsexThai19	Asex4	Thailand	54.92692	54.92692	54.92692	93.553	93.553	93.553	4	4_C	AsexThai19_ERX2560127-ERR2541709	TRUE
3	3	NonamEVm001016t1_Cheng19_ERX2560127-ERR2541709_vvx	de_novo	vvx	NonamEVm001016t1	1179	Cheng19_ERX2560127-ERR2541709_vvx	4.4e-51	174.6	25.1	7.4e-51	173.9	25.1	1.3	1	96.3157894736842	Cheng19	asexual_mixed	Unk_Thailand_SEA	AsexThai19	Asex4	Thailand	54.09164	54.09164	54.09164	102.834	102.834	102.834	4	4_C	AsexThai19_ERX2560127-ERR2541709	TRUE
4	4	NonamEVm001326t1_Cheng19_ERX2560127-ERR2541709_vvx	de_novo	vvx	NonamEVm001326t1	1059	Cheng19_ERX2560127-ERR2541709_vvx	3.4e-50	171.7	46.4	3.2e-48	165.2	46.4	2	1	100	Cheng19	asexual_mixed	Unk_Thailand_SEA	AsexThai19	Asex4	Thailand	53.135795	53.135795	53.135795	89	89	89	9	9_E	AsexThai19_ERX2560127-ERR2541709	TRUE
5	5	NonamEVm001227t1_Cheng19_ERX2560127-ERR2541709_vvx	de_novo	vvx	NonamEVm001227t1	1089	Cheng19_ERX2560127-ERR2541709_vvx	4.4e-57	194.4	5.4	5.4e-57	194.1	5.4	1.2	1	75.7894736842105	Cheng19	asexual_mixed	Unk_Thailand_SEA	AsexThai19	Asex4	Thailand	18.481151	18.481151	18.481151	32	32	32	9	9_E	AsexThai19_ERX2560127-ERR2541709	TRUE
6	6	NonamEVm000890t2_Cheng19_ERX2560128-ERR2541710_vvx	de_novo	vvx	NonamEVm000890t2	1179	Cheng19_ERX2560128-ERR2541710_vvx	5.5e-52	177.7	2.5	7.5e-52	177.3	2.5	1.1	1	78.1578947368421	Cheng19	asexual_mixed	Unk_Thailand_SEA	AsexThai19	Asex5	Thailand	4.023173	4.023173	4.023173	8.644	8.644	8.644	1	1_E	AsexThai19_ERX2560128-ERR2541710	TRUE
7	7	NonamEVm000890t1_Cheng19_ERX2560128-ERR2541710_vvx	de_novo	vvx	NonamEVm000890t1	1161	Cheng19_ERX2560128-ERR2541710_vvx	2.1e-52	179	5.4	2.8e-52	178.6	5.4	1.1	1	78.4210526315789	Cheng19	asexual_mixed	Unk_Thailand_SEA	AsexThai19	Asex5	Thailand	3.505623	3.505623	3.505623	7.399	7.399	7.399	1	1_E	AsexThai19_ERX2560128-ERR2541710	TRUE
8	8	NonamEVm000790t1_Cheng19_ERX2560129-ERR2541711_vvx	de_novo	vvx	NonamEVm000790t1	1329	Cheng19_ERX2560129-ERR2541711_vvx	5e-76	256.8	12.7	1e-75	255.8	12.7	1.5	1	99.7368421052632	Cheng19	asexual_mixed	Unk_Thailand_SEA	AsexThai19	Asex1	Thailand	35.71501	35.71501	35.71501	127.246	127.246	127.246	1	1_E	AsexThai19_ERX2560129-ERR2541711	TRUE
9	9	NonamEVm000789t1_Cheng19_ERX2560129-ERR2541711_vvx	de_novo	vvx	NonamEVm000789t1	1329	Cheng19_ERX2560129-ERR2541711_vvx	2.4e-85	287.5	26.4	2.4e-85	287.5	26.4	2	1	99.7368421052632	Cheng19	asexual_mixed	Unk_Thailand_SEA	AsexThai19	Asex1	Thailand	15.998568	15.998568	15.998568	57	57	57	9	9_E	AsexThai19_ERX2560129-ERR2541711	TRUE
10	10	NonamEVm000684t1_Cheng19_ERX2560129-ERR2541711_vvx	de_novo	vvx	NonamEVm000684t1	1404	Cheng19_ERX2560129-ERR2541711_vvx	4.9e-114	381.9	10.5	5.5e-114	381.8	10.5	1	1	100	Cheng19	asexual_mixed	Unk_Thailand_SEA	AsexThai19	Asex1	Thailand	12.318931	12.318931	12.318931	46.718	46.718	46.718	1	1_E	AsexThai19_ERX2560129-ERR2541711	TRUE
11	11	NonamEVm000550t1_Cheng19_ERX2560129-ERR2541711_vvx	de_novo	vvx	NonamEVm000550t1	1536	Cheng19_ERX2560129-ERR2541711_vvx	4.7e-57	194.4	43.1	3.4e-54	185	43.1	2.2	1	99.4736842105263	Cheng19	asexual_mixed	Unk_Thailand_SEA	AsexThai19	Asex1	Thailand	19.540488	19.540488	19.540488	82	82	82	3	3_E	AsexThai19_ERX2560129-ERR2541711	TRUE
12	12	NonamEVm000776t1_Cheng19_ERX2560129-ERR2541711_vvx	de_novo	vvx	NonamEVm000776t1	1335	Cheng19_ERX2560129-ERR2541711_vvx	5.4e-89	299.5	16.1	6.3e-89	299.3	16.1	1	1	99.7368421052632	Cheng19	asexual_mixed	Unk_Thailand_SEA	AsexThai19	Asex1	Thailand	19.267371	19.267371	19.267371	69	69	69	1	1_E	AsexThai19_ERX2560129-ERR2541711	TRUE
13	13	NonamEVm001054t1_Cheng19_ERX2560129-ERR2541711_vvx	de_novo	vvx	NonamEVm001054t1	1179	Cheng19_ERX2560129-ERR2541711_vvx	3.2e-51	175.2	25	5e-51	174.5	25	1.3	1	96.3157894736842	Cheng19	asexual_mixed	Unk_Thailand_SEA	AsexThai19	Asex1	Thailand	48.329551	48.329551	48.329551	150	150	150	4	4_C	AsexThai19_ERX2560129-ERR2541711	TRUE
14	14	NonamEVm000810t1_Cheng19_ERX2560129-ERR2541711_vvx	de_novo	vvx	NonamEVm000810t1	1311	Cheng19_ERX2560129-ERR2541711_vvx	6.2e-96	322.3	3.7	7.8e-96	322	3.7	1	1	97.8947368421053	Cheng19	asexual_mixed	Unk_Thailand_SEA	AsexThai19	Asex1	Thailand	7.264555	7.264555	7.264555	25.482	25.482	25.482	1	1_E	AsexThai19_ERX2560129-ERR2541711	TRUE
15	15	NonamEVm000882t1_Cheng19_ERX2560129-ERR2541711_vvx	de_novo	vvx	NonamEVm000882t1	1263	Cheng19_ERX2560129-ERR2541711_vvx	1.6e-83	281.5	13.4	1.8e-83	281.3	13.4	1	1	99.7368421052632	Cheng19	asexual_mixed	Unk_Thailand_SEA	AsexThai19	Asex1	Thailand	14.633094	14.633094	14.633094	49.179	49.179	49.179	1	1_E	AsexThai19_ERX2560129-ERR2541711	TRUE
16	16	NonamEVm000984t1_Cheng19_ERX2560129-ERR2541711_vvx	de_novo	vvx	NonamEVm000984t1	1209	Cheng19_ERX2560129-ERR2541711_vvx	3.4e-86	290.3	6.5	4.4e-86	289.9	6.5	1.1	1	85	Cheng19	asexual_mixed	Unk_Thailand_SEA	AsexThai19	Asex1	Thailand	20.340999	20.340999	20.340999	65	65	65	1	1_E	AsexThai19_ERX2560129-ERR2541711	TRUE
17	17	NonamEVm001246t1_Cheng19_ERX2560129-ERR2541711_vvx	de_novo	vvx	NonamEVm001246t1	1092	Cheng19_ERX2560129-ERR2541711_vvx	1.2e-46	160.1	20.2	1.4e-46	159.9	20.2	1	1	99.4736842105263	Cheng19	asexual_mixed	Unk_Thailand_SEA	AsexThai19	Asex1	Thailand	6.582366	6.582366	6.582366	18.677	18.677	18.677	8	8_I	AsexThai19_ERX2560129-ERR2541711	TRUE
18	18	NonamEVm001252t1_Cheng19_ERX2560129-ERR2541711_vvx	de_novo	vvx	NonamEVm001252t1	1089	Cheng19_ERX2560129-ERR2541711_vvx	2e-33	116.6	39.7	8.9e-33	114.5	39.7	1.7	1	99.4736842105263	Cheng19	asexual_mixed	Unk_Thailand_SEA	AsexThai19	Asex1	Thailand	27.579238	27.579238	27.579238	78	78	78	2	2_I	AsexThai19_ERX2560129-ERR2541711	TRUE
19	19	NonamEVm001298t1_Cheng19_ERX2560129-ERR2541711_vvx	de_novo	vvx	NonamEVm001298t1	1071	Cheng19_ERX2560129-ERR2541711_vvx	2.4e-40	139.4	33.5	3e-40	139.1	33.5	1	1	85.5263157894737	Cheng19	asexual_mixed	Unk_Thailand_SEA	AsexThai19	Asex1	Thailand	13.702981	13.702981	13.702981	38	38	38	15	15	AsexThai19_ERX2560129-ERR2541711	TRUE
20	20	NonamEVm001016t1_Cheng19_ERX2560129-ERR2541711_vvx	de_novo	vvx	NonamEVm001016t1	1194	Cheng19_ERX2560129-ERR2541711_vvx	5.8e-67	227	4.3	7.2e-67	226.7	4.3	1	1	80	Cheng19	asexual_mixed	Unk_Thailand_SEA	AsexThai19	Asex1	Thailand	20.637516	20.637516	20.637516	65	65	65	1	1_E	AsexThai19_ERX2560129-ERR2541711	TRUE
21	21	NonamEVm002148t1_Cheng19_ERX2560129-ERR2541711_vvx	de_novo	vvx	NonamEVm002148t1	849	Cheng19_ERX2560129-ERR2541711_vvx	2.3e-47	162.5	9.9	2.7e-47	162.2	9.9	1	1	76.3157894736842	Cheng19	asexual_mixed	Unk_Thailand_SEA	AsexThai19	Asex1	Thailand	10.508149	10.508149	10.508149	22	22	22	4	4_C	AsexThai19_ERX2560129-ERR2541711	TRUE
22	22	NonamEVm001646t1_Cheng19_ERX2560129-ERR2541711_vvx	de_novo	vvx	NonamEVm001646t1	960	Cheng19_ERX2560129-ERR2541711_vvx	3.6e-30	105.9	22.1	3.3e-28	99.4	22.1	2	1	76.8421052631579	Cheng19	asexual_mixed	Unk_Thailand_SEA	AsexThai19	Asex1	Thailand	9.451924	9.451924	9.451924	23	23	23	4	4_C	AsexThai19_ERX2560129-ERR2541711	TRUE
23	23	NonamEVm000771t1_Cheng19_ERX2560129-ERR2541711_vvx	de_novo	vvx	NonamEVm000771t1	1338	Cheng19_ERX2560129-ERR2541711_vvx	2.6e-71	241.3	1	3.7e-71	240.8	1	1.2	1	98.9473684210526	Cheng19	asexual_mixed	Unk_Thailand_SEA	AsexThai19	Asex1	Thailand	38.71471	38.71471	38.71471	139	139	139	1	1_E	AsexThai19_ERX2560129-ERR2541711	TRUE
24	24	NonamEVm000834t1_Cheng19_ERX2560129-ERR2541711_vvx	de_novo	vvx	NonamEVm000834t1	1296	Cheng19_ERX2560129-ERR2541711_vvx	2.9e-45	155.6	12.7	4.8e-45	154.9	12.7	1.3	1	99.7368421052632	Cheng19	asexual_mixed	Unk_Thailand_SEA	AsexThai19	Asex1	Thailand	53.44024	53.44024	53.44024	185	185	185	4	4_C	AsexThai19_ERX2560129-ERR2541711	TRUE
25	25	NonamEVm001145t1_Cheng19_ERX2560129-ERR2541711_vvx	de_novo	vvx	NonamEVm001145t1	1134	Cheng19_ERX2560129-ERR2541711_vvx	2.2e-57	195.4	29.7	8.5e-57	193.5	29.7	1.8	1	99.7368421052632	Cheng19	asexual_mixed	Unk_Thailand_SEA	AsexThai19	Asex1	Thailand	156.104979	156.104979	156.104979	463	463	463	4	4_C	AsexThai19_ERX2560129-ERR2541711	TRUE
26	26	NonamEVm001343t1_Cheng19_ERX2560129-ERR2541711_vvx	de_novo	vvx	NonamEVm001343t1	1059	Cheng19_ERX2560129-ERR2541711_vvx	1.8e-48	166.1	48.3	1.7e-46	159.6	48.3	2	1	100	Cheng19	asexual_mixed	Unk_Thailand_SEA	AsexThai19	Asex1	Thailand	60.663891	60.663891	60.663891	166	166	166	9	9_E	AsexThai19_ERX2560129-ERR2541711	TRUE
27	27	NonamEVm000576t2_Cheng19_ERX2560129-ERR2541711_vvx	de_novo	vvx	NonamEVm000576t2	1509	Cheng19_ERX2560129-ERR2541711_vvx	1.9e-81	274.6	13.8	3.1e-79	267.4	13.8	2	1	92.3684210526316	Cheng19	asexual_mixed	Unk_Thailand_SEA	AsexThai19	Asex1	Thailand	11.78519	11.78519	11.78519	48.482	48.482	48.482	1	1_E	AsexThai19_ERX2560129-ERR2541711	TRUE
28	28	NonamEVm000675t1_Cheng19_ERX2560129-ERR2541711_vvx	de_novo	vvx	NonamEVm000675t1	1413	Cheng19_ERX2560129-ERR2541711_vvx	4.4e-104	349.2	20.8	5.2e-104	348.9	20.8	1	1	100	Cheng19	asexual_mixed	Unk_Thailand_SEA	AsexThai19	Asex1	Thailand	11.169125	11.169125	11.169125	42.665	42.665	42.665	1	1_E	AsexThai19_ERX2560129-ERR2541711	TRUE
29	29	NonamEVm000904t2_Cheng19_ERX2560129-ERR2541711_vvx	de_novo	vvx	NonamEVm000904t2	1248	Cheng19_ERX2560129-ERR2541711_vvx	5.8e-81	273.1	8	6.9e-81	272.8	8	1.1	1	84.7368421052632	Cheng19	asexual_mixed	Unk_Thailand_SEA	AsexThai19	Asex1	Thailand	18.583378	18.583378	18.583378	61.602	61.602	61.602	1	1_E	AsexThai19_ERX2560129-ERR2541711	TRUE
30	30	NonamEVm000576t1_Cheng19_ERX2560129-ERR2541711_vvx	de_novo	vvx	NonamEVm000576t1	1509	Cheng19_ERX2560129-ERR2541711_vvx	5.8e-81	273.1	14.1	9.3e-79	265.8	14.1	2	1	92.3684210526316	Cheng19	asexual_mixed	Unk_Thailand_SEA	AsexThai19	Asex1	Thailand	11.794132	11.794132	11.794132	48.518	48.518	48.518	1	1_E	AsexThai19_ERX2560129-ERR2541711	TRUE
31	31	NonamEVm000675t2_Cheng19_ERX2560129-ERR2541711_vvx	de_novo	vvx	NonamEVm000675t2	1218	Cheng19_ERX2560129-ERR2541711_vvx	2.1e-74	251.4	9.4	2.5e-74	251.2	9.4	1	1	82.6315789473684	Cheng19	asexual_mixed	Unk_Thailand_SEA	AsexThai19	Asex1	Thailand	6.139142	6.139142	6.139142	19.787	19.787	19.787	1	1_E	AsexThai19_ERX2560129-ERR2541711	TRUE
32	32	NonamEVm000904t5_Cheng19_ERX2560129-ERR2541711_vvx	de_novo	vvx	NonamEVm000904t5	1113	Cheng19_ERX2560129-ERR2541711_vvx	1.4e-71	242.2	5.1	1.6e-71	242	5.1	1	1	78.9473684210526	Cheng19	asexual_mixed	Unk_Thailand_SEA	AsexThai19	Asex1	Thailand	13.033662	13.033662	13.033662	37.819	37.819	37.819	1	1_E	AsexThai19_ERX2560129-ERR2541711	TRUE
33	33	NonamEVm000790t2_Cheng19_ERX2560129-ERR2541711_vvx	de_novo	vvx	NonamEVm000790t2	1188	Cheng19_ERX2560129-ERR2541711_vvx	1e-67	229.5	5.3	1.2e-67	229.2	5.3	1.1	1	89.4736842105263	Cheng19	asexual_mixed	Unk_Thailand_SEA	AsexThai19	Asex1	Thailand	15.889522	15.889522	15.889522	49.754	49.754	49.754	1	1_E	AsexThai19_ERX2560129-ERR2541711	TRUE
34	34	NonamEVm000904t1_Cheng19_ERX2560129-ERR2541711_vvx	de_novo	vvx	NonamEVm000904t1	1158	Cheng19_ERX2560129-ERR2541711_vvx	1e-82	278.9	9.8	1.2e-82	278.6	9.8	1.1	1	78.6842105263158	Cheng19	asexual_mixed	Unk_Thailand_SEA	AsexThai19	Asex1	Thailand	12.847042	12.847042	12.847042	39.047	39.047	39.047	1	1_E	AsexThai19_ERX2560129-ERR2541711	TRUE
35	35	NonamEVm000882t2_Cheng19_ERX2560129-ERR2541711_vvx	de_novo	vvx	NonamEVm000882t2	1263	Cheng19_ERX2560129-ERR2541711_vvx	2.2e-83	281	13.9	2.6e-83	280.8	13.9	1	1	99.7368421052632	Cheng19	asexual_mixed	Unk_Thailand_SEA	AsexThai19	Asex1	Thailand	1.434496	1.434496	1.434496	4.821	4.821	4.821	1	1_E	AsexThai19_ERX2560129-ERR2541711	TRUE
36	36	NonamEVm000810t2_Cheng19_ERX2560129-ERR2541711_vvx	de_novo	vvx	NonamEVm000810t2	1251	Cheng19_ERX2560129-ERR2541711_vvx	1.8e-84	284.6	0.6	2.2e-84	284.3	0.6	1	1	93.9473684210526	Cheng19	asexual_mixed	Unk_Thailand_SEA	AsexThai19	Asex1	Thailand	4.066683	4.066683	4.066683	13.518	13.518	13.518	1	1_E	AsexThai19_ERX2560129-ERR2541711	TRUE
37	37	NonamEVm000346t1_Cheng19_ERX2560130-ERR2541712_vvx	de_novo	vvx	NonamEVm000346t1	1521	Cheng19_ERX2560130-ERR2541712_vvx	1.2e-41	143.8	22.3	2.7e-41	142.5	22.3	1.5	1	90	Cheng19	asexual_mixed	Unk_Thailand_SEA	AsexThai19	Asex2	Thailand	43.36637	43.36637	43.36637	64	64	64	7	7_E	AsexThai19_ERX2560130-ERR2541712	TRUE
38	38	NonamEVm000650t1_Cheng19_ERX2560130-ERR2541712_vvx	de_novo	vvx	NonamEVm000650t1	1179	Cheng19_ERX2560130-ERR2541712_vvx	3.4e-51	175.2	25	5.3e-51	174.5	25	1.3	1	96.3157894736842	Cheng19	asexual_mixed	Unk_Thailand_SEA	AsexThai19	Asex2	Thailand	47.399767	47.399767	47.399767	52	52	52	4	4_C	AsexThai19_ERX2560130-ERR2541712	TRUE
39	39	NonamEVm000843t1_Cheng19_ERX2560130-ERR2541712_vvx	de_novo	vvx	NonamEVm000843t1	1059	Cheng19_ERX2560130-ERR2541712_vvx	1.3e-53	183.1	46.4	2.8e-52	178.7	46.4	1.9	1	100	Cheng19	asexual_mixed	Unk_Thailand_SEA	AsexThai19	Asex2	Thailand	106.828916	106.828916	106.828916	103	103	103	9	9_E	AsexThai19_ERX2560130-ERR2541712	TRUE
40	40	NonamEVm000325t2_Cheng19_ERX2560130-ERR2541712_vvx	de_novo	vvx	NonamEVm000325t2	1557	Cheng19_ERX2560130-ERR2541712_vvx	6.2e-72	243.4	25.8	3.7e-55	188.2	21.8	2.2	2	80.7894736842105	Cheng19	asexual_mixed	Unk_Thailand_SEA	AsexThai19	Asex2	Thailand	30.472946	30.472946	30.472946	46.187	46.187	46.187	1	1_E	AsexThai19_ERX2560130-ERR2541712	TRUE
41	41	NonamEVm000688t1_Cheng19_ERX2560130-ERR2541712_vvx	de_novo	vvx	NonamEVm000688t1	1152	Cheng19_ERX2560130-ERR2541712_vvx	3.8e-48	165.1	7.3	4.8e-48	164.8	7.3	1.1	1	83.4210526315789	Cheng19	asexual_mixed	Unk_Thailand_SEA	AsexThai19	Asex2	Thailand	37.482987	37.482987	37.482987	40	40	40	1	1_E	AsexThai19_ERX2560130-ERR2541712	TRUE
42	42	NonamEVm000545t1_Cheng19_ERX2560130-ERR2541712_vvx	de_novo	vvx	NonamEVm000545t1	1263	Cheng19_ERX2560130-ERR2541712_vvx	3.1e-79	267.5	21.7	1.7e-78	265	21.7	1.8	1	98.4210526315789	Cheng19	asexual_mixed	Unk_Thailand_SEA	AsexThai19	Asex2	Thailand	60.535927	60.535927	60.535927	72.042	72.042	72.042	4	4_C	AsexThai19_ERX2560130-ERR2541712	TRUE
43	43	NonamEVm001131t2_Cheng19_ERX2560130-ERR2541712_vvx	de_novo	vvx	NonamEVm001131t2	918	Cheng19_ERX2560130-ERR2541712_vvx	1.6e-60	205.9	13.8	1.8e-60	205.7	13.8	1	1	83.1578947368421	Cheng19	asexual_mixed	Unk_Thailand_SEA	AsexThai19	Asex2	Thailand	9.281973	9.281973	9.281973	7.5	7.5	7.5	4	4_C	AsexThai19_ERX2560130-ERR2541712	TRUE
44	44	NonamEVm000690t1_Cheng19_ERX2560130-ERR2541712_vvx	de_novo	vvx	NonamEVm000690t1	1152	Cheng19_ERX2560130-ERR2541712_vvx	1.8e-54	185.9	16.6	2.2e-54	185.6	16.6	1	1	97.3684210526316	Cheng19	asexual_mixed	Unk_Thailand_SEA	AsexThai19	Asex2	Thailand	52.476182	52.476182	52.476182	56	56	56	4	4_C	AsexThai19_ERX2560130-ERR2541712	TRUE
45	45	NonamEVm000777t1_Cheng19_ERX2560130-ERR2541712_vvx	de_novo	vvx	NonamEVm000777t1	1092	Cheng19_ERX2560130-ERR2541712_vvx	1.2e-44	153.6	52.9	2.6e-42	145.9	52.9	2.3	1	100	Cheng19	asexual_mixed	Unk_Thailand_SEA	AsexThai19	Asex2	Thailand	64.954265	64.954265	64.954265	65	65	65	9	9_E	AsexThai19_ERX2560130-ERR2541712	TRUE
46	46	NonamEVm000479t1_Cheng19_ERX2560130-ERR2541712_vvx	de_novo	vvx	NonamEVm000479t1	1341	Cheng19_ERX2560130-ERR2541712_vvx	1.9e-74	251.7	13.9	5.6e-74	250.1	13.9	1.7	1	86.3157894736842	Cheng19	asexual_mixed	Unk_Thailand_SEA	AsexThai19	Asex2	Thailand	15.668359	15.668359	15.668359	20	20	20	9	9_E	AsexThai19_ERX2560130-ERR2541712	TRUE
47	47	NonamEVm000838t1_Cheng19_ERX2560130-ERR2541712_vvx	de_novo	vvx	NonamEVm000838t1	1059	Cheng19_ERX2560130-ERR2541712_vvx	2e-68	231.9	11.9	2.3e-68	231.7	11.9	1	1	88.6842105263158	Cheng19	asexual_mixed	Unk_Thailand_SEA	AsexThai19	Asex2	Thailand	25.611231	25.611231	25.611231	24.693	24.693	24.693	4	4_C	AsexThai19_ERX2560130-ERR2541712	TRUE
48	48	NonamEVm000545t3_Cheng19_ERX2560130-ERR2541712_vvx	de_novo	vvx	NonamEVm000545t3	939	Cheng19_ERX2560130-ERR2541712_vvx	1.4e-55	189.6	10.9	2.5e-55	188.8	10.9	1.4	1	79.7368421052632	Cheng19	asexual_mixed	Unk_Thailand_SEA	AsexThai19	Asex2	Thailand	24.576155	24.576155	24.576155	20.429	20.429	20.429	4	4_C	AsexThai19_ERX2560130-ERR2541712	TRUE
49	49	NonamEVm000325t1_Cheng19_ERX2560130-ERR2541712_vvx	de_novo	vvx	NonamEVm000325t1	1533	Cheng19_ERX2560130-ERR2541712_vvx	2.5e-68	231.6	23.2	3.9e-56	191.4	22.7	2.1	2	82.6315789473684	Cheng19	asexual_mixed	Unk_Thailand_SEA	AsexThai19	Asex2	Thailand	39.496135	39.496135	39.496135	58.813	58.813	58.813	1	1_E	AsexThai19_ERX2560130-ERR2541712	TRUE
50	50	NonamEVm000545t2_Cheng19_ERX2560130-ERR2541712_vvx	de_novo	vvx	NonamEVm000545t2	1257	Cheng19_ERX2560130-ERR2541712_vvx	3.5e-79	267.3	18	5.7e-79	266.6	18	1.4	1	99.2105263157895	Cheng19	asexual_mixed	Unk_Thailand_SEA	AsexThai19	Asex2	Thailand	15.070761	15.070761	15.070761	17.835	17.835	17.835	4	4_C	AsexThai19_ERX2560130-ERR2541712	TRUE
51	51	NonamEVm001131t1_Cheng19_ERX2560130-ERR2541712_vvx	de_novo	vvx	NonamEVm001131t1	918	Cheng19_ERX2560130-ERR2541712_vvx	4.8e-61	207.6	15.4	5.3e-61	207.4	15.4	1	1	83.1578947368421	Cheng19	asexual_mixed	Unk_Thailand_SEA	AsexThai19	Asex2	Thailand	9.281973	9.281973	9.281973	7.5	7.5	7.5	4	4_C	AsexThai19_ERX2560130-ERR2541712	TRUE
52	52	NonamEVm000864t1_Cheng19_ERX2560131-ERR2541713_vvx	de_novo	vvx	NonamEVm000864t1	1059	Cheng19_ERX2560131-ERR2541713_vvx	1.3e-53	183.1	46.4	2.7e-52	178.7	46.4	1.9	1	100	Cheng19	asexual_mixed	Unk_Thailand_SEA	AsexThai19	Asex3	Thailand	95.67365	95.67365	95.67365	112	112	112	9	9_E	AsexThai19_ERX2560131-ERR2541713	TRUE
53	53	NonamEVm000565t1_Cheng19_ERX2560131-ERR2541713_vvx	de_novo	vvx	NonamEVm000565t1	1272	Cheng19_ERX2560131-ERR2541713_vvx	1.4e-72	245.5	28.5	5.2e-72	243.6	28.5	1.7	1	99.2105263157895	Cheng19	asexual_mixed	Unk_Thailand_SEA	AsexThai19	Asex3	Thailand	50.540355	50.540355	50.540355	73.484	73.484	73.484	4	4_C	AsexThai19_ERX2560131-ERR2541713	TRUE
54	54	NonamEVm000467t1_Cheng19_ERX2560131-ERR2541713_vvx	de_novo	vvx	NonamEVm000467t1	1368	Cheng19_ERX2560131-ERR2541713_vvx	4.6e-61	207.6	17.4	5.7e-61	207.3	17.4	1.1	1	98.9473684210526	Cheng19	asexual_mixed	Unk_Thailand_SEA	AsexThai19	Asex3	Thailand	39.199324	39.199324	39.199324	62	62	62	1	1_E	AsexThai19_ERX2560131-ERR2541713	TRUE
55	55	NonamEVm000810t1_Cheng19_ERX2560131-ERR2541713_vvx	de_novo	vvx	NonamEVm000810t1	1092	Cheng19_ERX2560131-ERR2541713_vvx	5e-44	151.5	52.9	1.1e-41	143.8	52.9	2.3	1	100	Cheng19	asexual_mixed	Unk_Thailand_SEA	AsexThai19	Asex3	Thailand	70.808648	70.808648	70.808648	86	86	86	9	9_E	AsexThai19_ERX2560131-ERR2541713	TRUE
56	56	NonamEVm000715t1_Cheng19_ERX2560131-ERR2541713_vvx	de_novo	vvx	NonamEVm000715t1	1152	Cheng19_ERX2560131-ERR2541713_vvx	1.8e-54	185.9	16.6	2.1e-54	185.6	16.6	1	1	97.3684210526316	Cheng19	asexual_mixed	Unk_Thailand_SEA	AsexThai19	Asex3	Thailand	43.264979	43.264979	43.264979	56	56	56	4	4_C	AsexThai19_ERX2560131-ERR2541713	TRUE
57	57	NonamEVm000673t1_Cheng19_ERX2560131-ERR2541713_vvx	de_novo	vvx	NonamEVm000673t1	1182	Cheng19_ERX2560131-ERR2541713_vvx	5.6e-63	213.9	27.9	6.3e-63	213.7	27.9	1	1	100	Cheng19	asexual_mixed	Unk_Thailand_SEA	AsexThai19	Asex3	Thailand	16.443301	16.443301	16.443301	21.94	21.94	21.94	4	4_C	AsexThai19_ERX2560131-ERR2541713	TRUE
58	58	NonamEVm000328t1_Cheng19_ERX2560131-ERR2541713_vvx	de_novo	vvx	NonamEVm000328t1	1584	Cheng19_ERX2560131-ERR2541713_vvx	1e-41	143.9	22.3	2.9e-41	142.4	22.3	1.7	1	90	Cheng19	asexual_mixed	Unk_Thailand_SEA	AsexThai19	Asex3	Thailand	51.365178	51.365178	51.365178	96	96	96	7	7_E	AsexThai19_ERX2560131-ERR2541713	TRUE
59	59	NonamEVm000679t1_Cheng19_ERX2560131-ERR2541713_vvx	de_novo	vvx	NonamEVm000679t1	1179	Cheng19_ERX2560131-ERR2541713_vvx	3.3e-51	175.2	25	5.1e-51	174.5	25	1.3	1	96.3157894736842	Cheng19	asexual_mixed	Unk_Thailand_SEA	AsexThai19	Asex3	Thailand	46.607318	46.607318	46.607318	62	62	62	4	4_C	AsexThai19_ERX2560131-ERR2541713	TRUE
60	60	NonamEVm000988t1_Cheng19_ERX2560131-ERR2541713_vvx	de_novo	vvx	NonamEVm000988t1	996	Cheng19_ERX2560131-ERR2541713_vvx	1.8e-44	153	47.4	1.8e-42	146.4	47.4	2	1	95.5263157894737	Cheng19	asexual_mixed	Unk_Thailand_SEA	AsexThai19	Asex3	Thailand	40.484066	40.484066	40.484066	44	44	44	9	9_E	AsexThai19_ERX2560131-ERR2541713	TRUE
61	61	NonamEVm000565t3_Cheng19_ERX2560131-ERR2541713_vvx	de_novo	vvx	NonamEVm000565t3	894	Cheng19_ERX2560131-ERR2541713_vvx	7.7e-67	226.6	2.3	8.5e-67	226.5	2.3	1	1	80.5263157894737	Cheng19	asexual_mixed	Unk_Thailand_SEA	AsexThai19	Asex3	Thailand	2.380179	2.380179	2.380179	2.264	2.264	2.264	4	4_C	AsexThai19_ERX2560131-ERR2541713	TRUE
62	62	NonamEVm000565t2_Cheng19_ERX2560131-ERR2541713_vvx	de_novo	vvx	NonamEVm000565t2	1011	Cheng19_ERX2560131-ERR2541713_vvx	1.6e-73	248.6	8.3	1.7e-73	248.5	8.3	1	1	90.5263157894737	Cheng19	asexual_mixed	Unk_Thailand_SEA	AsexThai19	Asex3	Thailand	55.341587	55.341587	55.341587	61.252	61.252	61.252	4	4_C	AsexThai19_ERX2560131-ERR2541713	TRUE
63	63	NonamEVm000274t2_Cheng19_ERX2560133-ERR2541715_vvx	de_novo	vvx	NonamEVm000274t2	1113	Cheng19_ERX2560133-ERR2541715_vvx	5.6e-79	266.1	7.8	6.3e-79	265.9	7.8	1	1	94.4736842105263	Cheng19	asexual_mixed	Unk_Thailand_SEA	AsexThai19	Asex6	Thailand	13.020588	13.020588	13.020588	11.498	11.498	11.498	4	4_C	AsexThai19_ERX2560133-ERR2541715	TRUE
64	64	NonamEVm000274t1_Cheng19_ERX2560133-ERR2541715_vvx	de_novo	vvx	NonamEVm000274t1	1074	Cheng19_ERX2560133-ERR2541715_vvx	2e-73	247.8	12.5	3.5e-73	247	12.5	1.4	1	91.0526315789474	Cheng19	asexual_mixed	Unk_Thailand_SEA	AsexThai19	Asex6	Thailand	41.933872	41.933872	41.933872	35.502	35.502	35.502	4	4_C	AsexThai19_ERX2560133-ERR2541715	TRUE
65	65	NonamEVm003903t1_Gunalan19_Sal1_vvx	de_novo	vvx	NonamEVm003903t1	1362	Gunalan19_Sal1_vvx	1.4e-40	140.9	26.9	1.7e-40	140.5	26.9	1.1	1	100	Gunalan19	asexual_mixed	Unk_ElSalv_CA	AsexSal119	Asex	ElSalv	26.6227235	45.66454	18.113379	1400.285	1868.607	608.143	6	6_C	AsexSal119_Sal1	TRUE
66	66	NonamEVm004103t1_Gunalan19_Sal1_vvx	de_novo	vvx	NonamEVm004103t1	1311	Gunalan19_Sal1_vvx	1.1e-89	302.4	13.9	1.3e-89	302.2	13.9	1	1	99.7368421052632	Gunalan19	asexual_mixed	Unk_ElSalv_CA	AsexSal119	Asex	ElSalv	3.537425	4.293768	2.850098	147	170.697	127	1	1_E	AsexSal119_Sal1	TRUE
67	67	NonamEVm003937t1_Gunalan19_Sal1_vvx	de_novo	vvx	NonamEVm003937t1	1356	Gunalan19_Sal1_vvx	6.6e-88	296.6	27	6.6e-88	296.6	27	2.1	1	99.7368421052632	Gunalan19	asexual_mixed	Unk_ElSalv_CA	AsexSal119	Asex	ElSalv	11.531935	19.188486	5.925115	502.213	641	340	9	9_E	AsexSal119_Sal1	TRUE
68	68	NonamEVm003457t1_Gunalan19_Sal1_vvx	de_novo	vvx	NonamEVm003457t1	1491	Gunalan19_Sal1_vvx	3.9e-52	178.9	53.2	2.2e-51	176.4	53.2	2	1	100	Gunalan19	asexual_mixed	Unk_ElSalv_CA	AsexSal119	Asex	ElSalv	8.435537	18.281507	4.489321	413.507	1168.595	167.016	15	15	AsexSal119_Sal1	TRUE
69	69	NonamEVm003440t1_Gunalan19_Sal1_vvx	de_novo	vvx	NonamEVm003440t1	1497	Gunalan19_Sal1_vvx	4.4e-63	214.9	23.9	6.2e-63	214.4	23.9	1.2	1	91.8421052631579	Gunalan19	asexual_mixed	Unk_ElSalv_CA	AsexSal119	Asex	ElSalv	17.7409915	25.657986	14.005792	919.4385	1331.164	555.265	3	3_E	AsexSal119_Sal1	TRUE
70	70	NonamEVm003958t2_Gunalan19_Sal1_vvx	de_novo	vvx	NonamEVm003958t2	1350	Gunalan19_Sal1_vvx	8.4e-40	138.3	32.4	1.1e-39	137.9	32.4	1.1	1	96.0526315789474	Gunalan19	asexual_mixed	Unk_ElSalv_CA	AsexSal119	Asex	ElSalv	22.9671575	33.998417	11.192419	827.2035	1567.156	639	15	15	AsexSal119_Sal1	TRUE
71	71	NonamEVm003923t2_Gunalan19_Sal1_vvx	de_novo	vvx	NonamEVm003923t2	1359	Gunalan19_Sal1_vvx	2.2e-113	380.5	7	2.5e-113	380.3	7	1	1	99.7368421052632	Gunalan19	asexual_mixed	Unk_ElSalv_CA	AsexSal119	Asex	ElSalv	24.1540575	33.481829	20.091428	1048.044	1926.149	697.829	1	1_E	AsexSal119_Sal1	TRUE
72	72	NonamEVm003743t1_Gunalan19_Sal1_vvx	de_novo	vvx	NonamEVm003743t1	1404	Gunalan19_Sal1_vvx	7.9e-112	375.4	12.4	8.9e-112	375.2	12.4	1	1	100	Gunalan19	asexual_mixed	Unk_ElSalv_CA	AsexSal119	Asex	ElSalv	18.4507915	21.895856	12.982067	711.5905	1307.357	626.001	1	1_E	AsexSal119_Sal1	TRUE
73	73	NonamEVm002475t3_Gunalan19_Sal1_vvx	de_novo	vvx	NonamEVm002475t3	1893	Gunalan19_Sal1_vvx	1e-86	292.7	29.9	2.4e-84	284.9	29.9	2.3	1	100	Gunalan19	asexual_mixed	Unk_ElSalv_CA	AsexSal119	Asex	ElSalv	74.5709565	98.64022	32.947004	4446.591	7179.515	2222.875	9	9_E	AsexSal119_Sal1	TRUE
74	74	NonamEVm004757t5_Gunalan19_Sal1_vvx	de_novo	vvx	NonamEVm004757t5	1152	Gunalan19_Sal1_vvx	4e-55	188.7	18.5	4.4e-55	188.6	18.5	1	1	98.1578947368421	Gunalan19	asexual_mixed	Unk_ElSalv_CA	AsexSal119	Asex	ElSalv	13.9269605	23.811567	5.07863	471.465	744.019	241.241	4	4_C	AsexSal119_Sal1	TRUE
75	75	NonamEVm003993t1_Gunalan19_Sal1_vvx	de_novo	vvx	NonamEVm003993t1	1338	Gunalan19_Sal1_vvx	2.5e-70	238.8	2.9	3.4e-70	238.3	2.9	1.1	1	98.9473684210526	Gunalan19	asexual_mixed	Unk_ElSalv_CA	AsexSal119	Asex	ElSalv	14.518009	23.562869	10.668981	686.688	1075	351	1	1_E	AsexSal119_Sal1	TRUE
76	76	NonamEVm004964t3_Gunalan19_Sal1_vvx	de_novo	vvx	NonamEVm004964t3	1110	Gunalan19_Sal1_vvx	2.6e-42	146.5	54.4	1.8e-39	137.2	54.4	2.8	1	100	Gunalan19	asexual_mixed	Unk_ElSalv_CA	AsexSal119	Asex	ElSalv	62.2504545	77.538258	45.197937	2278.5545	2777	1290.544	9	9_E	AsexSal119_Sal1	TRUE
77	77	NonamEVm005013t1_Gunalan19_Sal1_vvx	de_novo	vvx	NonamEVm005013t1	1101	Gunalan19_Sal1_vvx	2.3e-41	143.4	31	2.9e-41	143.1	31	1	1	86.3157894736842	Gunalan19	asexual_mixed	Unk_ElSalv_CA	AsexSal119	Asex	ElSalv	5.220778	8.815053	2.996901	160.878	281.733	134.953	15	15	AsexSal119_Sal1	TRUE
78	78	NonamEVm005255t1_Gunalan19_Sal1_vvx	de_novo	vvx	NonamEVm005255t1	1059	Gunalan19_Sal1_vvx	2e-53	183.1	46.4	4.3e-52	178.7	46.4	1.9	1	100	Gunalan19	asexual_mixed	Unk_ElSalv_CA	AsexSal119	Asex	ElSalv	84.599251	116.315322	71.805758	3157.3605	4029.257	1798.797	9	9_E	AsexSal119_Sal1	TRUE
79	79	NonamEVm004289t1_Gunalan19_Sal1_vvx	de_novo	vvx	NonamEVm004289t1	1263	Gunalan19_Sal1_vvx	2.3e-81	275.1	13.6	2.6e-81	274.9	13.6	1	1	99.7368421052632	Gunalan19	asexual_mixed	Unk_ElSalv_CA	AsexSal119	Asex	ElSalv	14.580243	27.646588	7.66802	683.674	1133.006	236.094	1	1_E	AsexSal119_Sal1	TRUE
80	80	NonamEVm003291t1_Gunalan19_Sal1_vvx	de_novo	vvx	NonamEVm003291t1	1542	Gunalan19_Sal1_vvx	5.8e-29	102.6	51.8	2.6e-27	97.2	51.8	2.8	1	99.2105263157895	Gunalan19	asexual_mixed	Unk_ElSalv_CA	AsexSal119	Asex	ElSalv	3.46696	7.701956	1.927924	166	362.759	121	3	3_E	AsexSal119_Sal1	TRUE
81	81	NonamEVm002873t2_Gunalan19_Sal1_vvx	de_novo	vvx	NonamEVm002873t2	1707	Gunalan19_Sal1_vvx	1.4e-84	285.7	18.9	2.7e-52	179.4	8.2	2.1	2	79.7368421052632	Gunalan19	asexual_mixed	Unk_ElSalv_CA	AsexSal119	Asex	ElSalv	3.3488535	7.63231	1.29923	173.0675	402.71	96.644	1	1_E	AsexSal119_Sal1	TRUE
82	82	NonamEVm002904t1_Gunalan19_Sal1_vvx	de_novo	vvx	NonamEVm002904t1	1695	Gunalan19_Sal1_vvx	2e-78	265.4	13.1	1e-46	161.1	7.3	2.1	2	78.6842105263158	Gunalan19	asexual_mixed	Unk_ElSalv_CA	AsexSal119	Asex	ElSalv	18.59367	22.182137	13.085479	1043.1425	1600.549	561.91	1	1_E	AsexSal119_Sal1	TRUE
83	83	NonamEVm003512t1_Gunalan19_Sal1_vvx	de_novo	vvx	NonamEVm003512t1	1467	Gunalan19_Sal1_vvx	1.9e-13	51.5	15.2	7.3e-12	46.3	15.2	2.1	1	84.4736842105263	Gunalan19	asexual_mixed	Unk_ElSalv_CA	AsexSal119	Asex	ElSalv	20.976146	22.869358	16.200972	1017.5115	1074.034	758.621	5	5_G	AsexSal119_Sal1	TRUE
84	84	NonamEVm003709t1_Gunalan19_Sal1_vvx	de_novo	vvx	NonamEVm003709t1	1413	Gunalan19_Sal1_vvx	1.9e-60	206.2	41.2	5e-60	204.9	41.2	1.6	1	100	Gunalan19	asexual_mixed	Unk_ElSalv_CA	AsexSal119	Asex	ElSalv	3.8515735	7.473021	1.263635	149.0305	363	76	3	3_E	AsexSal119_Sal1	TRUE
85	85	NonamEVm004154t1_Gunalan19_Sal1_vvx	de_novo	vvx	NonamEVm004154t1	1296	Gunalan19_Sal1_vvx	1.9e-47	163.5	10.3	2.7e-47	163	10.3	1.2	1	99.7368421052632	Gunalan19	asexual_mixed	Unk_ElSalv_CA	AsexSal119	Asex	ElSalv	1.493556	5.12219	0.69362	73	197.996	22	4	4_C	AsexSal119_Sal1	TRUE
86	86	NonamEVm004037t3_Gunalan19_Sal1_vvx	de_novo	vvx	NonamEVm004037t3	1326	Gunalan19_Sal1_vvx	2.3e-76	258.7	6.1	2.8e-76	258.4	6.1	1	1	96.0526315789474	Gunalan19	asexual_mixed	Unk_ElSalv_CA	AsexSal119	Asex	ElSalv	34.278196	44.463455	21.136008	1264.4995	2007.538	1127.182	1	1_E	AsexSal119_Sal1	TRUE
87	87	NonamEVm004002t5_Gunalan19_Sal1_vvx	de_novo	vvx	NonamEVm004002t5	1335	Gunalan19_Sal1_vvx	6.7e-97	326.2	17.8	7.6e-97	326.1	17.8	1	1	99.7368421052632	Gunalan19	asexual_mixed	Unk_ElSalv_CA	AsexSal119	Asex	ElSalv	1.0596825	1.724257	0.709698	50.2645	56.581	32.294	1	1_E	AsexSal119_Sal1	TRUE
88	88	NonamEVm004342t1_Gunalan19_Sal1_vvx	de_novo	vvx	NonamEVm004342t1	1248	Gunalan19_Sal1_vvx	1.1e-44	154.4	15.9	1.3e-44	154.1	15.9	1.1	1	100	Gunalan19	asexual_mixed	Unk_ElSalv_CA	AsexSal119	Asex	ElSalv	2.51809	4.116253	1.283267	89.5	195	48	6	6_C	AsexSal119_Sal1	TRUE
89	89	NonamEVm004298t1_Gunalan19_Sal1_vvx	de_novo	vvx	NonamEVm004298t1	1260	Gunalan19_Sal1_vvx	2.1e-49	169.9	35.7	2.9e-49	169.4	35.7	1.2	1	85	Gunalan19	asexual_mixed	Unk_ElSalv_CA	AsexSal119	Asex	ElSalv	11.629635	20.751979	1.486624	382.2165	883.047	78.394	3	3_E	AsexSal119_Sal1	TRUE
90	90	NonamEVm004001t1_Gunalan19_Sal1_vvx	de_novo	vvx	NonamEVm004001t1	1335	Gunalan19_Sal1_vvx	6.6e-97	326.2	22.8	7.5e-97	326.1	22.8	1	1	100	Gunalan19	asexual_mixed	Unk_ElSalv_CA	AsexSal119	Asex	ElSalv	7.4392035	8.702428	3.472937	267.877	396	195.754	1	1_E	AsexSal119_Sal1	TRUE
91	91	NonamEVm005299t4_Gunalan19_Sal1_vvx	de_novo	vvx	NonamEVm005299t4	1050	Gunalan19_Sal1_vvx	2.9e-19	70.7	52.6	2.2e-17	64.5	52.6	2	1	99.4736842105263	Gunalan19	asexual_mixed	Unk_ElSalv_CA	AsexSal119	Asex	ElSalv	2.2298685	11.555808	1.60851	78.5825	286.557	56.569	2	2_I	AsexSal119_Sal1	TRUE
92	92	NonamEVm003510t2_Gunalan19_Sal1_vvx	de_novo	vvx	NonamEVm003510t2	1467	Gunalan19_Sal1_vvx	1.6e-17	65	14.1	5.1e-17	63.3	14.1	1.7	1	88.9473684210526	Gunalan19	asexual_mixed	Unk_ElSalv_CA	AsexSal119	Asex	ElSalv	2.4282435	4.716466	2.272238	138.0045	210	83	5	5_G	AsexSal119_Sal1	TRUE
93	93	NonamEVm005249t1_Gunalan19_Sal1_vvx	de_novo	vvx	NonamEVm005249t1	1059	Gunalan19_Sal1_vvx	2.7e-32	113.6	28.5	3.5e-32	113.2	28.5	1.1	1	97.8947368421053	Gunalan19	asexual_mixed	Unk_ElSalv_CA	AsexSal119	Asex	ElSalv	0.6596345	1.750442	0	26.75	53.421	0	2	2_I	AsexSal119_Sal1	TRUE
94	94	NonamEVm003875t1_Gunalan19_Sal1_vvx	de_novo	vvx	NonamEVm003875t1	1368	Gunalan19_Sal1_vvx	1.6e-79	269	14.8	1.9e-79	268.8	14.8	1	1	98.9473684210526	Gunalan19	asexual_mixed	Unk_ElSalv_CA	AsexSal119	Asex	ElSalv	2.109995	4.867689	1.567905	89.6855	282.151	55.435	1	1_E	AsexSal119_Sal1	TRUE
95	95	NonamEVm004825t2_Gunalan19_Sal1_vvx	de_novo	vvx	NonamEVm004825t2	1134	Gunalan19_Sal1_vvx	1.6e-67	229.5	8.2	1.9e-67	229.3	8.2	1.1	1	77.6315789473684	Gunalan19	asexual_mixed	Unk_ElSalv_CA	AsexSal119	Asex	ElSalv	2.468339	4.017084	1.06403	76.061	187.313	40	1	1_E	AsexSal119_Sal1	TRUE
96	96	NonamEVm005072t1_Gunalan19_Sal1_vvx	de_novo	vvx	NonamEVm005072t1	1089	Gunalan19_Sal1_vvx	4.7e-28	99.6	40	6.8e-26	92.5	40	2	1	90.2631578947368	Gunalan19	asexual_mixed	Unk_ElSalv_CA	AsexSal119	Asex	ElSalv	0.369232	1.28414	0.122543	10.8765	46	5.447	8	8_I	AsexSal119_Sal1	TRUE
97	97	NonamEVm005565t1_Gunalan19_Sal1_vvx	de_novo	vvx	NonamEVm005565t1	1002	Gunalan19_Sal1_vvx	2.6e-26	93.9	36.1	5.3e-26	92.9	36.1	1.4	1	91.3157894736842	Gunalan19	asexual_mixed	Unk_ElSalv_CA	AsexSal119	Asex	ElSalv	0.707662	1.99125	0.320324	17.8465	64.511	12.888	8	8_I	AsexSal119_Sal1	TRUE
98	98	NonamEVm007106t1_Gunalan19_Sal1_vvx	de_novo	vvx	NonamEVm007106t1	792	Gunalan19_Sal1_vvx	2.2e-16	61.2	30	2.1e-13	51.4	30	2	1	84.4736842105263	Gunalan19	asexual_mixed	Unk_ElSalv_CA	AsexSal119	Asex	ElSalv	0.691328	2.903754	0	16.5	62.005	0	12	12_J	AsexSal119_Sal1	TRUE
99	99	NonamEVm004626t1_Gunalan19_Sal1_vvx	de_novo	vvx	NonamEVm004626t1	1179	Gunalan19_Sal1_vvx	5.3e-51	175.2	25	8.2e-51	174.5	25	1.3	1	96.3157894736842	Gunalan19	asexual_mixed	Unk_ElSalv_CA	AsexSal119	Asex	ElSalv	39.0102225	56.380761	20.931205	1708.743	1952.922	595	4	4_C	AsexSal119_Sal1	TRUE
100	100	NonamEVm003764t1_Gunalan19_Sal1_vvx	de_novo	vvx	NonamEVm003764t1	1401	Gunalan19_Sal1_vvx	4.9e-63	214.8	29.7	7.4e-63	214.2	29.7	1.3	1	99.7368421052632	Gunalan19	asexual_mixed	Unk_ElSalv_CA	AsexSal119	Asex	ElSalv	14.044028	34.301827	7.595989	695.04	1650	321	3	3_E	AsexSal119_Sal1	TRUE
101	101	NonamEVm003480t1_Gunalan19_Sal1_vvx	de_novo	vvx	NonamEVm003480t1	1482	Gunalan19_Sal1_vvx	2.4e-53	182.9	44.2	3.4e-52	179.1	44.2	2.1	1	99.4736842105263	Gunalan19	asexual_mixed	Unk_ElSalv_CA	AsexSal119	Asex	ElSalv	4.6243335	10.727124	1.413784	191.05	550.201	89.756	3	3_E	AsexSal119_Sal1	TRUE
102	102	NonamEVm003572t1_Gunalan19_Sal1_vvx	de_novo	vvx	NonamEVm003572t1	1449	Gunalan19_Sal1_vvx	6.9e-58	197.8	39.9	1.6e-57	196.6	39.9	1.5	1	90.7894736842105	Gunalan19	asexual_mixed	Unk_ElSalv_CA	AsexSal119	Asex	ElSalv	33.03177	55.709203	20.976589	1338.497	2785	1220.017	3	3_E	AsexSal119_Sal1	TRUE
103	103	NonamEVm002672t1_Gunalan19_Sal1_vvx	de_novo	vvx	NonamEVm002672t1	1797	Gunalan19_Sal1_vvx	1.4e-47	163.9	60.7	1.4e-47	163.9	60.7	2.1	1	98.9473684210526	Gunalan19	asexual_mixed	Unk_ElSalv_CA	AsexSal119	Asex	ElSalv	7.2218375	16.398104	0.442642	343.875	1044.387	34.856	3	3_E	AsexSal119_Sal1	TRUE
104	104	NonamEVm005016t1_Gunalan19_Sal1_vvx	de_novo	vvx	NonamEVm005016t1	1101	Gunalan19_Sal1_vvx	9.1e-45	154.6	20.3	2.4e-44	153.3	20.3	1.6	1	99.7368421052632	Gunalan19	asexual_mixed	Unk_ElSalv_CA	AsexSal119	Asex	ElSalv	7.126365	10.855794	1.97643	208	394	89	4	4_C	AsexSal119_Sal1	TRUE
105	105	NonamEVm003484t1_Gunalan19_Sal1_vvx	de_novo	vvx	NonamEVm003484t1	1482	Gunalan19_Sal1_vvx	3.1e-57	195.7	46.4	4.4e-57	195.2	46.4	1.2	1	99.7368421052632	Gunalan19	asexual_mixed	Unk_ElSalv_CA	AsexSal119	Asex	ElSalv	15.0319725	22.967142	7.544937	610.034	1178	479	3	3_E	AsexSal119_Sal1	TRUE
106	106	NonamEVm006549t1_Gunalan19_Sal1_vvx	de_novo	vvx	NonamEVm006549t1	864	Gunalan19_Sal1_vvx	1.7e-57	196.5	17.2	7.2e-57	194.5	17.2	1.7	1	84.2105263157895	Gunalan19	asexual_mixed	Unk_ElSalv_CA	AsexSal119	Asex	ElSalv	1.13678	1.678926	0.20444	33.5	40	4	6	6_C	AsexSal119_Sal1	TRUE
107	107	NonamEVm004775t3_Gunalan19_Sal1_vvx	de_novo	vvx	NonamEVm004775t3	1149	Gunalan19_Sal1_vvx	2.9e-74	251.7	28.7	3.2e-74	251.6	28.7	1	1	100	Gunalan19	asexual_mixed	Unk_ElSalv_CA	AsexSal119	Asex	ElSalv	6.061717	13.402426	1.070332	179.8555	634.683	40.869	4	4_C	AsexSal119_Sal1	TRUE
108	108	NonamEVm003008t1_Gunalan19_Sal1_vvx	de_novo	vvx	NonamEVm003008t1	1656	Gunalan19_Sal1_vvx	0.00073	20	30	0.33	11.3	30	3.2	1	78.4210526315789	Gunalan19	asexual_mixed	Unk_ElSalv_CA	AsexSal119	Asex	ElSalv	8.358334	9.252819	5.314799	404.5075	623	309	32	32	AsexSal119_Sal1	TRUE
109	109	NonamEVm003021t1_Gunalan19_Sal1_vvx	de_novo	vvx	NonamEVm003021t1	1650	Gunalan19_Sal1_vvx	2.5e-44	153.2	12.1	4.5e-44	152.3	12.1	1.4	1	90	Gunalan19	asexual_mixed	Unk_ElSalv_CA	AsexSal119	Asex	ElSalv	23.2072945	30.764956	8.632217	1126.1075	1563.078	618.276	7	7_E	AsexSal119_Sal1	TRUE
110	110	NonamEVm003994t1_Gunalan19_Sal1_vvx	de_novo	vvx	NonamEVm003994t1	1338	Gunalan19_Sal1_vvx	9.7e-82	276.3	13.7	1.1e-81	276.1	13.7	1	1	99.7368421052632	Gunalan19	asexual_mixed	Unk_ElSalv_CA	AsexSal119	Asex	ElSalv	21.2998915	24.13827	18.012196	974.868	1017.886	693.449	1	1_E	AsexSal119_Sal1	TRUE
111	111	NonamEVm002595t4_Gunalan19_Sal1_vvx	de_novo	vvx	NonamEVm002595t4	1839	Gunalan19_Sal1_vvx	2e-68	232.5	36.4	3.2e-65	222	36.4	2.4	1	98.6842105263158	Gunalan19	asexual_mixed	Unk_ElSalv_CA	AsexSal119	Asex	ElSalv	0.9881875	3.929177	0.312264	60.389	184.641	25.224	9	9_E	AsexSal119_Sal1	TRUE
112	112	NonamEVm003312t1_Gunalan19_Sal1_vvx	de_novo	vvx	NonamEVm003312t1	1536	Gunalan19_Sal1_vvx	7.7e-57	194.4	43.1	5.6e-54	185	43.1	2.2	1	99.4736842105263	Gunalan19	asexual_mixed	Unk_ElSalv_CA	AsexSal119	Asex	ElSalv	1.709345	4.458247	0.466758	92.822	238.142	17.956	3	3_E	AsexSal119_Sal1	TRUE
113	113	NonamEVm005087t1_Gunalan19_Sal1_vvx	de_novo	vvx	NonamEVm005087t1	1089	Gunalan19_Sal1_vvx	1.9e-55	189.8	35.1	3.2e-55	189	35.1	1.3	1	99.7368421052632	Gunalan19	asexual_mixed	Unk_ElSalv_CA	AsexSal119	Asex	ElSalv	33.2025255	38.156676	27.13696	1094.7885	1258.815	972.091	9	9_E	AsexSal119_Sal1	TRUE
114	114	NonamEVm004441t3_Gunalan19_Sal1_vvx	de_novo	vvx	NonamEVm004441t3	1224	Gunalan19_Sal1_vvx	6.6e-51	174.8	10.1	8.2e-51	174.5	10.1	1.1	1	94.4736842105263	Gunalan19	asexual_mixed	Unk_ElSalv_CA	AsexSal119	Asex	ElSalv	8.962655	14.164896	4.580051	397.4655	563.941	135.992	4	4_C	AsexSal119_Sal1	TRUE
115	115	NonamEVm005240t1_Gunalan19_Sal1_vvx	de_novo	vvx	NonamEVm005240t1	1062	Gunalan19_Sal1_vvx	1.1e-53	184	34.9	6.9e-52	178.1	34.9	2	1	99.7368421052632	Gunalan19	asexual_mixed	Unk_ElSalv_CA	AsexSal119	Asex	ElSalv	19.8264485	31.410976	4.66258	748.7485	1139.132	117.195	6	6_C	AsexSal119_Sal1	TRUE
116	116	NonamEVm003282t1_Gunalan19_Sal1_vvx	de_novo	vvx	NonamEVm003282t1	1545	Gunalan19_Sal1_vvx	6.6e-62	211.1	2.1	6.6e-62	211.1	2.1	2.3	2	93.6842105263158	Gunalan19	asexual_mixed	Unk_ElSalv_CA	AsexSal119	Asex	ElSalv	33.6104055	40.463484	28.201021	1730.5205	2553.383	1092	1	1_E	AsexSal119_Sal1	TRUE
117	117	NonamEVm002453t1_Gunalan19_Sal1_vvx	de_novo	vvx	NonamEVm002453t1	1902	Gunalan19_Sal1_vvx	8e-40	138.4	18.4	5.1e-38	132.4	18.4	2.1	1	98.6842105263158	Gunalan19	asexual_mixed	Unk_ElSalv_CA	AsexSal119	Asex	ElSalv	6.250583	7.591821	5.682603	404.1055	476.378	359.312	3	3_E	AsexSal119_Sal1	TRUE
118	118	NonamEVm004756t1_Gunalan19_Sal1_vvx	de_novo	vvx	NonamEVm004756t1	1152	Gunalan19_Sal1_vvx	2.4e-54	186.2	16.2	2.9e-54	185.9	16.2	1	1	97.3684210526316	Gunalan19	asexual_mixed	Unk_ElSalv_CA	AsexSal119	Asex	ElSalv	33.720217	39.881015	23.137925	1221.757	1476.798	799.109	4	4_C	AsexSal119_Sal1	TRUE
119	119	NonamEVm004604t1_Gunalan19_Sal1_vvx	de_novo	vvx	NonamEVm004604t1	1185	Gunalan19_Sal1_vvx	6.9e-15	56.3	24	8.8e-15	55.9	24	1	1	96.5789473684211	Gunalan19	asexual_mixed	Unk_ElSalv_CA	AsexSal119	Asex	ElSalv	3.033802	8.49175	0.301558	131.338	295.887	8.623	13	13	AsexSal119_Sal1	TRUE
120	120	NonamEVm004007t1_Gunalan19_Sal1_vvx	de_novo	vvx	NonamEVm004007t1	1335	Gunalan19_Sal1_vvx	6.7e-87	293.3	13.7	7.9e-87	293.1	13.7	1	1	99.7368421052632	Gunalan19	asexual_mixed	Unk_ElSalv_CA	AsexSal119	Asex	ElSalv	4.3116825	7.120168	1.933803	152.5	324	106	1	1_E	AsexSal119_Sal1	TRUE
121	121	NonamEVm004438t1_Gunalan19_Sal1_vvx	de_novo	vvx	NonamEVm004438t1	1224	Gunalan19_Sal1_vvx	4.8e-74	251	13.6	5.7e-74	250.8	13.6	1	1	98.9473684210526	Gunalan19	asexual_mixed	Unk_ElSalv_CA	AsexSal119	Asex	ElSalv	4.9516605	12.353904	3.476322	211.5	447	131	1	1_E	AsexSal119_Sal1	TRUE
122	122	NonamEVm003846t1_Gunalan19_Sal1_vvx	de_novo	vvx	NonamEVm003846t1	1377	Gunalan19_Sal1_vvx	4.4e-90	303.8	19.3	5e-90	303.6	19.3	1	1	99.7368421052632	Gunalan19	asexual_mixed	Unk_ElSalv_CA	AsexSal119	Asex	ElSalv	9.229417	13.486611	3.884855	361.459	787.619	183.201	1	1_E	AsexSal119_Sal1	TRUE
123	123	NonamEVm003798t1_Gunalan19_Sal1_vvx	de_novo	vvx	NonamEVm003798t1	1389	Gunalan19_Sal1_vvx	4.6e-59	201.7	17.4	5.6e-59	201.4	17.4	1.1	1	99.7368421052632	Gunalan19	asexual_mixed	Unk_ElSalv_CA	AsexSal119	Asex	ElSalv	31.5739035	38.938357	11.698609	1293	1629.461	690	1	1_E	AsexSal119_Sal1	TRUE
124	124	NonamEVm004367t1_Gunalan19_Sal1_vvx	de_novo	vvx	NonamEVm004367t1	1242	Gunalan19_Sal1_vvx	3.8e-25	90.1	32.9	5.3e-25	89.6	32.9	1.2	1	98.9473684210526	Gunalan19	asexual_mixed	Unk_ElSalv_CA	AsexSal119	Asex	ElSalv	1.298716	3.919325	0	59.355	164	0	11	11_K	AsexSal119_Sal1	TRUE
125	125	NonamEVm003060t1_Gunalan19_Sal1_vvx	de_novo	vvx	NonamEVm003060t1	1638	Gunalan19_Sal1_vvx	2.2e-38	133.7	48.8	1.6e-37	130.8	48.8	2	1	99.4736842105263	Gunalan19	asexual_mixed	Unk_ElSalv_CA	AsexSal119	Asex	ElSalv	2.135801	3.932261	0	98.5105	279.359	0	3	3_E	AsexSal119_Sal1	TRUE
126	126	NonamEVm004490t1_Gunalan19_Sal1_vvx	de_novo	vvx	NonamEVm004490t1	1215	Gunalan19_Sal1_vvx	2.1e-79	268.7	14.8	2.4e-79	268.5	14.8	1	1	100	Gunalan19	asexual_mixed	Unk_ElSalv_CA	AsexSal119	Asex	ElSalv	5.2152095	20.682279	4.952582	235.22	741.955	148.196	4	4_C	AsexSal119_Sal1	TRUE
127	127	NonamEVm004157t1_Gunalan19_Sal1_vvx	de_novo	vvx	NonamEVm004157t1	1296	Gunalan19_Sal1_vvx	4.3e-76	257.8	34.3	4.8e-76	257.6	34.3	1	1	99.4736842105263	Gunalan19	asexual_mixed	Unk_ElSalv_CA	AsexSal119	Asex	ElSalv	2.733973	4.647564	2.007823	111.3015	253.183	63.683	15	15	AsexSal119_Sal1	TRUE
128	128	NonamEVm003341t1_Gunalan19_Sal1_vvx	de_novo	vvx	NonamEVm003341t1	1527	Gunalan19_Sal1_vvx	4.2e-93	313.7	22.6	2.7e-92	311.1	22.6	1.9	1	100	Gunalan19	asexual_mixed	Unk_ElSalv_CA	AsexSal119	Asex	ElSalv	34.6124595	48.645913	18.66707	1709.9245	2563.327	990.511	9	9_E	AsexSal119_Sal1	TRUE
129	129	NonamEVm002685t1_Gunalan19_Sal1_vvx	de_novo	vvx	NonamEVm002685t1	1788	Gunalan19_Sal1_vvx	8.2e-47	161.4	77.6	4.7e-44	152.3	77.6	2.9	1	98.6842105263158	Gunalan19	asexual_mixed	Unk_ElSalv_CA	AsexSal119	Asex	ElSalv	4.3354105	5.671128	0.651275	241.0005	317	51.001	3	3_E	AsexSal119_Sal1	TRUE
130	130	NonamEVm004288t1_Gunalan19_Sal1_vvx	de_novo	vvx	NonamEVm004288t1	1263	Gunalan19_Sal1_vvx	9e-81	273.2	22.8	3.9e-80	271.1	22.8	1.8	1	99.2105263157895	Gunalan19	asexual_mixed	Unk_ElSalv_CA	AsexSal119	Asex	ElSalv	0.5080595	6.271807	0.072182	16.1905	235.329	3.817	4	4_C	AsexSal119_Sal1	TRUE
131	131	NonamEVm004488t6_Gunalan19_Sal1_vvx	de_novo	vvx	NonamEVm004488t6	1215	Gunalan19_Sal1_vvx	5.7e-65	221.1	29.3	6.6e-65	220.9	29.3	1	1	100	Gunalan19	asexual_mixed	Unk_ElSalv_CA	AsexSal119	Asex	ElSalv	5.4410965	7.990194	2.28831	206.2775	235.224	115.681	4	4_C	AsexSal119_Sal1	TRUE
132	132	NonamEVm006223t1_Gunalan19_Sal1_vvx	de_novo	vvx	NonamEVm006223t1	912	Gunalan19_Sal1_vvx	6.6e-33	115.6	54.3	4.8e-28	99.6	54.3	3	1	94.7368421052632	Gunalan19	asexual_mixed	Unk_ElSalv_CA	AsexSal119	Asex	ElSalv	1.772081	5.856888	0.362362	41	169	13	7	7_E	AsexSal119_Sal1	TRUE
133	133	NonamEVm003977t1_Gunalan19_Sal1_vvx	de_novo	vvx	NonamEVm003977t1	1341	Gunalan19_Sal1_vvx	1.9e-80	272	9.9	2.5e-80	271.7	9.9	1.1	1	99.4736842105263	Gunalan19	asexual_mixed	Unk_ElSalv_CA	AsexSal119	Asex	ElSalv	12.717801	16.2689	7.892313	527	754	361	1	1_E	AsexSal119_Sal1	TRUE
134	134	NonamEVm003000t1_Gunalan19_Sal1_vvx	de_novo	vvx	NonamEVm003000t1	1659	Gunalan19_Sal1_vvx	7.4e-74	250.4	12.1	1.6e-70	239.4	12.1	2.1	1	93.4210526315789	Gunalan19	asexual_mixed	Unk_ElSalv_CA	AsexSal119	Asex	ElSalv	1.1355935	2.78178	0	56.8575	142.194	0	1	1_E	AsexSal119_Sal1	TRUE
135	135	NonamEVm004253t1_Gunalan19_Sal1_vvx	de_novo	vvx	NonamEVm004253t1	1272	Gunalan19_Sal1_vvx	7.7e-73	247	28.5	3e-72	245.1	28.5	1.7	1	99.2105263157895	Gunalan19	asexual_mixed	Unk_ElSalv_CA	AsexSal119	Asex	ElSalv	1.514019	5.972037	0.434457	57.6325	225.926	23.163	4	4_C	AsexSal119_Sal1	TRUE
136	136	NonamEVm003816t2_Gunalan19_Sal1_vvx	de_novo	vvx	NonamEVm003816t2	765	Gunalan19_Sal1_vvx	1e-12	49.2	3.6	3.1e-12	47.6	3.6	1.7	1	89.2105263157895	Gunalan19	asexual_mixed	Unk_ElSalv_CA	AsexSal119	Asex	ElSalv	0.336528	1.174004	0	8.5915	23.981	0	5	5_G	AsexSal119_Sal1	TRUE
137	137	NonamEVm006988t1_Gunalan19_Sal1_vvx	de_novo	vvx	NonamEVm006988t1	807	Gunalan19_Sal1_vvx	2.4e-25	90.7	5.3	3.5e-25	90.2	5.3	1.2	1	75	Gunalan19	asexual_mixed	Unk_ElSalv_CA	AsexSal119	Asex	ElSalv	12.9575955	20.867237	1.851325	244.4485	515.893	57.002	2	2_I	AsexSal119_Sal1	TRUE
138	138	NonamEVm003452t1_Gunalan19_Sal1_vvx	de_novo	vvx	NonamEVm003452t1	1491	Gunalan19_Sal1_vvx	3.8e-71	241.5	58.7	2.8e-60	205.7	55.3	2.1	2	96.3157894736842	Gunalan19	asexual_mixed	Unk_ElSalv_CA	AsexSal119	Asex	ElSalv	1.633525	3.3518	0.865657	98	152	32.205	3	3_E	AsexSal119_Sal1	TRUE
139	139	NonamEVm005235t1_Gunalan19_Sal1_vvx	de_novo	vvx	NonamEVm005235t1	1062	Gunalan19_Sal1_vvx	3.3e-26	93.6	42.9	6.4e-24	86	42.9	2	1	99.4736842105263	Gunalan19	asexual_mixed	Unk_ElSalv_CA	AsexSal119	Asex	ElSalv	2.2097325	4.286673	1.604131	75.2725	149	49.121	6	6_C	AsexSal119_Sal1	TRUE
140	140	NonamEVm003090t1_Gunalan19_Sal1_vvx	de_novo	vvx	NonamEVm003090t1	1623	Gunalan19_Sal1_vvx	1e-64	220.3	65.6	6.9e-63	214.3	65.6	2.4	1	99.2105263157895	Gunalan19	asexual_mixed	Unk_ElSalv_CA	AsexSal119	Asex	ElSalv	0.302049	5.018226	0	13.3125	285.239	0	3	3_E	AsexSal119_Sal1	TRUE
141	141	NonamEVm003140t1_Gunalan19_Sal1_vvx	de_novo	vvx	NonamEVm003140t1	1599	Gunalan19_Sal1_vvx	3.9e-52	178.9	41.3	9.5e-51	174.3	41.3	2	1	93.1578947368421	Gunalan19	asexual_mixed	Unk_ElSalv_CA	AsexSal119	Asex	ElSalv	3.095247	8.575073	2.968333	194.0435	420.661	119.449	7	7_E	AsexSal119_Sal1	TRUE
142	142	NonamEVm005485t1_Gunalan19_Sal1_vvx	de_novo	vvx	NonamEVm005485t1	1020	Gunalan19_Sal1_vvx	2.5e-60	205.9	15.8	2.8e-60	205.7	15.8	1	1	90.7894736842105	Gunalan19	asexual_mixed	Unk_ElSalv_CA	AsexSal119	Asex	ElSalv	1.2553975	2.446708	0.584458	42	81	14	14	14	AsexSal119_Sal1	TRUE
143	143	NonamEVm005023t1_Gunalan19_Sal1_vvx	de_novo	vvx	NonamEVm005023t1	1098	Gunalan19_Sal1_vvx	3.3e-31	110	25.2	4.8e-31	109.5	25.2	1.2	1	98.4210526315789	Gunalan19	asexual_mixed	Unk_ElSalv_CA	AsexSal119	Asex	ElSalv	0.8289325	9.77148	0	27.1475	438.596	0	8	8_I	AsexSal119_Sal1	TRUE
144	144	NonamEVm004326t2_Gunalan19_Sal1_vvx	de_novo	vvx	NonamEVm004326t2	1251	Gunalan19_Sal1_vvx	1.1e-69	236.7	0	1.4e-69	236.4	0	1	1	93.4210526315789	Gunalan19	asexual_mixed	Unk_ElSalv_CA	AsexSal119	Asex	ElSalv	16.1341645	16.794523	11.440078	552.996	868.957	476.644	1	1_E	AsexSal119_Sal1	TRUE
145	145	NonamEVm003916t1_Gunalan19_Sal1_vvx	de_novo	vvx	NonamEVm003916t1	1359	Gunalan19_Sal1_vvx	6.9e-105	352.5	20.8	8.4e-105	352.2	20.8	1.1	1	100	Gunalan19	asexual_mixed	Unk_ElSalv_CA	AsexSal119	Asex	ElSalv	4.2233075	12.003933	1.999667	199.0305	489.968	92.883	1	1_E	AsexSal119_Sal1	TRUE
146	146	NonamEVm004026t1_Gunalan19_Sal1_vvx	de_novo	vvx	NonamEVm004026t1	1329	Gunalan19_Sal1_vvx	5e-77	260.8	13.2	1e-76	259.8	13.2	1.5	1	99.7368421052632	Gunalan19	asexual_mixed	Unk_ElSalv_CA	AsexSal119	Asex	ElSalv	8.149298	27.592843	5.744211	406.0125	1249.083	187.525	1	1_E	AsexSal119_Sal1	TRUE
147	147	NonamEVm003750t1_Gunalan19_Sal1_vvx	de_novo	vvx	NonamEVm003750t1	1401	Gunalan19_Sal1_vvx	8.8e-92	309.4	12.5	1e-91	309.2	12.5	1	1	99.4736842105263	Gunalan19	asexual_mixed	Unk_ElSalv_CA	AsexSal119	Asex	ElSalv	0.875016	1.161842	0	34.0835	55.887	0	1	1_E	AsexSal119_Sal1	TRUE
148	148	NonamEVm004271t1_Gunalan19_Sal1_vvx	de_novo	vvx	NonamEVm004271t1	1266	Gunalan19_Sal1_vvx	2.3e-33	117.1	25.4	3.4e-33	116.5	25.4	1.3	1	99.4736842105263	Gunalan19	asexual_mixed	Unk_ElSalv_CA	AsexSal119	Asex	ElSalv	0.160247	3.40975	0	6.029	180.796	0	14	14	AsexSal119_Sal1	TRUE
149	149	NonamEVm003693t1_Gunalan19_Sal1_vvx	de_novo	vvx	NonamEVm003693t1	1416	Gunalan19_Sal1_vvx	2.8e-114	383.5	15.1	3.3e-114	383.2	15.1	1	1	100	Gunalan19	asexual_mixed	Unk_ElSalv_CA	AsexSal119	Asex	ElSalv	1.491542	2.977006	0.511258	74.6245	127.339	19.336	1	1_E	AsexSal119_Sal1	TRUE
150	150	NonamEVm003347t2_Gunalan19_Sal1_vvx	de_novo	vvx	NonamEVm003347t2	1521	Gunalan19_Sal1_vvx	3e-73	248.4	43.7	4.8e-69	234.5	43.7	2.2	1	84.7368421052632	Gunalan19	asexual_mixed	Unk_ElSalv_CA	AsexSal119	Asex	ElSalv	0	1.590133	0	0	84	0	9	9_E	AsexSal119_Sal1	TRUE
151	151	NonamEVm005275t1_Gunalan19_Sal1_vvx	de_novo	vvx	NonamEVm005275t1	1053	Gunalan19_Sal1_vvx	4e-17	63.7	35.5	3.7e-14	53.9	35.5	2	1	88.9473684210526	Gunalan19	asexual_mixed	Unk_ElSalv_CA	AsexSal119	Asex	ElSalv	0.452862	2.190509	0.195196	15.4695	66.4	6.189	8	8_I	AsexSal119_Sal1	TRUE
152	152	NonamEVm004978t3_Gunalan19_Sal1_vvx	de_novo	vvx	NonamEVm004978t3	1107	Gunalan19_Sal1_vvx	4.5e-41	142.5	31.2	2.5e-40	140	31.2	1.8	1	87.6315789473684	Gunalan19	asexual_mixed	Unk_ElSalv_CA	AsexSal119	Asex	ElSalv	2.6549155	5.587482	1.377035	91.5435	147.516	62.409	4	4_C	AsexSal119_Sal1	TRUE
153	153	NonamEVm004939t2_Gunalan19_Sal1_vvx	de_novo	vvx	NonamEVm004939t2	1110	Gunalan19_Sal1_vvx	4.2e-80	271	0	4.8e-80	270.8	0	1	1	87.6315789473684	Gunalan19	asexual_mixed	Unk_ElSalv_CA	AsexSal119	Asex	ElSalv	16.303549	20.112797	7.62809	528.741	781.356	279.556	1	1_E	AsexSal119_Sal1	TRUE
154	154	NonamEVm005619t1_Gunalan19_Sal1_vvx	de_novo	vvx	NonamEVm005619t1	999	Gunalan19_Sal1_vvx	2.4e-36	126.9	14.8	3.1e-36	126.6	14.8	1.1	1	94.7368421052632	Gunalan19	asexual_mixed	Unk_ElSalv_CA	AsexSal119	Asex	ElSalv	1.0877265	6.12077	0.149664	33.5	143	6	2	2_I	AsexSal119_Sal1	TRUE
155	155	NonamEVm004482t1_Gunalan19_Sal1_vvx	de_novo	vvx	NonamEVm004482t1	1212	Gunalan19_Sal1_vvx	2.1e-68	232.5	2.4	2.4e-68	232.2	2.4	1	1	81.0526315789474	Gunalan19	asexual_mixed	Unk_ElSalv_CA	AsexSal119	Asex	ElSalv	1.4837465	2.497033	0.927409	63.516	100.352	28.67	1	1_E	AsexSal119_Sal1	TRUE
156	156	NonamEVm004615t1_Gunalan19_Sal1_vvx	de_novo	vvx	NonamEVm004615t1	1179	Gunalan19_Sal1_vvx	1.2e-87	295.8	3.9	1.4e-87	295.6	3.9	1	1	93.6842105263158	Gunalan19	asexual_mixed	Unk_ElSalv_CA	AsexSal119	Asex	ElSalv	6.455979	7.346229	4.339066	211.742	358.562	159.674	1	1_E	AsexSal119_Sal1	TRUE
157	157	NonamEVm004226t1_Gunalan19_Sal1_vvx	de_novo	vvx	NonamEVm004226t1	1275	Gunalan19_Sal1_vvx	7.5e-80	270.1	10.8	8.7e-80	269.9	10.8	1	1	88.4210526315789	Gunalan19	asexual_mixed	Unk_ElSalv_CA	AsexSal119	Asex	ElSalv	0.831833	1.521523	0.463629	27.92	81.339	20.002	1	1_E	AsexSal119_Sal1	TRUE
158	158	NonamEVm004553t1_Gunalan19_Sal1_vvx	de_novo	vvx	NonamEVm004553t1	1197	Gunalan19_Sal1_vvx	4.5e-78	264.3	27.1	5.8e-78	263.9	27.1	1.1	1	99.7368421052632	Gunalan19	asexual_mixed	Unk_ElSalv_CA	AsexSal119	Asex	ElSalv	0.6862895	6.041523	0.087341	28	213	3.5	8	8_I	AsexSal119_Sal1	TRUE
159	159	NonamEVm005074t5_Gunalan19_Sal1_vvx	de_novo	vvx	NonamEVm005074t5	1089	Gunalan19_Sal1_vvx	3.8e-44	152.6	19.4	5.7e-44	152	19.4	1.2	1	99.7368421052632	Gunalan19	asexual_mixed	Unk_ElSalv_CA	AsexSal119	Asex	ElSalv	0.614768	1.545204	0.264788	19.9905	55.352	8.683	8	8_I	AsexSal119_Sal1	TRUE
160	160	NonamEVm006789t1_Gunalan19_Sal1_vvx	de_novo	vvx	NonamEVm006789t1	831	Gunalan19_Sal1_vvx	5e-36	125.9	12.3	6.7e-34	118.9	12.3	2	1	82.8947368421053	Gunalan19	asexual_mixed	Unk_ElSalv_CA	AsexSal119	Asex	ElSalv	0.7460045	1.894943	0.375589	22	43	7	6	6_C	AsexSal119_Sal1	TRUE
161	161	NonamEVm005055t1_Gunalan19_Sal1_vvx	de_novo	vvx	NonamEVm005055t1	1092	Gunalan19_Sal1_vvx	2.1e-11	44.8	37.3	6.3e-10	40	37.3	2.1	1	98.1578947368421	Gunalan19	asexual_mixed	Unk_ElSalv_CA	AsexSal119	Asex	ElSalv	1.140751	2.053618	0.307939	46.5	67	8	10	10	AsexSal119_Sal1	TRUE
162	162	NonamEVm005963t1_Gunalan19_Sal1_vvx	de_novo	vvx	NonamEVm005963t1	948	Gunalan19_Sal1_vvx	8.6e-58	197.5	24.2	1.7e-57	196.5	24.2	1.4	1	91.8421052631579	Gunalan19	asexual_mixed	Unk_ElSalv_CA	AsexSal119	Asex	ElSalv	0.841259	1.651699	0.228014	26.529	50	5	6	6_C	AsexSal119_Sal1	TRUE
163	163	NonamEVm005349t1_Gunalan19_Sal1_vvx	de_novo	vvx	NonamEVm005349t1	1038	Gunalan19_Sal1_vvx	2.9e-12	47.6	28.7	6.4e-11	43.2	28.7	2	1	92.1052631578947	Gunalan19	asexual_mixed	Unk_ElSalv_CA	AsexSal119	Asex	ElSalv	0.1855115	1.429187	0	5.2545	42.586	0	10	10	AsexSal119_Sal1	TRUE
164	164	NonamEVm002595t9_Gunalan19_Sal1_vvx	de_novo	vvx	NonamEVm002595t9	1383	Gunalan19_Sal1_vvx	1.7e-114	384.1	27	2.4e-114	383.7	27	1.2	1	100	Gunalan19	asexual_mixed	Unk_ElSalv_CA	AsexSal119	Asex	ElSalv	15.696836	18.548956	12.916661	692.286	1068.696	450.456	9	9_E	AsexSal119_Sal1	TRUE
165	165	NonamEVm003060t3_Gunalan19_Sal1_vvx	de_novo	vvx	NonamEVm003060t3	1563	Gunalan19_Sal1_vvx	1.3e-40	140.9	43.1	8.9e-40	138.2	43.1	2	1	96.8421052631579	Gunalan19	asexual_mixed	Unk_ElSalv_CA	AsexSal119	Asex	ElSalv	4.4278095	7.664023	0.38547	203.557	516.631	21	3	3_E	AsexSal119_Sal1	TRUE
166	166	NonamEVm004326t1_Gunalan19_Sal1_vvx	de_novo	vvx	NonamEVm004326t1	1341	Gunalan19_Sal1_vvx	2.2e-69	235.7	0	2.7e-69	235.4	0	1	1	92.8947368421053	Gunalan19	asexual_mixed	Unk_ElSalv_CA	AsexSal119	Asex	ElSalv	1.090003	3.402014	0.647467	58.146	136.759	21.356	1	1_E	AsexSal119_Sal1	TRUE
167	167	NonamEVm003021t2_Gunalan19_Sal1_vvx	de_novo	vvx	NonamEVm003021t2	1482	Gunalan19_Sal1_vvx	2.1e-44	153.4	12.1	3.3e-44	152.8	12.1	1.2	1	90	Gunalan19	asexual_mixed	Unk_ElSalv_CA	AsexSal119	Asex	ElSalv	15.5804385	18.185608	3.776005	705.393	754.691	239.724	7	7_E	AsexSal119_Sal1	TRUE
168	168	NonamEVm002595t5_Gunalan19_Sal1_vvx	de_novo	vvx	NonamEVm002595t5	1839	Gunalan19_Sal1_vvx	6.8e-71	240.6	36.2	1.1e-67	230.1	36.2	2.4	1	98.6842105263158	Gunalan19	asexual_mixed	Unk_ElSalv_CA	AsexSal119	Asex	ElSalv	25.1455855	28.328802	19.894441	1534.88	2288.381	934.883	9	9_E	AsexSal119_Sal1	TRUE
169	169	NonamEVm003341t2_Gunalan19_Sal1_vvx	de_novo	vvx	NonamEVm003341t2	1368	Gunalan19_Sal1_vvx	1.6e-71	242.7	16.3	1.2e-70	239.8	16.3	1.9	1	85	Gunalan19	asexual_mixed	Unk_ElSalv_CA	AsexSal119	Asex	ElSalv	11.2673725	17.37552	5.330573	417.8955	972.175	237	9	9_E	AsexSal119_Sal1	TRUE
170	170	NonamEVm004964t2_Gunalan19_Sal1_vvx	de_novo	vvx	NonamEVm004964t2	1056	Gunalan19_Sal1_vvx	3.3e-49	169.3	48.8	3.1e-47	162.7	48.8	2	1	99.7368421052632	Gunalan19	asexual_mixed	Unk_ElSalv_CA	AsexSal119	Asex	ElSalv	17.7107075	38.499982	10.174818	544.5	1171	412.105	9	9_E	AsexSal119_Sal1	TRUE
171	171	NonamEVm004756t5_Gunalan19_Sal1_vvx	de_novo	vvx	NonamEVm004756t5	984	Gunalan19_Sal1_vvx	2.1e-45	156.7	30.8	6.4e-45	155.1	30.8	1.7	1	85.2631578947368	Gunalan19	asexual_mixed	Unk_ElSalv_CA	AsexSal119	Asex	ElSalv	4.5658485	9.62975	1.499439	116.8565	305.155	59.023	4	4_C	AsexSal119_Sal1	TRUE
172	172	NonamEVm004441t2_Gunalan19_Sal1_vvx	de_novo	vvx	NonamEVm004441t2	1152	Gunalan19_Sal1_vvx	1.5e-60	206.6	16.3	1.8e-60	206.4	16.3	1	1	89.7368421052632	Gunalan19	asexual_mixed	Unk_ElSalv_CA	AsexSal119	Asex	ElSalv	5.006722	6.382766	2.927961	181.3215	303.189	81.008	4	4_C	AsexSal119_Sal1	TRUE
173	173	NonamEVm004978t4_Gunalan19_Sal1_vvx	de_novo	vvx	NonamEVm004978t4	1101	Gunalan19_Sal1_vvx	1.2e-42	147.6	31	6.8e-42	145.2	31	1.8	1	87.8947368421053	Gunalan19	asexual_mixed	Unk_ElSalv_CA	AsexSal119	Asex	ElSalv	5.7765155	6.615143	5.381437	197.091	297.884	141.168	4	4_C	AsexSal119_Sal1	TRUE
174	174	NonamEVm003918t3_Gunalan19_Sal1_vvx	de_novo	vvx	NonamEVm003918t3	1359	Gunalan19_Sal1_vvx	2.5e-104	350.7	14.8	2.9e-104	350.5	14.8	1	1	99.7368421052632	Gunalan19	asexual_mixed	Unk_ElSalv_CA	AsexSal119	Asex	ElSalv	32.4230165	34.444333	31.494285	1469.085	1811.809	1066.936	1	1_E	AsexSal119_Sal1	TRUE
175	175	NonamEVm002833t7_Gunalan19_Sal1_vvx	de_novo	vvx	NonamEVm002833t7	1704	Gunalan19_Sal1_vvx	1.3e-42	147.5	56	2.6e-41	143.3	56	2.1	1	98.9473684210526	Gunalan19	asexual_mixed	Unk_ElSalv_CA	AsexSal119	Asex	ElSalv	7.438588	13.666548	2.279743	462.15	752.815	136.85	3	3_E	AsexSal119_Sal1	TRUE
176	176	NonamEVm003657t5_Gunalan19_Sal1_vvx	de_novo	vvx	NonamEVm003657t5	1401	Gunalan19_Sal1_vvx	1.3e-111	374.6	13.6	1.5e-111	374.5	13.6	1	1	99.7368421052632	Gunalan19	asexual_mixed	Unk_ElSalv_CA	AsexSal119	Asex	ElSalv	21.3141555	27.496611	10.192163	829.94	1637.771	490.267	1	1_E	AsexSal119_Sal1	TRUE
177	177	NonamEVm003657t6_Gunalan19_Sal1_vvx	de_novo	vvx	NonamEVm003657t6	1374	Gunalan19_Sal1_vvx	6.5e-92	309.8	2.7	7.6e-92	309.6	2.7	1	1	98.9473684210526	Gunalan19	asexual_mixed	Unk_ElSalv_CA	AsexSal119	Asex	ElSalv	5.2973865	8.804801	1.762755	215.28	363.922	102.689	1	1_E	AsexSal119_Sal1	TRUE
178	178	NonamEVm004288t6_Gunalan19_Sal1_vvx	de_novo	vvx	NonamEVm004288t6	1083	Gunalan19_Sal1_vvx	2.5e-73	248.7	17.5	1.5e-72	246.1	17.5	1.8	1	90	Gunalan19	asexual_mixed	Unk_ElSalv_CA	AsexSal119	Asex	ElSalv	6.426127	7.639705	1.618518	184.75	271.863	71.472	4	4_C	AsexSal119_Sal1	TRUE
179	179	NonamEVm002833t8_Gunalan19_Sal1_vvx	de_novo	vvx	NonamEVm002833t8	1587	Gunalan19_Sal1_vvx	1.9e-49	170	57.1	1.6e-48	167	57.1	1.9	1	98.9473684210526	Gunalan19	asexual_mixed	Unk_ElSalv_CA	AsexSal119	Asex	ElSalv	4.879267	8.040306	2.075498	270.9065	410.199	115.032	3	3_E	AsexSal119_Sal1	TRUE
180	180	NonamEVm003846t2_Gunalan19_Sal1_vvx	de_novo	vvx	NonamEVm003846t2	1335	Gunalan19_Sal1_vvx	8e-87	293.1	16.4	9.1e-87	292.9	16.4	1	1	99.7368421052632	Gunalan19	asexual_mixed	Unk_ElSalv_CA	AsexSal119	Asex	ElSalv	2.956573	7.320438	1.718466	152.591	292.769	56.391	1	1_E	AsexSal119_Sal1	TRUE
181	181	NonamEVm003750t7_Gunalan19_Sal1_vvx	de_novo	vvx	NonamEVm003750t7	1179	Gunalan19_Sal1_vvx	6e-75	254	2.7	7.3e-75	253.7	2.7	1	1	82.6315789473684	Gunalan19	asexual_mixed	Unk_ElSalv_CA	AsexSal119	Asex	ElSalv	1.1920345	1.327952	1.108745	45.6405	54.117	35.759	1	1_E	AsexSal119_Sal1	TRUE
182	182	NonamEVm003090t2_Gunalan19_Sal1_vvx	de_novo	vvx	NonamEVm003090t2	1380	Gunalan19_Sal1_vvx	2.9e-50	172.7	44.9	2.3e-48	166.5	44.9	2.5	1	81.8421052631579	Gunalan19	asexual_mixed	Unk_ElSalv_CA	AsexSal119	Asex	ElSalv	1.3577385	2.317736	0.136646	51.1875	101.761	8	3	3_E	AsexSal119_Sal1	TRUE
183	183	NonamEVm003693t4_Gunalan19_Sal1_vvx	de_novo	vvx	NonamEVm003693t4	1266	Gunalan19_Sal1_vvx	7.1e-94	316.3	8	8.3e-94	316.1	8	1	1	85.5263157894737	Gunalan19	asexual_mixed	Unk_ElSalv_CA	AsexSal119	Asex	ElSalv	2.494252	2.802432	1.884857	90.8125	148.594	71.157	1	1_E	AsexSal119_Sal1	TRUE
184	184	NonamEVm005080t2_Gunalan19_Sal1_vvx	de_novo	vvx	NonamEVm005080t2	1086	Gunalan19_Sal1_vvx	4.5e-45	155.6	27.4	5.2e-45	155.4	27.4	1	1	99.7368421052632	Gunalan19	asexual_mixed	Unk_ElSalv_CA	AsexSal119	Asex	ElSalv	3.8521535	6.398875	0.354354	126.559	283.496	9.146	8	8_I	AsexSal119_Sal1	TRUE
185	185	NonamEVm003140t4_Gunalan19_Sal1_vvx	de_novo	vvx	NonamEVm003140t4	1452	Gunalan19_Sal1_vvx	3.2e-49	169.3	37.1	8.7e-48	164.6	37.1	2	1	85	Gunalan19	asexual_mixed	Unk_ElSalv_CA	AsexSal119	Asex	ElSalv	1.9446715	4.993242	0.400321	96.059	219.752	20.06	7	7_E	AsexSal119_Sal1	TRUE
186	186	NonamEVm004977t2_Gunalan19_Sal1_vvx	de_novo	vvx	NonamEVm004977t2	1107	Gunalan19_Sal1_vvx	2.3e-11	44.7	38.7	1.6e-09	38.6	38.7	2.1	1	98.4210526315789	Gunalan19	asexual_mixed	Unk_ElSalv_CA	AsexSal119	Asex	ElSalv	1.9330415	4.324675	0.075754	64.329	196	2	10	10	AsexSal119_Sal1	TRUE
187	187	NonamEVm003347t1_Gunalan19_Sal1_vvx	de_novo	vvx	NonamEVm003347t1	1500	Gunalan19_Sal1_vvx	1.8e-67	229.4	46.3	1.5e-59	203.3	32.7	2.2	2	77.6315789473684	Gunalan19	asexual_mixed	Unk_ElSalv_CA	AsexSal119	Asex	ElSalv	3.4534135	6.700205	0	188.1465	305.916	0	9	9_E	AsexSal119_Sal1	TRUE
188	188	NonamEVm002595t10_Gunalan19_Sal1_vvx	de_novo	vvx	NonamEVm002595t10	1524	Gunalan19_Sal1_vvx	1.6e-60	206.5	25.4	5.5e-59	201.4	25.4	2.1	1	84.7368421052632	Gunalan19	asexual_mixed	Unk_ElSalv_CA	AsexSal119	Asex	ElSalv	19.070033	21.465093	9.470751	797.352	1406.409	501.418	9	9_E	AsexSal119_Sal1	TRUE
189	189	NonamEVm003341t4_Gunalan19_Sal1_vvx	de_novo	vvx	NonamEVm003341t4	1317	Gunalan19_Sal1_vvx	8e-102	342.4	16.3	1e-101	342.1	16.3	1.1	1	95.5263157894737	Gunalan19	asexual_mixed	Unk_ElSalv_CA	AsexSal119	Asex	ElSalv	2.682892	3.393157	1.747946	106	152	79	1	1_E	AsexSal119_Sal1	TRUE
190	190	NonamEVm003000t2_Gunalan19_Sal1_vvx	de_novo	vvx	NonamEVm003000t2	1398	Gunalan19_Sal1_vvx	9.6e-49	167.7	11	1.6e-48	167	11	1.4	1	78.4210526315789	Gunalan19	asexual_mixed	Unk_ElSalv_CA	AsexSal119	Asex	ElSalv	2.1000525	3.538668	0.59976	85.342	149.177	35.636	1	1_E	AsexSal119_Sal1	TRUE
191	191	NonamEVm006409t2_Gunalan19_Sal1_vvx	de_novo	vvx	NonamEVm006409t2	885	Gunalan19_Sal1_vvx	4.4e-06	27.3	20.4	0.00049	20.6	20.4	2.9	1	89.2105263157895	Gunalan19	asexual_mixed	Unk_ElSalv_CA	AsexSal119	Asex	ElSalv	0.8112035	11.609222	0.035981	26	234	1	10	10	AsexSal119_Sal1	TRUE
192	192	NonamEVm003929t6_Gunalan19_Sal1_vvx	de_novo	vvx	NonamEVm003929t6	1227	Gunalan19_Sal1_vvx	1.8e-24	87.9	13.6	2.7e-24	87.3	13.6	1.2	1	89.4736842105263	Gunalan19	asexual_mixed	Unk_ElSalv_CA	AsexSal119	Asex	ElSalv	0.9404025	4.748215	0	41.021	172.293	0	5	5_G	AsexSal119_Sal1	TRUE
193	193	NonamEVm005299t1_Gunalan19_Sal1_vvx	de_novo	vvx	NonamEVm005299t1	813	Gunalan19_Sal1_vvx	1.2e-17	65.4	31.2	8.4e-16	59.3	31.2	2	1	82.6315789473684	Gunalan19	asexual_mixed	Unk_ElSalv_CA	AsexSal119	Asex	ElSalv	0.7504695	1.620433	0	20.536	40.444	0	2	2_I	AsexSal119_Sal1	TRUE
194	194	NonamEVm002672t2_Gunalan19_Sal1_vvx	de_novo	vvx	NonamEVm002672t2	1338	Gunalan19_Sal1_vvx	7.7e-43	148.3	54.7	1.7e-42	147.2	54.7	1.5	1	85.7894736842105	Gunalan19	asexual_mixed	Unk_ElSalv_CA	AsexSal119	Asex	ElSalv	1.073937	5.142471	0	38.704	234.613	0	3	3_E	AsexSal119_Sal1	TRUE
195	195	NonamEVm003937t2_Gunalan19_Sal1_vvx	de_novo	vvx	NonamEVm003937t2	1329	Gunalan19_Sal1_vvx	6.2e-88	296.7	27	6.2e-88	296.7	27	2	1	99.7368421052632	Gunalan19	asexual_mixed	Unk_ElSalv_CA	AsexSal119	Asex	ElSalv	0	6.529393	0	0	295.575	0	9	9_E	AsexSal119_Sal1	TRUE
196	196	NonamEVm004775t1_Gunalan19_Sal1_vvx	de_novo	vvx	NonamEVm004775t1	1149	Gunalan19_Sal1_vvx	2.4e-74	252	28.1	2.7e-74	251.8	28.1	1	1	100	Gunalan19	asexual_mixed	Unk_ElSalv_CA	AsexSal119	Asex	ElSalv	1.0012915	4.461872	0	33.6515	170.369	0	4	4_C	AsexSal119_Sal1	TRUE
197	197	NonamEVm003312t2_Gunalan19_Sal1_vvx	de_novo	vvx	NonamEVm003312t2	1335	Gunalan19_Sal1_vvx	2.9e-46	159.6	32.6	2.4e-43	150	32.6	2.2	1	85.5263157894737	Gunalan19	asexual_mixed	Unk_ElSalv_CA	AsexSal119	Asex	ElSalv	3.9101095	10.690537	2.106548	157.9405	427.551	95.858	3	3_E	AsexSal119_Sal1	TRUE
198	198	NonamEVm003958t1_Gunalan19_Sal1_vvx	de_novo	vvx	NonamEVm003958t1	1140	Gunalan19_Sal1_vvx	1.2e-37	131.1	34.4	1.5e-37	130.9	34.4	1.1	1	90	Gunalan19	asexual_mixed	Unk_ElSalv_CA	AsexSal119	Asex	ElSalv	0.040425	1.238718	0	1.346	46.86	0	15	15	AsexSal119_Sal1	TRUE
199	199	NonamEVm002475t1_Gunalan19_Sal1_vvx	de_novo	vvx	NonamEVm002475t1	1893	Gunalan19_Sal1_vvx	1.7e-85	288.7	26.2	3.8e-83	281	26.2	2.3	1	100	Gunalan19	asexual_mixed	Unk_ElSalv_CA	AsexSal119	Asex	ElSalv	0	2.288651	0	0	135.372	0	9	9_E	AsexSal119_Sal1	TRUE
200	200	NonamEVm002475t2_Gunalan19_Sal1_vvx	de_novo	vvx	NonamEVm002475t2	1893	Gunalan19_Sal1_vvx	1.5e-85	288.9	30.1	3.3e-83	281.2	30.1	2.3	1	100	Gunalan19	asexual_mixed	Unk_ElSalv_CA	AsexSal119	Asex	ElSalv	0.092769	2.5746	0	4.5005	214.709	0	9	9_E	AsexSal119_Sal1	TRUE
201	201	NonamEVm003657t2_Gunalan19_Sal1_vvx	de_novo	vvx	NonamEVm003657t2	1401	Gunalan19_Sal1_vvx	7.8e-112	375.4	13.5	8.8e-112	375.2	13.5	1	1	99.7368421052632	Gunalan19	asexual_mixed	Unk_ElSalv_CA	AsexSal119	Asex	ElSalv	1.277289	2.359115	0.709754	53.0685	140.515	29.994	1	1_E	AsexSal119_Sal1	TRUE
202	202	NonamEVm002571t8_Gunalan19_Sal1_vvx	de_novo	vvx	NonamEVm002571t8	1755	Gunalan19_Sal1_vvx	3.5e-60	205.4	30	2.2e-58	199.5	30	2.1	1	99.2105263157895	Gunalan19	asexual_mixed	Unk_ElSalv_CA	AsexSal119	Asex	ElSalv	105.3307275	120.866344	89.710419	6150.608	6881.719	5283.302	3	3_E	AsexSal119_Sal1	TRUE
203	203	NonamEVm005087t2_Gunalan19_Sal1_vvx	de_novo	vvx	NonamEVm005087t2	942	Gunalan19_Sal1_vvx	4.5e-49	168.8	33.6	7.6e-49	168.1	33.6	1.3	1	86.0526315789474	Gunalan19	asexual_mixed	Unk_ElSalv_CA	AsexSal119	Asex	ElSalv	7.673286	9.464359	2.92683	205.0565	285.291	87.909	9	9_E	AsexSal119_Sal1	TRUE
204	204	NonamEVm004978t1_Gunalan19_Sal1_vvx	de_novo	vvx	NonamEVm004978t1	1101	Gunalan19_Sal1_vvx	1.6e-41	143.9	36.2	6.6e-40	138.6	36.2	2	1	87.6315789473684	Gunalan19	asexual_mixed	Unk_ElSalv_CA	AsexSal119	Asex	ElSalv	8.675495	11.307403	7.155964	323.0975	427.962	187.718	4	4_C	AsexSal119_Sal1	TRUE
205	205	NonamEVm002595t6_Gunalan19_Sal1_vvx	de_novo	vvx	NonamEVm002595t6	1770	Gunalan19_Sal1_vvx	2.8e-94	317.6	48.9	1.1e-89	302.5	48.9	2.1	1	100	Gunalan19	asexual_mixed	Unk_ElSalv_CA	AsexSal119	Asex	ElSalv	1.7114685	3.676384	0.546213	115.187	201.931	34.208	9	9_E	AsexSal119_Sal1	TRUE
206	206	NonamEVm004775t4_Gunalan19_Sal1_vvx	de_novo	vvx	NonamEVm004775t4	990	Gunalan19_Sal1_vvx	2.5e-59	202.6	21.9	2.8e-59	202.4	21.9	1	1	86.0526315789474	Gunalan19	asexual_mixed	Unk_ElSalv_CA	AsexSal119	Asex	ElSalv	0.737053	1.47673	0.415438	24.0965	41.57	11.106	4	4_C	AsexSal119_Sal1	TRUE
207	207	NonamEVm004757t3_Gunalan19_Sal1_vvx	de_novo	vvx	NonamEVm004757t3	1107	Gunalan19_Sal1_vvx	3.6e-54	185.6	19.7	4.3e-54	185.3	19.7	1	1	97.6315789473684	Gunalan19	asexual_mixed	Unk_ElSalv_CA	AsexSal119	Asex	ElSalv	0.9682295	1.627001	0	36.227	59.435	0	4	4_C	AsexSal119_Sal1	TRUE
208	208	NonamEVm004756t2_Gunalan19_Sal1_vvx	de_novo	vvx	NonamEVm004756t2	1098	Gunalan19_Sal1_vvx	8.1e-48	164.7	25.7	3.1e-47	162.8	25.7	1.8	1	97.8947368421053	Gunalan19	asexual_mixed	Unk_ElSalv_CA	AsexSal119	Asex	ElSalv	5.238819	8.740102	1.519007	156.839	316.181	68.181	4	4_C	AsexSal119_Sal1	TRUE
209	209	NonamEVm002595t8_Gunalan19_Sal1_vvx	de_novo	vvx	NonamEVm002595t8	1599	Gunalan19_Sal1_vvx	3.3e-96	324	38	1.9e-94	318.1	38	2	1	100	Gunalan19	asexual_mixed	Unk_ElSalv_CA	AsexSal119	Asex	ElSalv	0.3589635	2.050617	0	14.445	100.596	0	9	9_E	AsexSal119_Sal1	TRUE
210	210	NonamEVm002475t4_Gunalan19_Sal1_vvx	de_novo	vvx	NonamEVm002475t4	1599	Gunalan19_Sal1_vvx	3.3e-96	324	38	1.9e-94	318.1	38	2	1	100	Gunalan19	asexual_mixed	Unk_ElSalv_CA	AsexSal119	Asex	ElSalv	0	3.134415	0	0	216.757	0	9	9_E	AsexSal119_Sal1	TRUE
211	211	NonamEVm003657t4_Gunalan19_Sal1_vvx	de_novo	vvx	NonamEVm003657t4	1422	Gunalan19_Sal1_vvx	8.6e-103	345.6	19.2	1e-102	345.4	19.2	1.1	1	100	Gunalan19	asexual_mixed	Unk_ElSalv_CA	AsexSal119	Asex	ElSalv	2.166396	3.765352	1.509513	114.3555	161.835	62.647	1	1_E	AsexSal119_Sal1	TRUE
212	212	NonamEVm004367t2_Gunalan19_Sal1_vvx	de_novo	vvx	NonamEVm004367t2	1167	Gunalan19_Sal1_vvx	2e-25	90.9	29.7	2.6e-25	90.6	29.7	1.2	1	97.3684210526316	Gunalan19	asexual_mixed	Unk_ElSalv_CA	AsexSal119	Asex	ElSalv	1.6641425	3.560125	0	50	113.914	0	11	11_K	AsexSal119_Sal1	TRUE
213	213	NonamEVm004288t2_Gunalan19_Sal1_vvx	de_novo	vvx	NonamEVm004288t2	1260	Gunalan19_Sal1_vvx	1.8e-78	265.5	24.3	8e-78	263.4	24.3	1.8	1	99.2105263157895	Gunalan19	asexual_mixed	Unk_ElSalv_CA	AsexSal119	Asex	ElSalv	4.912741	5.699462	2.113062	169.035	242.526	111.427	4	4_C	AsexSal119_Sal1	TRUE
214	214	NonamEVm005013t2_Gunalan19_Sal1_vvx	de_novo	vvx	NonamEVm005013t2	999	Gunalan19_Sal1_vvx	5.2e-34	119.2	31.8	5.9e-34	119	31.8	1	1	83.1578947368421	Gunalan19	asexual_mixed	Unk_ElSalv_CA	AsexSal119	Asex	ElSalv	8.048537	17.838266	7.174797	272.996	507.656	192.857	15	15	AsexSal119_Sal1	TRUE
215	215	NonamEVm004288t4_Gunalan19_Sal1_vvx	de_novo	vvx	NonamEVm004288t4	1212	Gunalan19_Sal1_vvx	5.8e-77	260.6	14.6	6.6e-77	260.4	14.6	1	1	100	Gunalan19	asexual_mixed	Unk_ElSalv_CA	AsexSal119	Asex	ElSalv	0.813611	1.987825	0.432875	30.8845	58.352	21.82	4	4_C	AsexSal119_Sal1	TRUE
216	216	NonamEVm004939t1_Gunalan19_Sal1_vvx	de_novo	vvx	NonamEVm004939t1	1110	Gunalan19_Sal1_vvx	2.6e-80	271.6	0.2	3e-80	271.4	0.2	1	1	87.6315789473684	Gunalan19	asexual_mixed	Unk_ElSalv_CA	AsexSal119	Asex	ElSalv	5.029798	6.674537	2.138214	168.332	249.177	78.362	1	1_E	AsexSal119_Sal1	TRUE
217	217	NonamEVm003140t3_Gunalan19_Sal1_vvx	de_novo	vvx	NonamEVm003140t3	1599	Gunalan19_Sal1_vvx	1.7e-52	180.1	46.6	1e-51	177.5	46.6	1.9	1	93.1578947368421	Gunalan19	asexual_mixed	Unk_ElSalv_CA	AsexSal119	Asex	ElSalv	12.6301995	17.10787	9.545103	657.7235	1183.073	384.105	7	7_E	AsexSal119_Sal1	TRUE
218	218	NonamEVm002873t4_Gunalan19_Sal1_vvx	de_novo	vvx	NonamEVm002873t4	1629	Gunalan19_Sal1_vvx	3.1e-63	215.4	23.2	2.2e-47	163.2	12.6	2.5	2	77.3684210526316	Gunalan19	asexual_mixed	Unk_ElSalv_CA	AsexSal119	Asex	ElSalv	19.1144075	35.321072	15.69827	1143.393	1769.098	761.359	1	1_E	AsexSal119_Sal1	TRUE
219	219	NonamEVm004037t2_Gunalan19_Sal1_vvx	de_novo	vvx	NonamEVm004037t2	1164	Gunalan19_Sal1_vvx	1.9e-74	252.4	1.9	2.1e-74	252.2	1.9	1	1	90.7894736842105	Gunalan19	asexual_mixed	Unk_ElSalv_CA	AsexSal119	Asex	ElSalv	6.3159445	12.087525	4.795979	213.683	468.679	192.268	1	1_E	AsexSal119_Sal1	TRUE
220	220	NonamEVm002873t1_Gunalan19_Sal1_vvx	de_novo	vvx	NonamEVm002873t1	1653	Gunalan19_Sal1_vvx	1.8e-75	255.7	11.6	6.2e-51	174.9	4.4	2.1	2	80.5263157894737	Gunalan19	asexual_mixed	Unk_ElSalv_CA	AsexSal119	Asex	ElSalv	0.595708	2.611361	0.376789	36.045	132.945	17.331	1	1_E	AsexSal119_Sal1	TRUE
221	221	NonamEVm002833t5_Gunalan19_Sal1_vvx	de_novo	vvx	NonamEVm002833t5	1704	Gunalan19_Sal1_vvx	5.7e-45	155.3	59.5	6.6e-44	151.8	59.5	2.1	1	98.9473684210526	Gunalan19	asexual_mixed	Unk_ElSalv_CA	AsexSal119	Asex	ElSalv	1.7273285	5.500692	0.668311	123.1505	289.671	29.26	3	3_E	AsexSal119_Sal1	TRUE
222	222	NonamEVm004488t1_Gunalan19_Sal1_vvx	de_novo	vvx	NonamEVm004488t1	1128	Gunalan19_Sal1_vvx	3.9e-66	225	27.4	4.4e-66	224.8	27.4	1	1	100	Gunalan19	asexual_mixed	Unk_ElSalv_CA	AsexSal119	Asex	ElSalv	7.9762015	12.316627	0.811044	231.725	460.109	37.583	4	4_C	AsexSal119_Sal1	TRUE
223	223	NonamEVm004488t2_Gunalan19_Sal1_vvx	de_novo	vvx	NonamEVm004488t2	1128	Gunalan19_Sal1_vvx	4.7e-65	221.4	28.1	5.3e-65	221.3	28.1	1	1	100	Gunalan19	asexual_mixed	Unk_ElSalv_CA	AsexSal119	Asex	ElSalv	3.4557025	9.090599	2.484467	146.682	298.965	69.732	4	4_C	AsexSal119_Sal1	TRUE
224	224	NonamEVm003693t3_Gunalan19_Sal1_vvx	de_novo	vvx	NonamEVm003693t3	1329	Gunalan19_Sal1_vvx	1.2e-102	345.2	11.5	1.4e-102	345	11.5	1	1	92.6315789473684	Gunalan19	asexual_mixed	Unk_ElSalv_CA	AsexSal119	Asex	ElSalv	0.9751715	2.148189	0.477448	44.0115	85.471	19.5	1	1_E	AsexSal119_Sal1	TRUE
225	225	NonamEVm003750t2_Gunalan19_Sal1_vvx	de_novo	vvx	NonamEVm003750t2	1398	Gunalan19_Sal1_vvx	8.7e-92	309.4	12.5	1e-91	309.2	12.5	1	1	99.4736842105263	Gunalan19	asexual_mixed	Unk_ElSalv_CA	AsexSal119	Asex	ElSalv	1.9365825	2.941195	0	83.1585	123.989	0	1	1_E	AsexSal119_Sal1	TRUE
226	226	NonamEVm004026t2_Gunalan19_Sal1_vvx	de_novo	vvx	NonamEVm004026t2	1329	Gunalan19_Sal1_vvx	5e-77	260.8	13.2	1e-76	259.8	13.2	1.5	1	99.7368421052632	Gunalan19	asexual_mixed	Unk_ElSalv_CA	AsexSal119	Asex	ElSalv	12.7116155	16.276011	4.482529	547.21	647.581	202.917	1	1_E	AsexSal119_Sal1	TRUE
227	227	NonamEVm003875t3_Gunalan19_Sal1_vvx	de_novo	vvx	NonamEVm003875t3	1341	Gunalan19_Sal1_vvx	5.9e-81	273.7	18.2	6.8e-81	273.6	18.2	1	1	98.9473684210526	Gunalan19	asexual_mixed	Unk_ElSalv_CA	AsexSal119	Asex	ElSalv	0.46338	1.478725	0.253763	22.9585	48.774	10.201	1	1_E	AsexSal119_Sal1	TRUE
228	228	NonamEVm002873t5_Gunalan19_Sal1_vvx	de_novo	vvx	NonamEVm002873t5	1308	Gunalan19_Sal1_vvx	2.3e-47	163.2	12.2	2.3e-47	163.2	12.2	1.8	1	78.1578947368421	Gunalan19	asexual_mixed	Unk_ElSalv_CA	AsexSal119	Asex	ElSalv	1.748832	8.787525	0.727361	74.359	343.298	32.325	1	1_E	AsexSal119_Sal1	TRUE
229	229	NonamEVm005249t2_Gunalan19_Sal1_vvx	de_novo	vvx	NonamEVm005249t2	1059	Gunalan19_Sal1_vvx	3.1e-32	113.4	29.9	4.1e-32	113	29.9	1.1	1	97.8947368421053	Gunalan19	asexual_mixed	Unk_ElSalv_CA	AsexSal119	Asex	ElSalv	1.2193405	7.489859	0.179634	47	228.58	4.5	2	2_I	AsexSal119_Sal1	TRUE
230	230	NonamEVm004298t3_Gunalan19_Sal1_vvx	de_novo	vvx	NonamEVm004298t3	1218	Gunalan19_Sal1_vvx	7.4e-47	161.5	31.6	1.1e-46	160.9	31.6	1.3	1	85	Gunalan19	asexual_mixed	Unk_ElSalv_CA	AsexSal119	Asex	ElSalv	8.2363075	12.392814	2.82147	263.884	506.857	143.043	3	3_E	AsexSal119_Sal1	TRUE
231	231	NonamEVm003750t3_Gunalan19_Sal1_vvx	de_novo	vvx	NonamEVm003750t3	1302	Gunalan19_Sal1_vvx	6e-91	306.7	14.1	7.3e-91	306.4	14.1	1	1	97.8947368421053	Gunalan19	asexual_mixed	Unk_ElSalv_CA	AsexSal119	Asex	ElSalv	0.64108	1.248259	0.104135	24.268	55.18	5.703	1	1_E	AsexSal119_Sal1	TRUE
232	232	NonamEVm005235t2_Gunalan19_Sal1_vvx	de_novo	vvx	NonamEVm005235t2	885	Gunalan19_Sal1_vvx	1.1e-21	78.6	26.5	2.5e-19	70.9	26.5	2	1	87.8947368421053	Gunalan19	asexual_mixed	Unk_ElSalv_CA	AsexSal119	Asex	ElSalv	0.5996105	4.599408	0	20.7275	112.895	0	6	6_C	AsexSal119_Sal1	TRUE
233	233	NonamEVm004974t2_Gunalan19_Sal1_vvx	de_novo	vvx	NonamEVm004974t2	1107	Gunalan19_Sal1_vvx	3.3e-14	54.1	36.4	3.7e-12	47.3	36.3	2.3	1	98.6842105263158	Gunalan19	asexual_mixed	Unk_ElSalv_CA	AsexSal119	Asex	ElSalv	1.5070585	7.634376	0	44	346	0	10	10	AsexSal119_Sal1	TRUE
234	234	NonamEVm004103t2_Gunalan19_Sal1_vvx	de_novo	vvx	NonamEVm004103t2	1077	Gunalan19_Sal1_vvx	1.7e-69	236.1	1.9	2.1e-69	235.8	1.9	1	1	83.4210526315789	Gunalan19	asexual_mixed	Unk_ElSalv_CA	AsexSal119	Asex	ElSalv	0	1.830559	0	0	80.303	0	1	1_E	AsexSal119_Sal1	TRUE
235	235	NonamEVm002595t12_Gunalan19_Sal1_vvx	de_novo	vvx	NonamEVm002595t12	1413	Gunalan19_Sal1_vvx	8.7e-74	250.2	32.8	1.1e-72	246.5	32.8	1.9	1	84.7368421052632	Gunalan19	asexual_mixed	Unk_ElSalv_CA	AsexSal119	Asex	ElSalv	11.60979	16.621695	1.693381	467.5095	999.694	82.256	9	9_E	AsexSal119_Sal1	TRUE
236	236	NonamEVm003693t2_Gunalan19_Sal1_vvx	de_novo	vvx	NonamEVm003693t2	1230	Gunalan19_Sal1_vvx	3.9e-86	290.8	2.8	4.6e-86	290.6	2.8	1	1	83.1578947368421	Gunalan19	asexual_mixed	Unk_ElSalv_CA	AsexSal119	Asex	ElSalv	0	1.61202	0	0	48.137	0	1	1_E	AsexSal119_Sal1	TRUE
237	237	NonamEVm005074t6_Gunalan19_Sal1_vvx	de_novo	vvx	NonamEVm005074t6	1086	Gunalan19_Sal1_vvx	1.1e-39	137.9	10	1.4e-39	137.5	10	1.1	1	99.4736842105263	Gunalan19	asexual_mixed	Unk_ElSalv_CA	AsexSal119	Asex	ElSalv	1.3454255	2.277022	0	51.079	81.298	0	8	8_I	AsexSal119_Sal1	TRUE
238	238	NonamEVm005415t2_Gunalan19_Sal1_vvx	de_novo	vvx	NonamEVm005415t2	918	Gunalan19_Sal1_vvx	4.4e-35	122.8	11.5	6.4e-35	122.2	11.5	1.2	1	85.2631578947368	Gunalan19	asexual_mixed	Unk_ElSalv_CA	AsexSal119	Asex	ElSalv	0.929643	4.461819	0	21.9365	129.799	0	8	8_I	AsexSal119_Sal1	TRUE
239	239	NonamEVm004757t2_Gunalan19_Sal1_vvx	de_novo	vvx	NonamEVm004757t2	1104	Gunalan19_Sal1_vvx	1.1e-52	180.7	15.9	1.2e-52	180.5	15.9	1	1	94.2105263157895	Gunalan19	asexual_mixed	Unk_ElSalv_CA	AsexSal119	Asex	ElSalv	1.2046455	2.106793	0.775351	37.042	95.176	24.86	4	4_C	AsexSal119_Sal1	TRUE
240	240	NonamEVm005299t2_Gunalan19_Sal1_vvx	de_novo	vvx	NonamEVm005299t2	822	Gunalan19_Sal1_vvx	2.3e-19	71	32.4	1.6e-17	64.9	32.4	2	1	83.4210526315789	Gunalan19	asexual_mixed	Unk_ElSalv_CA	AsexSal119	Asex	ElSalv	0.909362	16.54992	0.461994	24.6165	304.259	10.341	2	2_I	AsexSal119_Sal1	TRUE
241	241	NonamEVm004950t2_Gunalan19_Sal1_vvx	de_novo	vvx	NonamEVm004950t2	1050	Gunalan19_Sal1_vvx	1e-12	49.1	49.7	2.4e-12	47.9	49.7	1.6	1	98.1578947368421	Gunalan19	asexual_mixed	Unk_ElSalv_CA	AsexSal119	Asex	ElSalv	0.249374	2.082131	0	7.9315	51.632	0	10	10	AsexSal119_Sal1	TRUE
242	242	NonamEVm005108t2_Gunalan19_Sal1_vvx	de_novo	vvx	NonamEVm005108t2	921	Gunalan19_Sal1_vvx	5.8e-34	119.1	4.5	6.7e-34	118.9	4.5	1	1	86.8421052631579	Gunalan19	asexual_mixed	Unk_ElSalv_CA	AsexSal119	Asex	ElSalv	0.6777925	2.643203	0	19	95.979	0	8	8_I	AsexSal119_Sal1	TRUE
243	243	NonamEVm005074t3_Gunalan19_Sal1_vvx	de_novo	vvx	NonamEVm005074t3	1035	Gunalan19_Sal1_vvx	8.4e-53	181.1	17.7	9.3e-53	180.9	17.7	1	1	93.1578947368421	Gunalan19	asexual_mixed	Unk_ElSalv_CA	AsexSal119	Asex	ElSalv	0.081181	1.632235	0	2.2215	55	0	8	8_I	AsexSal119_Sal1	TRUE
244	244	NonamEVm005023t6_Gunalan19_Sal1_vvx	de_novo	vvx	NonamEVm005023t6	837	Gunalan19_Sal1_vvx	9.8e-23	82.1	25.9	2.2e-22	81	25.9	1.5	1	76.3157894736842	Gunalan19	asexual_mixed	Unk_ElSalv_CA	AsexSal119	Asex	ElSalv	0.26441	1.345695	0	7.1885	25.307	0	8	8_I	AsexSal119_Sal1	TRUE
245	245	NonamEVm001624t1_Kim17_SRX2884276-SRR5646671_vvx	de_novo	vvx	NonamEVm001624t1	1179	Kim17_SRX2884276-SRR5646671_vvx	2.6e-51	175.2	25	4e-51	174.5	25	1.3	1	96.3157894736842	Kim17	asexual_mixed	Unk_Cambodia_SEA	MixdCamb17	Asex3	Cambodia	117.988848	117.988848	117.988848	1562	1562	1562	4	4_C	MixdCamb17_SRX2884276-SRR5646671	TRUE
246	246	NonamEVm000763t1_Kim17_SRX2884276-SRR5646671_vvx	de_novo	vvx	NonamEVm000763t1	1680	Kim17_SRX2884276-SRR5646671_vvx	5.2e-52	177.4	41.7	5e-51	174.2	41.7	2	1	99.2105263157895	Kim17	asexual_mixed	Unk_Cambodia_SEA	MixdCamb17	Asex3	Cambodia	75.282015	75.282015	75.282015	1487	1487	1487	7	7_E	MixdCamb17_SRX2884276-SRR5646671	TRUE
247	247	NonamEVm001944t1_Kim17_SRX2884276-SRR5646671_vvx	de_novo	vvx	NonamEVm001944t1	1050	Kim17_SRX2884276-SRR5646671_vvx	1.1e-31	110.5	29.9	1.2e-31	110.4	29.9	1	1	78.1578947368421	Kim17	asexual_mixed	Unk_Cambodia_SEA	MixdCamb17	Asex3	Cambodia	111.319475	111.319475	111.319475	1287	1287	1287	6	6_C	MixdCamb17_SRX2884276-SRR5646671	TRUE
248	248	NonamEVm001166t1_Kim17_SRX2884276-SRR5646671_vvx	de_novo	vvx	NonamEVm001166t1	1389	Kim17_SRX2884276-SRR5646671_vvx	1.6e-59	202.1	11.6	2.1e-59	201.8	11.6	1.1	1	99.7368421052632	Kim17	asexual_mixed	Unk_Cambodia_SEA	MixdCamb17	Asex3	Cambodia	171.719228	171.719228	171.719228	2742.167	2742.167	2742.167	1	1_E	MixdCamb17_SRX2884276-SRR5646671	TRUE
249	249	NonamEVm001279t1_Kim17_SRX2884276-SRR5646671_vvx	de_novo	vvx	NonamEVm001279t1	1329	Kim17_SRX2884276-SRR5646671_vvx	3.9e-89	299.6	25.3	3.9e-89	299.6	25.3	2	1	99.7368421052632	Kim17	asexual_mixed	Unk_Cambodia_SEA	MixdCamb17	Asex3	Cambodia	33.521215	33.521215	33.521215	509.147	509.147	509.147	9	9_E	MixdCamb17_SRX2884276-SRR5646671	TRUE
250	250	NonamEVm001430t3_Kim17_SRX2884276-SRR5646671_vvx	de_novo	vvx	NonamEVm001430t3	1263	Kim17_SRX2884276-SRR5646671_vvx	1.7e-79	267.9	20.5	7.6e-79	265.8	20.5	1.8	1	99.2105263157895	Kim17	asexual_mixed	Unk_Cambodia_SEA	MixdCamb17	Asex3	Cambodia	183.482812	183.482812	183.482812	2629.434	2629.434	2629.434	4	4_C	MixdCamb17_SRX2884276-SRR5646671	TRUE
251	251	NonamEVm001719t1_Kim17_SRX2884276-SRR5646671_vvx	de_novo	vvx	NonamEVm001719t1	1137	Kim17_SRX2884276-SRR5646671_vvx	1.8e-74	251.4	27.1	2e-74	251.3	27.1	1	1	100	Kim17	asexual_mixed	Unk_Cambodia_SEA	MixdCamb17	Asex3	Cambodia	209.608271	209.608271	209.608271	2660.446	2660.446	2660.446	4	4_C	MixdCamb17_SRX2884276-SRR5646671	TRUE
252	252	NonamEVm000942t1_Kim17_SRX2884276-SRR5646671_vvx	de_novo	vvx	NonamEVm000942t1	1542	Kim17_SRX2884276-SRR5646671_vvx	3.8e-32	112.1	49.4	2.5e-30	106.1	49.4	2.5	1	99.2105263157895	Kim17	asexual_mixed	Unk_Cambodia_SEA	MixdCamb17	Asex3	Cambodia	108.028894	108.028894	108.028894	1940	1940	1940	3	3_E	MixdCamb17_SRX2884276-SRR5646671	TRUE
253	253	NonamEVm000815t1_Kim17_SRX2884276-SRR5646671_vvx	de_novo	vvx	NonamEVm000815t1	1632	Kim17_SRX2884276-SRR5646671_vvx	1.6e-39	136.3	52.1	2.1e-37	129.4	52.1	2.9	1	97.3684210526316	Kim17	asexual_mixed	Unk_Cambodia_SEA	MixdCamb17	Asex3	Cambodia	23.943566	23.943566	23.943566	458	458	458	15	15	MixdCamb17_SRX2884276-SRR5646671	TRUE
254	254	NonamEVm000768t1_Kim17_SRX2884276-SRR5646671_vvx	de_novo	vvx	NonamEVm000768t1	1668	Kim17_SRX2884276-SRR5646671_vvx	1e-26	94.2	57.7	5.7e-24	85.2	57.7	2.8	1	97.8947368421053	Kim17	asexual_mixed	Unk_Cambodia_SEA	MixdCamb17	Asex3	Cambodia	2.153032	2.153032	2.153032	42.192	42.192	42.192	15	15	MixdCamb17_SRX2884276-SRR5646671	TRUE
255	255	NonamEVm000935t1_Kim17_SRX2884276-SRR5646671_vvx	de_novo	vvx	NonamEVm000935t1	1545	Kim17_SRX2884276-SRR5646671_vvx	1.3e-46	159.7	58.3	3.2e-46	158.4	58.3	1.5	1	91.0526315789474	Kim17	asexual_mixed	Unk_Cambodia_SEA	MixdCamb17	Asex3	Cambodia	10.196571	10.196571	10.196571	183.509	183.509	183.509	3	3_E	MixdCamb17_SRX2884276-SRR5646671	TRUE
256	256	NonamEVm001373t1_Kim17_SRX2884276-SRR5646671_vvx	de_novo	vvx	NonamEVm001373t1	1287	Kim17_SRX2884276-SRR5646671_vvx	9.6e-16	58.1	25	1.6e-15	57.4	25	1.3	1	77.3684210526316	Kim17	asexual_mixed	Unk_Cambodia_SEA	MixdCamb17	Asex3	Cambodia	42.774904	42.774904	42.774904	626.341	626.341	626.341	5	5_G	MixdCamb17_SRX2884276-SRR5646671	TRUE
257	257	NonamEVm000612t1_Kim17_SRX2884276-SRR5646671_vvx	de_novo	vvx	NonamEVm000612t1	1845	Kim17_SRX2884276-SRR5646671_vvx	2.1e-42	145.9	50.5	7.1e-41	140.8	50.5	2.1	1	95.2631578947368	Kim17	asexual_mixed	Unk_Cambodia_SEA	MixdCamb17	Asex3	Cambodia	41.340891	41.340891	41.340891	905.269	905.269	905.269	19	19	MixdCamb17_SRX2884276-SRR5646671	TRUE
258	258	NonamEVm001149t2_Kim17_SRX2884276-SRR5646671_vvx	de_novo	vvx	NonamEVm001149t2	1401	Kim17_SRX2884276-SRR5646671_vvx	1.7e-70	238.3	40.2	1.7e-70	238.3	40.2	2.2	1	99.7368421052632	Kim17	asexual_mixed	Unk_Cambodia_SEA	MixdCamb17	Asex3	Cambodia	34.542485	34.542485	34.542485	556.995	556.995	556.995	7	7_E	MixdCamb17_SRX2884276-SRR5646671	TRUE
259	259	NonamEVm001169t1_Kim17_SRX2884276-SRR5646671_vvx	de_novo	vvx	NonamEVm001169t1	1386	Kim17_SRX2884276-SRR5646671_vvx	1.7e-109	366.7	20.3	2.1e-109	366.4	20.3	1.1	1	100	Kim17	asexual_mixed	Unk_Cambodia_SEA	MixdCamb17	Asex3	Cambodia	68.554806	68.554806	68.554806	1092.071	1092.071	1092.071	1	1_E	MixdCamb17_SRX2884276-SRR5646671	TRUE
260	260	NonamEVm001164t3_Kim17_SRX2884276-SRR5646671_vvx	de_novo	vvx	NonamEVm001164t3	1389	Kim17_SRX2884276-SRR5646671_vvx	3.5e-94	316.3	19.2	4.2e-94	316	19.2	1	1	97.6315789473684	Kim17	asexual_mixed	Unk_Cambodia_SEA	MixdCamb17	Asex3	Cambodia	52.784047	52.784047	52.784047	842.903	842.903	842.903	1	1_E	MixdCamb17_SRX2884276-SRR5646671	TRUE
261	261	NonamEVm001480t1_Kim17_SRX2884276-SRR5646671_vvx	de_novo	vvx	NonamEVm001480t1	1239	Kim17_SRX2884276-SRR5646671_vvx	4.9e-43	147.9	42.9	5.8e-43	147.7	42.9	1.1	1	100	Kim17	asexual_mixed	Unk_Cambodia_SEA	MixdCamb17	Asex3	Cambodia	177.905967	177.905967	177.905967	2494	2494	2494	15	15	MixdCamb17_SRX2884276-SRR5646671	TRUE
262	262	NonamEVm001820t1_Kim17_SRX2884276-SRR5646671_vvx	de_novo	vvx	NonamEVm001820t1	1098	Kim17_SRX2884276-SRR5646671_vvx	5.9e-62	210.2	22.8	7.2e-62	209.9	22.8	1.1	1	99.7368421052632	Kim17	asexual_mixed	Unk_Cambodia_SEA	MixdCamb17	Asex3	Cambodia	51.37295	51.37295	51.37295	626	626	626	6	6_C	MixdCamb17_SRX2884276-SRR5646671	TRUE
263	263	NonamEVm002255t2_Kim17_SRX2884276-SRR5646671_vvx	de_novo	vvx	NonamEVm002255t2	954	Kim17_SRX2884276-SRR5646671_vvx	4.1e-33	115.2	41.1	1.2e-32	113.7	41.1	1.7	1	80.7894736842105	Kim17	asexual_mixed	Unk_Cambodia_SEA	MixdCamb17	Asex3	Cambodia	23.071713	23.071713	23.071713	237.942	237.942	237.942	7	7_E	MixdCamb17_SRX2884276-SRR5646671	TRUE
264	264	NonamEVm001527t1_Kim17_SRX2884276-SRR5646671_vvx	de_novo	vvx	NonamEVm001527t1	1215	Kim17_SRX2884276-SRR5646671_vvx	2.5e-66	224.6	27.4	2.9e-66	224.4	27.4	1	1	100	Kim17	asexual_mixed	Unk_Cambodia_SEA	MixdCamb17	Asex3	Cambodia	74.419068	74.419068	74.419068	1020.032	1020.032	1020.032	4	4_C	MixdCamb17_SRX2884276-SRR5646671	TRUE
265	265	NonamEVm001263t1_Kim17_SRX2884276-SRR5646671_vvx	de_novo	vvx	NonamEVm001263t1	1335	Kim17_SRX2884276-SRR5646671_vvx	5.8e-16	58.8	16.9	1.3e-15	57.7	16.9	1.5	1	88.1578947368421	Kim17	asexual_mixed	Unk_Cambodia_SEA	MixdCamb17	Asex3	Cambodia	36.242626	36.242626	36.242626	553.309	553.309	553.309	5	5_G	MixdCamb17_SRX2884276-SRR5646671	TRUE
266	266	NonamEVm001327t2_Kim17_SRX2884276-SRR5646671_vvx	de_novo	vvx	NonamEVm001327t2	1305	Kim17_SRX2884276-SRR5646671_vvx	2.4e-84	283.9	4.3	2.8e-84	283.7	4.3	1	1	93.1578947368421	Kim17	asexual_mixed	Unk_Cambodia_SEA	MixdCamb17	Asex3	Cambodia	20.954171	20.954171	20.954171	311.73	311.73	311.73	1	1_E	MixdCamb17_SRX2884276-SRR5646671	TRUE
267	267	NonamEVm001885t1_Kim17_SRX2884276-SRR5646671_vvx	de_novo	vvx	NonamEVm001885t1	1071	Kim17_SRX2884276-SRR5646671_vvx	8e-55	186.7	0.8	8.7e-55	186.6	0.8	1	1	76.0526315789474	Kim17	asexual_mixed	Unk_Cambodia_SEA	MixdCamb17	Asex3	Cambodia	25.549659	25.549659	25.549659	302.364	302.364	302.364	1	1_E	MixdCamb17_SRX2884276-SRR5646671	TRUE
268	268	NonamEVm001422t1_Kim17_SRX2884276-SRR5646671_vvx	de_novo	vvx	NonamEVm001422t1	1263	Kim17_SRX2884276-SRR5646671_vvx	7.2e-12	45.3	18.1	5.7e-10	39.1	19	2.1	2	75.5263157894737	Kim17	asexual_mixed	Unk_Cambodia_SEA	MixdCamb17	Asex3	Cambodia	6.355117	6.355117	6.355117	91.073	91.073	91.073	5	5_G	MixdCamb17_SRX2884276-SRR5646671	TRUE
269	269	NonamEVm001639t2_Kim17_SRX2884276-SRR5646671_vvx	de_novo	vvx	NonamEVm001639t2	1167	Kim17_SRX2884276-SRR5646671_vvx	1.4e-79	268.2	2.5	1.6e-79	268	2.5	1.1	1	77.3684210526316	Kim17	asexual_mixed	Unk_Cambodia_SEA	MixdCamb17	Asex3	Cambodia	8.626591	8.626591	8.626591	112.858	112.858	112.858	1	1_E	MixdCamb17_SRX2884276-SRR5646671	TRUE
270	270	NonamEVm001751t1_Kim17_SRX2884276-SRR5646671_vvx	de_novo	vvx	NonamEVm001751t1	1122	Kim17_SRX2884276-SRR5646671_vvx	2.2e-72	244.5	6.9	2.5e-72	244.3	6.9	1	1	86.3157894736842	Kim17	asexual_mixed	Unk_Cambodia_SEA	MixdCamb17	Asex3	Cambodia	12.815437	12.815437	12.815437	160.16	160.16	160.16	1	1_E	MixdCamb17_SRX2884276-SRR5646671	TRUE
271	271	NonamEVm001656t1_Kim17_SRX2884276-SRR5646671_vvx	de_novo	vvx	NonamEVm001656t1	1158	Kim17_SRX2884276-SRR5646671_vvx	2.5e-79	267.4	8.4	3e-79	267.1	8.4	1	1	85	Kim17	asexual_mixed	Unk_Cambodia_SEA	MixdCamb17	Asex3	Cambodia	39.485519	39.485519	39.485519	511.95	511.95	511.95	1	1_E	MixdCamb17_SRX2884276-SRR5646671	TRUE
272	272	NonamEVm002385t3_Kim17_SRX2884276-SRR5646671_vvx	de_novo	vvx	NonamEVm002385t3	912	Kim17_SRX2884276-SRR5646671_vvx	3.6e-29	102.3	14.4	7.4e-29	101.2	14.3	1.4	1	78.1578947368421	Kim17	asexual_mixed	Unk_Cambodia_SEA	MixdCamb17	Asex3	Cambodia	23.648531	23.648531	23.648531	230.977	230.977	230.977	2	2_I	MixdCamb17_SRX2884276-SRR5646671	TRUE
273	273	NonamEVm000729t1_Kim17_SRX2884276-SRR5646671_vvx	de_novo	vvx	NonamEVm000729t1	1713	Kim17_SRX2884276-SRR5646671_vvx	5.7e-42	144.4	16.9	9.8e-42	143.6	16.9	1.3	1	90	Kim17	asexual_mixed	Unk_Cambodia_SEA	MixdCamb17	Asex3	Cambodia	199.264005	199.264005	199.264005	4021.437	4021.437	4021.437	7	7_E	MixdCamb17_SRX2884276-SRR5646671	TRUE
274	274	NonamEVm000954t1_Kim17_SRX2884276-SRR5646671_vvx	de_novo	vvx	NonamEVm000954t1	1536	Kim17_SRX2884276-SRR5646671_vvx	3.8e-57	194.4	43.1	2.7e-54	185	43.1	2.2	1	99.4736842105263	Kim17	asexual_mixed	Unk_Cambodia_SEA	MixdCamb17	Asex3	Cambodia	48.433029	48.433029	48.433029	865.99	865.99	865.99	3	3_E	MixdCamb17_SRX2884276-SRR5646671	TRUE
275	275	NonamEVm001260t4_Kim17_SRX2884276-SRR5646671_vvx	de_novo	vvx	NonamEVm001260t4	1338	Kim17_SRX2884276-SRR5646671_vvx	5.4e-72	243.2	4.5	7.4e-72	242.8	4.5	1.1	1	98.9473684210526	Kim17	asexual_mixed	Unk_Cambodia_SEA	MixdCamb17	Asex3	Cambodia	186.101177	186.101177	186.101177	2848.429	2848.429	2848.429	1	1_E	MixdCamb17_SRX2884276-SRR5646671	TRUE
276	276	NonamEVm000556t1_Kim17_SRX2884276-SRR5646671_vvx	de_novo	vvx	NonamEVm000556t1	1920	Kim17_SRX2884276-SRR5646671_vvx	5.4e-42	144.5	9.8	6.6e-40	137.6	9.8	2.3	1	98.6842105263158	Kim17	asexual_mixed	Unk_Cambodia_SEA	MixdCamb17	Asex3	Cambodia	49.316212	49.316212	49.316212	1128	1128	1128	3	3_E	MixdCamb17_SRX2884276-SRR5646671	TRUE
277	277	NonamEVm000803t3_Kim17_SRX2884276-SRR5646671_vvx	de_novo	vvx	NonamEVm000803t3	1641	Kim17_SRX2884276-SRR5646671_vvx	5.2e-83	279.5	13.6	1.1e-80	271.9	13.6	2	1	97.8947368421053	Kim17	asexual_mixed	Unk_Cambodia_SEA	MixdCamb17	Asex3	Cambodia	82.453715	82.453715	82.453715	1586.849	1586.849	1586.849	1	1_E	MixdCamb17_SRX2884276-SRR5646671	TRUE
278	278	NonamEVm000770t1_Kim17_SRX2884276-SRR5646671_vvx	de_novo	vvx	NonamEVm000770t1	1665	Kim17_SRX2884276-SRR5646671_vvx	4.6e-41	141.4	45.2	4.2e-40	138.3	45.2	2.1	1	96.3157894736842	Kim17	asexual_mixed	Unk_Cambodia_SEA	MixdCamb17	Asex3	Cambodia	34.587941	34.587941	34.587941	676.449	676.449	676.449	3	3_E	MixdCamb17_SRX2884276-SRR5646671	TRUE
279	279	NonamEVm001427t1_Kim17_SRX2884276-SRR5646671_vvx	de_novo	vvx	NonamEVm001427t1	1263	Kim17_SRX2884276-SRR5646671_vvx	1.1e-81	275.1	13.6	1.3e-81	274.9	13.6	1	1	99.7368421052632	Kim17	asexual_mixed	Unk_Cambodia_SEA	MixdCamb17	Asex3	Cambodia	151.67769	151.67769	151.67769	2173.645	2173.645	2173.645	1	1_E	MixdCamb17_SRX2884276-SRR5646671	TRUE
280	280	NonamEVm000479t1_Kim17_SRX2884276-SRR5646671_vvx	de_novo	vvx	NonamEVm000479t1	2046	Kim17_SRX2884276-SRR5646671_vvx	1.3e-48	166.3	97.5	1.4e-44	153	97.5	4	1	99.4736842105263	Kim17	asexual_mixed	Unk_Cambodia_SEA	MixdCamb17	Asex3	Cambodia	39.696434	39.696434	39.696434	973	973	973	3	3_E	MixdCamb17_SRX2884276-SRR5646671	TRUE
281	281	NonamEVm001678t1_Kim17_SRX2884276-SRR5646671_vvx	de_novo	vvx	NonamEVm001678t1	1152	Kim17_SRX2884276-SRR5646671_vvx	3.4e-55	187.9	16.8	4.1e-55	187.7	16.8	1	1	97.3684210526316	Kim17	asexual_mixed	Unk_Cambodia_SEA	MixdCamb17	Asex3	Cambodia	76.416551	76.416551	76.416551	984.818	984.818	984.818	4	4_C	MixdCamb17_SRX2884276-SRR5646671	TRUE
282	282	NonamEVm001271t1_Kim17_SRX2884276-SRR5646671_vvx	de_novo	vvx	NonamEVm001271t1	1332	Kim17_SRX2884276-SRR5646671_vvx	3e-40	138.7	32.1	4e-40	138.3	32.1	1.1	1	96.0526315789474	Kim17	asexual_mixed	Unk_Cambodia_SEA	MixdCamb17	Asex3	Cambodia	69.099629	69.099629	69.099629	1052.235	1052.235	1052.235	15	15	MixdCamb17_SRX2884276-SRR5646671	TRUE
283	283	NonamEVm001201t1_Kim17_SRX2884276-SRR5646671_vvx	de_novo	vvx	NonamEVm001201t1	1374	Kim17_SRX2884276-SRR5646671_vvx	2.9e-73	247.4	9.3	3.6e-73	247.1	9.3	1	1	98.6842105263158	Kim17	asexual_mixed	Unk_Cambodia_SEA	MixdCamb17	Asex3	Cambodia	49.733839	49.733839	49.733839	784.495	784.495	784.495	1	1_E	MixdCamb17_SRX2884276-SRR5646671	TRUE
284	284	NonamEVm002382t1_Kim17_SRX2884276-SRR5646671_vvx	de_novo	vvx	NonamEVm002382t1	918	Kim17_SRX2884276-SRR5646671_vvx	9.1e-49	166.8	7.2	1e-48	166.6	7.2	1	1	83.6842105263158	Kim17	asexual_mixed	Unk_Cambodia_SEA	MixdCamb17	Asex3	Cambodia	83.916027	83.916027	83.916027	826.161	826.161	826.161	4	4_C	MixdCamb17_SRX2884276-SRR5646671	TRUE
285	285	NonamEVm001355t1_Kim17_SRX2884276-SRR5646671_vvx	de_novo	vvx	NonamEVm001355t1	1296	Kim17_SRX2884276-SRR5646671_vvx	2.4e-48	165.4	10.1	3.4e-48	164.9	10.1	1.2	1	99.7368421052632	Kim17	asexual_mixed	Unk_Cambodia_SEA	MixdCamb17	Asex3	Cambodia	23.645405	23.645405	23.645405	349	349	349	4	4_C	MixdCamb17_SRX2884276-SRR5646671	TRUE
286	286	NonamEVm001015t1_Kim17_SRX2884276-SRR5646671_vvx	de_novo	vvx	NonamEVm001015t1	1494	Kim17_SRX2884276-SRR5646671_vvx	9.4e-22	77.9	14.8	9.4e-22	77.9	14.8	2.3	1	83.9473684210526	Kim17	asexual_mixed	Unk_Cambodia_SEA	MixdCamb17	Asex3	Cambodia	24.442239	24.442239	24.442239	423.684	423.684	423.684	5	5_G	MixdCamb17_SRX2884276-SRR5646671	TRUE
287	287	NonamEVm001465t1_Kim17_SRX2884276-SRR5646671_vvx	de_novo	vvx	NonamEVm001465t1	1245	Kim17_SRX2884276-SRR5646671_vvx	2.6e-22	79.7	30.9	3.4e-22	79.3	30.9	1.1	1	98.9473684210526	Kim17	asexual_mixed	Unk_Cambodia_SEA	MixdCamb17	Asex3	Cambodia	27.595205	27.595205	27.595205	389	389	389	11	11_K	MixdCamb17_SRX2884276-SRR5646671	TRUE
288	288	NonamEVm001584t1_Kim17_SRX2884276-SRR5646671_vvx	de_novo	vvx	NonamEVm001584t1	1188	Kim17_SRX2884276-SRR5646671_vvx	1.4e-81	274.8	0.6	1.6e-81	274.6	0.6	1	1	81.8421052631579	Kim17	asexual_mixed	Unk_Cambodia_SEA	MixdCamb17	Asex3	Cambodia	112.029085	112.029085	112.029085	1496.211	1496.211	1496.211	1	1_E	MixdCamb17_SRX2884276-SRR5646671	TRUE
289	289	NonamEVm001676t1_Kim17_SRX2884276-SRR5646671_vvx	de_novo	vvx	NonamEVm001676t1	1149	Kim17_SRX2884276-SRR5646671_vvx	4e-62	210.7	0	4.6e-62	210.5	0	1	1	79.2105263157895	Kim17	asexual_mixed	Unk_Cambodia_SEA	MixdCamb17	Asex3	Cambodia	29.043011	29.043011	29.043011	373.159	373.159	373.159	1	1_E	MixdCamb17_SRX2884276-SRR5646671	TRUE
290	290	NonamEVm001815t1_Kim17_SRX2884276-SRR5646671_vvx	de_novo	vvx	NonamEVm001815t1	1098	Kim17_SRX2884276-SRR5646671_vvx	4.5e-13	49.3	34.1	7.9e-11	41.9	34.1	2.1	1	98.4210526315789	Kim17	asexual_mixed	Unk_Cambodia_SEA	MixdCamb17	Asex3	Cambodia	122.436856	122.436856	122.436856	1491.942	1491.942	1491.942	10	10	MixdCamb17_SRX2884276-SRR5646671	TRUE
291	291	NonamEVm002067t1_Kim17_SRX2884276-SRR5646671_vvx	de_novo	vvx	NonamEVm002067t1	1008	Kim17_SRX2884276-SRR5646671_vvx	1.1e-34	120.4	26.2	3e-34	119	26.2	1.6	1	93.9473684210526	Kim17	asexual_mixed	Unk_Cambodia_SEA	MixdCamb17	Asex3	Cambodia	25.869336	25.869336	25.869336	284.957	284.957	284.957	2	2_I	MixdCamb17_SRX2884276-SRR5646671	TRUE
292	292	NonamEVm002154t1_Kim17_SRX2884276-SRR5646671_vvx	de_novo	vvx	NonamEVm002154t1	978	Kim17_SRX2884276-SRR5646671_vvx	3.5e-29	102.3	22.1	4.8e-29	101.9	22.1	1.2	1	86.8421052631579	Kim17	asexual_mixed	Unk_Cambodia_SEA	MixdCamb17	Asex3	Cambodia	24.933475	24.933475	24.933475	264.923	264.923	264.923	2	2_I	MixdCamb17_SRX2884276-SRR5646671	TRUE
293	293	NonamEVm002358t1_Kim17_SRX2884276-SRR5646671_vvx	de_novo	vvx	NonamEVm002358t1	921	Kim17_SRX2884276-SRR5646671_vvx	3.7e-33	115.4	13	4.2e-33	115.2	13	1	1	87.1052631578947	Kim17	asexual_mixed	Unk_Cambodia_SEA	MixdCamb17	Asex3	Cambodia	19.802477	19.802477	19.802477	195.73	195.73	195.73	2	2_I	MixdCamb17_SRX2884276-SRR5646671	TRUE
294	294	NonamEVm002707t1_Kim17_SRX2884276-SRR5646671_vvx	de_novo	vvx	NonamEVm002707t1	837	Kim17_SRX2884276-SRR5646671_vvx	3.2e-22	79.4	22.2	6.6e-22	78.4	22.2	1.4	1	76.3157894736842	Kim17	asexual_mixed	Unk_Cambodia_SEA	MixdCamb17	Asex3	Cambodia	60.254167	60.254167	60.254167	529.754	529.754	529.754	8	8_I	MixdCamb17_SRX2884276-SRR5646671	TRUE
295	295	NonamEVm000954t2_Kim17_SRX2884276-SRR5646671_vvx	de_novo	vvx	NonamEVm000954t2	1536	Kim17_SRX2884276-SRR5646671_vvx	1.4e-57	195.8	41.3	1e-54	186.4	41.3	2.2	1	99.4736842105263	Kim17	asexual_mixed	Unk_Cambodia_SEA	MixdCamb17	Asex3	Cambodia	20.526131	20.526131	20.526131	367.01	367.01	367.01	3	3_E	MixdCamb17_SRX2884276-SRR5646671	TRUE
296	296	NonamEVm001080t3_Kim17_SRX2884276-SRR5646671_vvx	de_novo	vvx	NonamEVm001080t3	1428	Kim17_SRX2884276-SRR5646671_vvx	7e-69	233	0.2	1.4e-64	218.8	0	2	2	91.5789473684211	Kim17	asexual_mixed	Unk_Cambodia_SEA	MixdCamb17	Asex3	Cambodia	34.460705	34.460705	34.460705	567.773	567.773	567.773	1	1_E	MixdCamb17_SRX2884276-SRR5646671	TRUE
297	297	NonamEVm001271t2_Kim17_SRX2884276-SRR5646671_vvx	de_novo	vvx	NonamEVm001271t2	1332	Kim17_SRX2884276-SRR5646671_vvx	4.9e-40	138	31.4	6.7e-40	137.6	31.4	1.1	1	96.0526315789474	Kim17	asexual_mixed	Unk_Cambodia_SEA	MixdCamb17	Asex3	Cambodia	14.497475	14.497475	14.497475	220.765	220.765	220.765	15	15	MixdCamb17_SRX2884276-SRR5646671	TRUE
298	298	NonamEVm001260t3_Kim17_SRX2884276-SRR5646671_vvx	de_novo	vvx	NonamEVm001260t3	1215	Kim17_SRX2884276-SRR5646671_vvx	7.7e-61	206.5	4.3	1.1e-60	206	4.3	1.2	1	89.2105263157895	Kim17	asexual_mixed	Unk_Cambodia_SEA	MixdCamb17	Asex3	Cambodia	14.823583	14.823583	14.823583	203.181	203.181	203.181	1	1_E	MixdCamb17_SRX2884276-SRR5646671	TRUE
299	299	NonamEVm001260t2_Kim17_SRX2884276-SRR5646671_vvx	de_novo	vvx	NonamEVm001260t2	1215	Kim17_SRX2884276-SRR5646671_vvx	1.5e-61	208.9	0.5	2.1e-61	208.4	0.5	1.2	1	89.2105263157895	Kim17	asexual_mixed	Unk_Cambodia_SEA	MixdCamb17	Asex3	Cambodia	72.110491	72.110491	72.110491	988.39	988.39	988.39	1	1_E	MixdCamb17_SRX2884276-SRR5646671	TRUE
300	300	NonamEVm001678t3_Kim17_SRX2884276-SRR5646671_vvx	de_novo	vvx	NonamEVm001678t3	1122	Kim17_SRX2884276-SRR5646671_vvx	3.5e-48	164.8	25.5	1.3e-47	162.9	25.5	1.8	1	97.8947368421053	Kim17	asexual_mixed	Unk_Cambodia_SEA	MixdCamb17	Asex3	Cambodia	92.991636	92.991636	92.991636	1162.158	1162.158	1162.158	4	4_C	MixdCamb17_SRX2884276-SRR5646671	TRUE
301	301	NonamEVm001430t2_Kim17_SRX2884276-SRR5646671_vvx	de_novo	vvx	NonamEVm001430t2	1050	Kim17_SRX2884276-SRR5646671_vvx	1.1e-64	219.2	9.7	1.4e-64	218.9	9.7	1	1	85.7894736842105	Kim17	asexual_mixed	Unk_Cambodia_SEA	MixdCamb17	Asex3	Cambodia	27.58661	27.58661	27.58661	318.938	318.938	318.938	4	4_C	MixdCamb17_SRX2884276-SRR5646671	TRUE
302	302	NonamEVm001186t3_Kim17_SRX2884276-SRR5646671_vvx	de_novo	vvx	NonamEVm001186t3	1374	Kim17_SRX2884276-SRR5646671_vvx	2.1e-85	287.3	19.7	2.4e-85	287.2	19.7	1	1	99.4736842105263	Kim17	asexual_mixed	Unk_Cambodia_SEA	MixdCamb17	Asex3	Cambodia	41.512517	41.512517	41.512517	654.813	654.813	654.813	1	1_E	MixdCamb17_SRX2884276-SRR5646671	TRUE
303	303	NonamEVm001430t4_Kim17_SRX2884276-SRR5646671_vvx	de_novo	vvx	NonamEVm001430t4	1254	Kim17_SRX2884276-SRR5646671_vvx	7.9e-79	265.7	16.5	1.3e-78	265	16.5	1.3	1	99.2105263157895	Kim17	asexual_mixed	Unk_Cambodia_SEA	MixdCamb17	Asex3	Cambodia	38.819256	38.819256	38.819256	551.764	551.764	551.764	4	4_C	MixdCamb17_SRX2884276-SRR5646671	TRUE
304	304	NonamEVm001164t1_Kim17_SRX2884276-SRR5646671_vvx	de_novo	vvx	NonamEVm001164t1	1389	Kim17_SRX2884276-SRR5646671_vvx	2.4e-94	316.8	18.9	2.9e-94	316.5	18.9	1	1	97.6315789473684	Kim17	asexual_mixed	Unk_Cambodia_SEA	MixdCamb17	Asex3	Cambodia	72.648602	72.648602	72.648602	1160.118	1160.118	1160.118	1	1_E	MixdCamb17_SRX2884276-SRR5646671	TRUE
305	305	NonamEVm000803t4_Kim17_SRX2884276-SRR5646671_vvx	de_novo	vvx	NonamEVm000803t4	1551	Kim17_SRX2884276-SRR5646671_vvx	2e-78	264.4	11.8	4.3e-76	256.7	11.8	2	1	93.6842105263158	Kim17	asexual_mixed	Unk_Cambodia_SEA	MixdCamb17	Asex3	Cambodia	7.873304	7.873304	7.873304	142.311	142.311	142.311	1	1_E	MixdCamb17_SRX2884276-SRR5646671	TRUE
306	306	NonamEVm001719t2_Kim17_SRX2884276-SRR5646671_vvx	de_novo	vvx	NonamEVm001719t2	1122	Kim17_SRX2884276-SRR5646671_vvx	2.9e-67	227.7	24.2	3.4e-67	227.4	24.2	1	1	98.9473684210526	Kim17	asexual_mixed	Unk_Cambodia_SEA	MixdCamb17	Asex3	Cambodia	12.196155	12.196155	12.196155	152.421	152.421	152.421	4	4_C	MixdCamb17_SRX2884276-SRR5646671	TRUE
307	307	NonamEVm001430t1_Kim17_SRX2884276-SRR5646671_vvx	de_novo	vvx	NonamEVm001430t1	1251	Kim17_SRX2884276-SRR5646671_vvx	7.4e-75	252.6	19.6	1.2e-74	252	19.6	1.3	1	99.2105263157895	Kim17	asexual_mixed	Unk_Cambodia_SEA	MixdCamb17	Asex3	Cambodia	83.620431	83.620431	83.620431	1185.291	1185.291	1185.291	4	4_C	MixdCamb17_SRX2884276-SRR5646671	TRUE
308	308	NonamEVm001186t2_Kim17_SRX2884276-SRR5646671_vvx	de_novo	vvx	NonamEVm001186t2	1374	Kim17_SRX2884276-SRR5646671_vvx	8.7e-92	308.4	23.1	9.9e-92	308.2	23.1	1	1	99.7368421052632	Kim17	asexual_mixed	Unk_Cambodia_SEA	MixdCamb17	Asex3	Cambodia	8.563641	8.563641	8.563641	135.082	135.082	135.082	1	1_E	MixdCamb17_SRX2884276-SRR5646671	TRUE
309	309	NonamEVm001430t5_Kim17_SRX2884276-SRR5646671_vvx	de_novo	vvx	NonamEVm001430t5	984	Kim17_SRX2884276-SRR5646671_vvx	2.1e-60	205	15.7	2.4e-60	204.9	15.7	1	1	79.4736842105263	Kim17	asexual_mixed	Unk_Cambodia_SEA	MixdCamb17	Asex3	Cambodia	7.28863	7.28863	7.28863	78.012	78.012	78.012	4	4_C	MixdCamb17_SRX2884276-SRR5646671	TRUE
310	310	NonamEVm001080t2_Kim17_SRX2884276-SRR5646671_vvx	de_novo	vvx	NonamEVm001080t2	1215	Kim17_SRX2884276-SRR5646671_vvx	4.3e-61	207.3	0	5.6e-61	207	0	1	1	86.0526315789474	Kim17	asexual_mixed	Unk_Cambodia_SEA	MixdCamb17	Asex3	Cambodia	3.728231	3.728231	3.728231	51.101	51.101	51.101	1	1_E	MixdCamb17_SRX2884276-SRR5646671	TRUE
311	311	NonamEVm001080t4_Kim17_SRX2884276-SRR5646671_vvx	de_novo	vvx	NonamEVm001080t4	1269	Kim17_SRX2884276-SRR5646671_vvx	2.9e-49	168.4	9.5	5.2e-49	167.6	9.5	1.4	1	83.6842105263158	Kim17	asexual_mixed	Unk_Cambodia_SEA	MixdCamb17	Asex3	Cambodia	43.702193	43.702193	43.702193	629.691	629.691	629.691	1	1_E	MixdCamb17_SRX2884276-SRR5646671	TRUE
312	312	NonamEVm001080t8_Kim17_SRX2884276-SRR5646671_vvx	de_novo	vvx	NonamEVm001080t8	1269	Kim17_SRX2884276-SRR5646671_vvx	1.2e-47	163.1	12.4	2.2e-47	162.2	12.4	1.4	1	83.6842105263158	Kim17	asexual_mixed	Unk_Cambodia_SEA	MixdCamb17	Asex3	Cambodia	24.933673	24.933673	24.933673	359.262	359.262	359.262	1	1_E	MixdCamb17_SRX2884276-SRR5646671	TRUE
313	313	NonamEVm001186t5_Kim17_SRX2884276-SRR5646671_vvx	de_novo	vvx	NonamEVm001186t5	1185	Kim17_SRX2884276-SRR5646671_vvx	3.9e-74	250.3	10.5	4.4e-74	250.1	10.5	1	1	85	Kim17	asexual_mixed	Unk_Cambodia_SEA	MixdCamb17	Asex3	Cambodia	65.383696	65.383696	65.383696	870.685	870.685	870.685	1	1_E	MixdCamb17_SRX2884276-SRR5646671	TRUE
314	314	NonamEVm001186t6_Kim17_SRX2884276-SRR5646671_vvx	de_novo	vvx	NonamEVm001186t6	1182	Kim17_SRX2884276-SRR5646671_vvx	1.2e-71	242	12.6	1.4e-71	241.9	12.6	1	1	85	Kim17	asexual_mixed	Unk_Cambodia_SEA	MixdCamb17	Asex3	Cambodia	11.145722	11.145722	11.145722	147.988	147.988	147.988	1	1_E	MixdCamb17_SRX2884276-SRR5646671	TRUE
315	315	NonamEVm001885t6_Kim17_SRX2884276-SRR5646671_vvx	de_novo	vvx	NonamEVm001885t6	1071	Kim17_SRX2884276-SRR5646671_vvx	2.3e-54	185.2	0.3	2.5e-54	185.1	0.3	1	1	76.3157894736842	Kim17	asexual_mixed	Unk_Cambodia_SEA	MixdCamb17	Asex3	Cambodia	76.289839	76.289839	76.289839	902.841	902.841	902.841	1	1_E	MixdCamb17_SRX2884276-SRR5646671	TRUE
316	316	NonamEVm001080t5_Kim17_SRX2884276-SRR5646671_vvx	de_novo	vvx	NonamEVm001080t5	1152	Kim17_SRX2884276-SRR5646671_vvx	1.1e-50	173	8.1	1.6e-50	172.6	8.1	1.1	1	82.8947368421053	Kim17	asexual_mixed	Unk_Cambodia_SEA	MixdCamb17	Asex3	Cambodia	61.934863	61.934863	61.934863	798.185	798.185	798.185	1	1_E	MixdCamb17_SRX2884276-SRR5646671	TRUE
317	317	NonamEVm001164t4_Kim17_SRX2884276-SRR5646671_vvx	de_novo	vvx	NonamEVm001164t4	1344	Kim17_SRX2884276-SRR5646671_vvx	3.2e-88	296.6	16.8	3.9e-88	296.4	16.8	1	1	95	Kim17	asexual_mixed	Unk_Cambodia_SEA	MixdCamb17	Asex3	Cambodia	1.892366	1.892366	1.892366	29.112	29.112	29.112	1	1_E	MixdCamb17_SRX2884276-SRR5646671	TRUE
318	318	NonamEVm001422t2_Kim17_SRX2884276-SRR5646671_vvx	de_novo	vvx	NonamEVm001422t2	1242	Kim17_SRX2884276-SRR5646671_vvx	2.8e-08	33.5	15.5	3.9e-06	26.5	16.5	2.3	2	75.5263157894737	Kim17	asexual_mixed	Unk_Cambodia_SEA	MixdCamb17	Asex3	Cambodia	25.837952	25.837952	25.837952	363.221	363.221	363.221	5	5_G	MixdCamb17_SRX2884276-SRR5646671	TRUE
319	319	NonamEVm001815t2_Kim17_SRX2884276-SRR5646671_vvx	de_novo	vvx	NonamEVm001815t2	1098	Kim17_SRX2884276-SRR5646671_vvx	3.1e-14	53.1	32	8.1e-12	45.1	32	2.1	1	98.4210526315789	Kim17	asexual_mixed	Unk_Cambodia_SEA	MixdCamb17	Asex3	Cambodia	13.29934	13.29934	13.29934	162.058	162.058	162.058	10	10	MixdCamb17_SRX2884276-SRR5646671	TRUE
320	320	NonamEVm001588t1_Kim17_SRX2884276-SRR5646671_vvx	de_novo	vvx	NonamEVm001588t1	1164	Kim17_SRX2884276-SRR5646671_vvx	1.2e-77	261.8	10.6	1.4e-77	261.6	10.6	1	1	85.5263157894737	Kim17	asexual_mixed	Unk_Cambodia_SEA	MixdCamb17	Asex3	Cambodia	15.147395	15.147395	15.147395	197.575	197.575	197.575	1	1_E	MixdCamb17_SRX2884276-SRR5646671	TRUE
321	321	NonamEVm001327t3_Kim17_SRX2884276-SRR5646671_vvx	de_novo	vvx	NonamEVm001327t3	1146	Kim17_SRX2884276-SRR5646671_vvx	8.6e-58	196.5	0.1	9.8e-58	196.3	0.1	1	1	78.1578947368421	Kim17	asexual_mixed	Unk_Cambodia_SEA	MixdCamb17	Asex3	Cambodia	6.765717	6.765717	6.765717	86.665	86.665	86.665	1	1_E	MixdCamb17_SRX2884276-SRR5646671	TRUE
322	322	NonamEVm001639t3_Kim17_SRX2884276-SRR5646671_vvx	de_novo	vvx	NonamEVm001639t3	1161	Kim17_SRX2884276-SRR5646671_vvx	2.8e-78	263.9	1.9	3.3e-78	263.7	1.9	1	1	76.8421052631579	Kim17	asexual_mixed	Unk_Cambodia_SEA	MixdCamb17	Asex3	Cambodia	27.333155	27.333155	27.333155	355.454	355.454	355.454	1	1_E	MixdCamb17_SRX2884276-SRR5646671	TRUE
323	323	NonamEVm001751t2_Kim17_SRX2884276-SRR5646671_vvx	de_novo	vvx	NonamEVm001751t2	1104	Kim17_SRX2884276-SRR5646671_vvx	3.2e-75	253.8	5.6	3.6e-75	253.7	5.6	1	1	86.0526315789474	Kim17	asexual_mixed	Unk_Cambodia_SEA	MixdCamb17	Asex3	Cambodia	15.654843	15.654843	15.654843	191.982	191.982	191.982	1	1_E	MixdCamb17_SRX2884276-SRR5646671	TRUE
324	324	NonamEVm001838t5_Kim17_SRX2884276-SRR5646671_vvx	de_novo	vvx	NonamEVm001838t5	846	Kim17_SRX2884276-SRR5646671_vvx	4.9e-33	115	40.1	1.3e-30	107	40.1	2.3	1	81.8421052631579	Kim17	asexual_mixed	Unk_Cambodia_SEA	MixdCamb17	Asex3	Cambodia	156.379713	156.379713	156.379713	1393.184	1393.184	1393.184	9	9_E	MixdCamb17_SRX2884276-SRR5646671	TRUE
325	325	NonamEVm001838t6_Kim17_SRX2884276-SRR5646671_vvx	de_novo	vvx	NonamEVm001838t6	846	Kim17_SRX2884276-SRR5646671_vvx	1.1e-31	110.5	36.9	1.8e-29	103.3	36.9	2.3	1	81.8421052631579	Kim17	asexual_mixed	Unk_Cambodia_SEA	MixdCamb17	Asex3	Cambodia	5.364692	5.364692	5.364692	47.794	47.794	47.794	9	9_E	MixdCamb17_SRX2884276-SRR5646671	TRUE
326	326	NonamEVm001279t2_Kim17_SRX2884276-SRR5646671_vvx	de_novo	vvx	NonamEVm001279t2	1329	Kim17_SRX2884276-SRR5646671_vvx	3.9e-89	299.6	25.3	3.9e-89	299.6	25.3	2	1	99.7368421052632	Kim17	asexual_mixed	Unk_Cambodia_SEA	MixdCamb17	Asex3	Cambodia	86.65092	86.65092	86.65092	1316.123	1316.123	1316.123	9	9_E	MixdCamb17_SRX2884276-SRR5646671	TRUE
327	327	NonamEVm000549t8_Kim17_SRX2884276-SRR5646671_vvx	de_novo	vvx	NonamEVm000549t8	1542	Kim17_SRX2884276-SRR5646671_vvx	2.4e-89	300.3	15.6	5.1e-89	299.2	15.6	1.5	1	100	Kim17	asexual_mixed	Unk_Cambodia_SEA	MixdCamb17	Asex3	Cambodia	61.874257	61.874257	61.874257	1111.148	1111.148	1111.148	9	9_E	MixdCamb17_SRX2884276-SRR5646671	TRUE
328	328	NonamEVm001186t4_Kim17_SRX2884276-SRR5646671_vvx	de_novo	vvx	NonamEVm001186t4	1335	Kim17_SRX2884276-SRR5646671_vvx	1.6e-86	291	18.5	1.8e-86	290.9	18.5	1	1	99.7368421052632	Kim17	asexual_mixed	Unk_Cambodia_SEA	MixdCamb17	Asex3	Cambodia	89.270263	89.270263	89.270263	1362.872	1362.872	1362.872	1	1_E	MixdCamb17_SRX2884276-SRR5646671	TRUE
329	329	NonamEVm001527t2_Kim17_SRX2884276-SRR5646671_vvx	de_novo	vvx	NonamEVm001527t2	1215	Kim17_SRX2884276-SRR5646671_vvx	2.5e-66	224.6	27.4	2.9e-66	224.4	27.4	1	1	100	Kim17	asexual_mixed	Unk_Cambodia_SEA	MixdCamb17	Asex3	Cambodia	123.621316	123.621316	123.621316	1694.428	1694.428	1694.428	4	4_C	MixdCamb17_SRX2884276-SRR5646671	TRUE
330	330	NonamEVm000768t2_Kim17_SRX2884276-SRR5646671_vvx	de_novo	vvx	NonamEVm000768t2	1650	Kim17_SRX2884276-SRR5646671_vvx	2.6e-28	99.5	59.8	1.2e-25	90.7	59.8	2.9	1	99.7368421052632	Kim17	asexual_mixed	Unk_Cambodia_SEA	MixdCamb17	Asex3	Cambodia	22.527744	22.527744	22.527744	436.19	436.19	436.19	15	15	MixdCamb17_SRX2884276-SRR5646671	TRUE
331	331	NonamEVm000984t3_Kim17_SRX2884276-SRR5646671_vvx	de_novo	vvx	NonamEVm000984t3	1215	Kim17_SRX2884276-SRR5646671_vvx	6.2e-61	206.8	73.9	6.2e-61	206.8	73.9	2.5	1	99.4736842105263	Kim17	asexual_mixed	Unk_Cambodia_SEA	MixdCamb17	Asex3	Cambodia	76.123131	76.123131	76.123131	1043.389	1043.389	1043.389	7	7_E	MixdCamb17_SRX2884276-SRR5646671	TRUE
332	332	NonamEVm000612t2_Kim17_SRX2884276-SRR5646671_vvx	de_novo	vvx	NonamEVm000612t2	1629	Kim17_SRX2884276-SRR5646671_vvx	1.3e-39	136.6	44.5	4.5e-38	131.6	44.5	2.1	1	87.6315789473684	Kim17	asexual_mixed	Unk_Cambodia_SEA	MixdCamb17	Asex3	Cambodia	3.185461	3.185461	3.185461	60.808	60.808	60.808	19	19	MixdCamb17_SRX2884276-SRR5646671	TRUE
333	333	NonamEVm000803t6_Kim17_SRX2884276-SRR5646671_vvx	de_novo	vvx	NonamEVm000803t6	1188	Kim17_SRX2884276-SRR5646671_vvx	2.3e-68	231.3	10.7	2.8e-68	231	10.7	1.1	1	79.7368421052632	Kim17	asexual_mixed	Unk_Cambodia_SEA	MixdCamb17	Asex3	Cambodia	54.924041	54.924041	54.924041	733.541	733.541	733.541	1	1_E	MixdCamb17_SRX2884276-SRR5646671	TRUE
334	334	NonamEVm001327t1_Kim17_SRX2884276-SRR5646671_vvx	de_novo	vvx	NonamEVm001327t1	1209	Kim17_SRX2884276-SRR5646671_vvx	8.8e-70	235.9	0.6	1e-69	235.7	0.6	1	1	83.9473684210526	Kim17	asexual_mixed	Unk_Cambodia_SEA	MixdCamb17	Asex3	Cambodia	8.827333	8.827333	8.827333	120.304	120.304	120.304	1	1_E	MixdCamb17_SRX2884276-SRR5646671	TRUE
335	335	NonamEVm002056t1_Kim17_SRX2884277-SRR5646670_vvx	de_novo	vvx	NonamEVm002056t1	1464	Kim17_SRX2884277-SRR5646670_vvx	1.7e-53	182.2	46.1	4.4e-53	180.8	46.1	1.6	1	90.7894736842105	Kim17	asexual_mixed	Unk_Cambodia_SEA	MixdCamb17	Asex2	Cambodia	13.276022	13.276022	13.276022	242.962	242.962	242.962	3	3_E	MixdCamb17_SRX2884277-SRR5646670	TRUE
336	336	NonamEVm002279t1_Kim17_SRX2884277-SRR5646670_vvx	de_novo	vvx	NonamEVm002279t1	1362	Kim17_SRX2884277-SRR5646670_vvx	1.4e-101	340.5	14.8	1.6e-101	340.3	14.8	1	1	99.7368421052632	Kim17	asexual_mixed	Unk_Cambodia_SEA	MixdCamb17	Asex2	Cambodia	63.065695	63.065695	63.065695	1063.674	1063.674	1063.674	1	1_E	MixdCamb17_SRX2884277-SRR5646670	TRUE
337	337	NonamEVm002299t1_Kim17_SRX2884277-SRR5646670_vvx	de_novo	vvx	NonamEVm002299t1	1353	Kim17_SRX2884277-SRR5646670_vvx	2.7e-70	237.5	0.2	3.4e-70	237.2	0.2	1	1	92.8947368421053	Kim17	asexual_mixed	Unk_Cambodia_SEA	MixdCamb17	Asex2	Cambodia	42.354812	42.354812	42.354812	709	709	709	1	1_E	MixdCamb17_SRX2884277-SRR5646670	TRUE
338	338	NonamEVm001679t1_Kim17_SRX2884277-SRR5646670_vvx	de_novo	vvx	NonamEVm001679t1	1680	Kim17_SRX2884277-SRR5646670_vvx	1.1e-52	179.5	39.7	1e-51	176.3	39.7	2	1	99.2105263157895	Kim17	asexual_mixed	Unk_Cambodia_SEA	MixdCamb17	Asex2	Cambodia	22.025324	22.025324	22.025324	470	470	470	7	7_E	MixdCamb17_SRX2884277-SRR5646670	TRUE
339	339	NonamEVm001489t1_Kim17_SRX2884277-SRR5646670_vvx	de_novo	vvx	NonamEVm001489t1	1809	Kim17_SRX2884277-SRR5646670_vvx	1.8e-46	159.1	63.4	1.8e-46	159.1	63.4	2	1	98.9473684210526	Kim17	asexual_mixed	Unk_Cambodia_SEA	MixdCamb17	Asex2	Cambodia	17.961609	17.961609	17.961609	415.875	415.875	415.875	3	3_E	MixdCamb17_SRX2884277-SRR5646670	TRUE
340	340	NonamEVm002357t2_Kim17_SRX2884277-SRR5646670_vvx	de_novo	vvx	NonamEVm002357t2	1332	Kim17_SRX2884277-SRR5646670_vvx	5.6e-39	134.4	32.8	7.6e-39	134	32.8	1.1	1	96.0526315789474	Kim17	asexual_mixed	Unk_Cambodia_SEA	MixdCamb17	Asex2	Cambodia	76.317094	76.317094	76.317094	1254.97	1254.97	1254.97	15	15	MixdCamb17_SRX2884277-SRR5646670	TRUE
341	341	NonamEVm002887t1_Kim17_SRX2884277-SRR5646670_vvx	de_novo	vvx	NonamEVm002887t1	1125	Kim17_SRX2884277-SRR5646670_vvx	1.1e-43	149.9	57.8	2.9e-40	138.6	57.8	2.9	1	97.3684210526316	Kim17	asexual_mixed	Unk_Cambodia_SEA	MixdCamb17	Asex2	Cambodia	238.179481	238.179481	238.179481	3223.169	3223.169	3223.169	9	9_E	MixdCamb17_SRX2884277-SRR5646670	TRUE
342	342	NonamEVm002204t1_Kim17_SRX2884277-SRR5646670_vvx	de_novo	vvx	NonamEVm002204t1	1395	Kim17_SRX2884277-SRR5646670_vvx	2.6e-60	204.7	12.2	3.2e-60	204.4	12.2	1.1	1	99.7368421052632	Kim17	asexual_mixed	Unk_Cambodia_SEA	MixdCamb17	Asex2	Cambodia	102.479446	102.479446	102.479446	1776	1776	1776	1	1_E	MixdCamb17_SRX2884277-SRR5646670	TRUE
343	343	NonamEVm002376t1_Kim17_SRX2884277-SRR5646670_vvx	de_novo	vvx	NonamEVm002376t1	1329	Kim17_SRX2884277-SRR5646670_vvx	1.1e-86	291.5	29.5	1.1e-86	291.5	29.5	2	1	99.7368421052632	Kim17	asexual_mixed	Unk_Cambodia_SEA	MixdCamb17	Asex2	Cambodia	37.556492	37.556492	37.556492	616	616	616	9	9_E	MixdCamb17_SRX2884277-SRR5646670	TRUE
344	344	NonamEVm001749t1_Kim17_SRX2884277-SRR5646670_vvx	de_novo	vvx	NonamEVm001749t1	1635	Kim17_SRX2884277-SRR5646670_vvx	2e-40	139.2	47.7	1.3e-39	136.5	47.7	2	1	99.4736842105263	Kim17	asexual_mixed	Unk_Cambodia_SEA	MixdCamb17	Asex2	Cambodia	28.917993	28.917993	28.917993	598.779	598.779	598.779	3	3_E	MixdCamb17_SRX2884277-SRR5646670	TRUE
345	345	NonamEVm002517t1_Kim17_SRX2884277-SRR5646670_vvx	de_novo	vvx	NonamEVm002517t1	1263	Kim17_SRX2884277-SRR5646670_vvx	1.1e-81	274.9	14.1	1.3e-81	274.8	14.1	1	1	99.7368421052632	Kim17	asexual_mixed	Unk_Cambodia_SEA	MixdCamb17	Asex2	Cambodia	107.373204	107.373204	107.373204	1661.451	1661.451	1661.451	1	1_E	MixdCamb17_SRX2884277-SRR5646670	TRUE
346	346	NonamEVm001913t1_Kim17_SRX2884277-SRR5646670_vvx	de_novo	vvx	NonamEVm001913t1	1542	Kim17_SRX2884277-SRR5646670_vvx	1.1e-87	294.7	17.4	5.4e-87	292.5	17.4	1.8	1	100	Kim17	asexual_mixed	Unk_Cambodia_SEA	MixdCamb17	Asex2	Cambodia	68.656249	68.656249	68.656249	1331.793	1331.793	1331.793	9	9_E	MixdCamb17_SRX2884277-SRR5646670	TRUE
347	347	NonamEVm001631t1_Kim17_SRX2884277-SRR5646670_vvx	de_novo	vvx	NonamEVm001631t1	1707	Kim17_SRX2884277-SRR5646670_vvx	1e-27	97.3	77.9	1e-23	84.2	77.9	3.7	1	99.7368421052632	Kim17	asexual_mixed	Unk_Cambodia_SEA	MixdCamb17	Asex2	Cambodia	17.680493	17.680493	17.680493	384	384	384	15	15	MixdCamb17_SRX2884277-SRR5646670	TRUE
348	348	NonamEVm003110t1_Kim17_SRX2884277-SRR5646670_vvx	de_novo	vvx	NonamEVm003110t1	1059	Kim17_SRX2884277-SRR5646670_vvx	1.3e-48	166.1	48.3	1.2e-46	159.6	48.3	2	1	100	Kim17	asexual_mixed	Unk_Cambodia_SEA	MixdCamb17	Asex2	Cambodia	398.36569	398.36569	398.36569	5021.072	5021.072	5021.072	9	9_E	MixdCamb17_SRX2884277-SRR5646670	TRUE
349	349	NonamEVm002796t2_Kim17_SRX2884277-SRR5646670_vvx	de_novo	vvx	NonamEVm002796t2	1152	Kim17_SRX2884277-SRR5646670_vvx	1.3e-54	185.9	16.6	1.5e-54	185.6	16.6	1	1	97.3684210526316	Kim17	asexual_mixed	Unk_Cambodia_SEA	MixdCamb17	Asex2	Cambodia	166.833872	166.833872	166.833872	2321.043	2321.043	2321.043	4	4_C	MixdCamb17_SRX2884277-SRR5646670	TRUE
350	350	NonamEVm002124t3_Kim17_SRX2884277-SRR5646670_vvx	de_novo	vvx	NonamEVm002124t3	1431	Kim17_SRX2884277-SRR5646670_vvx	1.2e-105	353.9	15.6	1.4e-105	353.7	15.6	1	1	99.7368421052632	Kim17	asexual_mixed	Unk_Cambodia_SEA	MixdCamb17	Asex2	Cambodia	90.450835	90.450835	90.450835	1613.342	1613.342	1613.342	1	1_E	MixdCamb17_SRX2884277-SRR5646670	TRUE
351	351	NonamEVm002470t1_Kim17_SRX2884277-SRR5646670_vvx	de_novo	vvx	NonamEVm002470t1	1284	Kim17_SRX2884277-SRR5646670_vvx	4.3e-72	243.4	30.4	4.9e-72	243.2	30.4	1	1	99.4736842105263	Kim17	asexual_mixed	Unk_Cambodia_SEA	MixdCamb17	Asex2	Cambodia	18.897279	18.897279	18.897279	297.991	297.991	297.991	15	15	MixdCamb17_SRX2884277-SRR5646670	TRUE
352	352	NonamEVm002344t1_Kim17_SRX2884277-SRR5646670_vvx	de_novo	vvx	NonamEVm002344t1	1335	Kim17_SRX2884277-SRR5646670_vvx	9.7e-82	275.2	15.6	1.1e-81	274.9	15.6	1	1	99.7368421052632	Kim17	asexual_mixed	Unk_Cambodia_SEA	MixdCamb17	Asex2	Cambodia	21.775586	21.775586	21.775586	359	359	359	1	1_E	MixdCamb17_SRX2884277-SRR5646670	TRUE
353	353	NonamEVm003108t1_Kim17_SRX2884277-SRR5646670_vvx	de_novo	vvx	NonamEVm003108t1	1059	Kim17_SRX2884277-SRR5646670_vvx	3.4e-32	112.1	18	2.1e-31	109.5	18	1.8	1	95.5263157894737	Kim17	asexual_mixed	Unk_Cambodia_SEA	MixdCamb17	Asex2	Cambodia	46.09583	46.09583	46.09583	581	581	581	2	2_I	MixdCamb17_SRX2884277-SRR5646670	TRUE
354	354	NonamEVm002064t1_Kim17_SRX2884277-SRR5646670_vvx	de_novo	vvx	NonamEVm002064t1	1458	Kim17_SRX2884277-SRR5646670_vvx	9.1e-13	48.2	0	1.6e-12	47.3	0	1.4	1	98.4210526315789	Kim17	asexual_mixed	Unk_Cambodia_SEA	MixdCamb17	Asex2	Cambodia	41.922945	41.922945	41.922945	763.687	763.687	763.687	5	5_G	MixdCamb17_SRX2884277-SRR5646670	TRUE
355	355	NonamEVm002748t1_Kim17_SRX2884277-SRR5646670_vvx	de_novo	vvx	NonamEVm002748t1	1170	Kim17_SRX2884277-SRR5646670_vvx	8.3e-34	117.4	21.3	8.3e-34	117.4	21.3	1.5	1	91.3157894736842	Kim17	asexual_mixed	Unk_Cambodia_SEA	MixdCamb17	Asex2	Cambodia	28.866313	28.866313	28.866313	408.905	408.905	408.905	14	14	MixdCamb17_SRX2884277-SRR5646670	TRUE
356	356	NonamEVm002212t1_Kim17_SRX2884277-SRR5646670_vvx	de_novo	vvx	NonamEVm002212t1	1389	Kim17_SRX2884277-SRR5646670_vvx	2.9e-16	59.6	16.8	6.9e-16	58.4	16.8	1.7	1	75.7894736842105	Kim17	asexual_mixed	Unk_Cambodia_SEA	MixdCamb17	Asex2	Cambodia	49.926483	49.926483	49.926483	861.028	861.028	861.028	5	5_G	MixdCamb17_SRX2884277-SRR5646670	TRUE
357	357	NonamEVm003236t1_Kim17_SRX2884277-SRR5646670_vvx	de_novo	vvx	NonamEVm003236t1	1020	Kim17_SRX2884277-SRR5646670_vvx	6.8e-18	65	27.7	8.1e-18	64.8	27.7	1.1	1	85.2631578947368	Kim17	asexual_mixed	Unk_Cambodia_SEA	MixdCamb17	Asex2	Cambodia	19.689164	19.689164	19.689164	237.365	237.365	237.365	11	11_K	MixdCamb17_SRX2884277-SRR5646670	TRUE
358	358	NonamEVm002281t1_Kim17_SRX2884277-SRR5646670_vvx	de_novo	vvx	NonamEVm002281t1	1359	Kim17_SRX2884277-SRR5646670_vvx	4.1e-23	82.2	20.4	2.8e-22	79.5	20.4	2	1	82.6315789473684	Kim17	asexual_mixed	Unk_Cambodia_SEA	MixdCamb17	Asex2	Cambodia	22.536285	22.536285	22.536285	379.149	379.149	379.149	5	5_G	MixdCamb17_SRX2884277-SRR5646670	TRUE
359	359	NonamEVm002250t1_Kim17_SRX2884277-SRR5646670_vvx	de_novo	vvx	NonamEVm002250t1	1371	Kim17_SRX2884277-SRR5646670_vvx	1.1e-21	77.5	2	1.6e-21	77	2	1.2	1	75.7894736842105	Kim17	asexual_mixed	Unk_Cambodia_SEA	MixdCamb17	Asex2	Cambodia	134.899594	134.899594	134.899594	2292.312	2292.312	2292.312	5	5_G	MixdCamb17_SRX2884277-SRR5646670	TRUE
360	360	NonamEVm002302t1_Kim17_SRX2884277-SRR5646670_vvx	de_novo	vvx	NonamEVm002302t1	1350	Kim17_SRX2884277-SRR5646670_vvx	1.4e-14	54.2	26.4	9.9e-14	51.3	26.4	1.9	1	80.7894736842105	Kim17	asexual_mixed	Unk_Cambodia_SEA	MixdCamb17	Asex2	Cambodia	20.805542	20.805542	20.805542	347.397	347.397	347.397	5	5_G	MixdCamb17_SRX2884277-SRR5646670	TRUE
361	361	NonamEVm003057t1_Kim17_SRX2884277-SRR5646670_vvx	de_novo	vvx	NonamEVm003057t1	1074	Kim17_SRX2884277-SRR5646670_vvx	8.7e-42	143.7	24.9	1e-41	143.4	24.9	1.1	1	100	Kim17	asexual_mixed	Unk_Cambodia_SEA	MixdCamb17	Asex2	Cambodia	48.342524	48.342524	48.342524	619.517	619.517	619.517	8	8_I	MixdCamb17_SRX2884277-SRR5646670	TRUE
362	362	NonamEVm002962t1_Kim17_SRX2884277-SRR5646670_vvx	de_novo	vvx	NonamEVm002962t1	1098	Kim17_SRX2884277-SRR5646670_vvx	2.8e-37	128.8	14.6	3.9e-37	128.4	14.6	1.1	1	98.1578947368421	Kim17	asexual_mixed	Unk_Cambodia_SEA	MixdCamb17	Asex2	Cambodia	35.679056	35.679056	35.679056	469.278	469.278	469.278	2	2_I	MixdCamb17_SRX2884277-SRR5646670	TRUE
363	363	NonamEVm002982t1_Kim17_SRX2884277-SRR5646670_vvx	de_novo	vvx	NonamEVm002982t1	1092	Kim17_SRX2884277-SRR5646670_vvx	4.6e-44	151.2	29.6	5.8e-44	150.8	29.6	1	1	99.4736842105263	Kim17	asexual_mixed	Unk_Cambodia_SEA	MixdCamb17	Asex2	Cambodia	91.532027	91.532027	91.532027	1196.173	1196.173	1196.173	2	2_I	MixdCamb17_SRX2884277-SRR5646670	TRUE
364	364	NonamEVm002803t1_Kim17_SRX2884277-SRR5646670_vvx	de_novo	vvx	NonamEVm002803t1	1149	Kim17_SRX2884277-SRR5646670_vvx	1.3e-14	54.2	23.7	5.7e-14	52.1	23.5	2	1	98.4210526315789	Kim17	asexual_mixed	Unk_Cambodia_SEA	MixdCamb17	Asex2	Cambodia	19.466328	19.466328	19.466328	270	270	270	10	10	MixdCamb17_SRX2884277-SRR5646670	TRUE
365	365	NonamEVm003020t1_Kim17_SRX2884277-SRR5646670_vvx	de_novo	vvx	NonamEVm003020t1	1083	Kim17_SRX2884277-SRR5646670_vvx	8.8e-41	140.4	20	1.2e-40	139.9	20	1.2	1	99.7368421052632	Kim17	asexual_mixed	Unk_Cambodia_SEA	MixdCamb17	Asex2	Cambodia	47.965925	47.965925	47.965925	620.763	620.763	620.763	8	8_I	MixdCamb17_SRX2884277-SRR5646670	TRUE
366	366	NonamEVm002969t1_Kim17_SRX2884277-SRR5646670_vvx	de_novo	vvx	NonamEVm002969t1	1095	Kim17_SRX2884277-SRR5646670_vvx	3.4e-38	131.8	15.6	5.2e-38	131.2	15.6	1.1	1	99.2105263157895	Kim17	asexual_mixed	Unk_Cambodia_SEA	MixdCamb17	Asex2	Cambodia	27.963808	27.963808	27.963808	366.621	366.621	366.621	2	2_I	MixdCamb17_SRX2884277-SRR5646670	TRUE
367	367	NonamEVm002744t1_Kim17_SRX2884277-SRR5646670_vvx	de_novo	vvx	NonamEVm002744t1	1170	Kim17_SRX2884277-SRR5646670_vvx	2.3e-71	241	28.1	2.8e-71	240.7	28.1	1	1	98.9473684210526	Kim17	asexual_mixed	Unk_Cambodia_SEA	MixdCamb17	Asex2	Cambodia	4.389847	4.389847	4.389847	62.184	62.184	62.184	13	13	MixdCamb17_SRX2884277-SRR5646670	TRUE
368	368	NonamEVm002811t2_Kim17_SRX2884277-SRR5646670_vvx	de_novo	vvx	NonamEVm002811t2	1143	Kim17_SRX2884277-SRR5646670_vvx	3.1e-74	250.5	9.6	3.5e-74	250.3	9.6	1	1	83.9473684210526	Kim17	asexual_mixed	Unk_Cambodia_SEA	MixdCamb17	Asex2	Cambodia	9.874944	9.874944	9.874944	136.133	136.133	136.133	1	1_E	MixdCamb17_SRX2884277-SRR5646670	TRUE
369	369	NonamEVm003167t1_Kim17_SRX2884277-SRR5646670_vvx	de_novo	vvx	NonamEVm003167t1	1038	Kim17_SRX2884277-SRR5646670_vvx	1.5e-05	24.4	38.4	8.2e-05	22	38.4	2.1	1	86.8421052631579	Kim17	asexual_mixed	Unk_Cambodia_SEA	MixdCamb17	Asex2	Cambodia	7.024003	7.024003	7.024003	86.457	86.457	86.457	24	24	MixdCamb17_SRX2884277-SRR5646670	TRUE
370	370	NonamEVm003404t1_Kim17_SRX2884277-SRR5646670_vvx	de_novo	vvx	NonamEVm003404t1	972	Kim17_SRX2884277-SRR5646670_vvx	2.6e-58	198	11	3.2e-58	197.7	11	1	1	84.7368421052632	Kim17	asexual_mixed	Unk_Cambodia_SEA	MixdCamb17	Asex2	Cambodia	14.007085	14.007085	14.007085	159.407	159.407	159.407	13	13	MixdCamb17_SRX2884277-SRR5646670	TRUE
371	371	NonamEVm002947t1_Kim17_SRX2884277-SRR5646670_vvx	de_novo	vvx	NonamEVm002947t1	1101	Kim17_SRX2884277-SRR5646670_vvx	6.8e-17	61.7	42	1.5e-15	57.4	42	2	1	98.4210526315789	Kim17	asexual_mixed	Unk_Cambodia_SEA	MixdCamb17	Asex2	Cambodia	42.67444	42.67444	42.67444	563.087	563.087	563.087	10	10	MixdCamb17_SRX2884277-SRR5646670	TRUE
372	372	NonamEVm003531t2_Kim17_SRX2884277-SRR5646670_vvx	de_novo	vvx	NonamEVm003531t2	936	Kim17_SRX2884277-SRR5646670_vvx	3.7e-26	92.2	16.1	4.2e-26	92.1	16.1	1	1	81.8421052631579	Kim17	asexual_mixed	Unk_Cambodia_SEA	MixdCamb17	Asex2	Cambodia	33.044661	33.044661	33.044661	359.33	359.33	359.33	2	2_I	MixdCamb17_SRX2884277-SRR5646670	TRUE
373	373	NonamEVm001320t1_Kim17_SRX2884277-SRR5646670_vvx	de_novo	vvx	NonamEVm001320t1	1950	Kim17_SRX2884277-SRR5646670_vvx	5.8e-46	157.4	47	5.8e-46	157.4	47	3.1	1	95.5263157894737	Kim17	asexual_mixed	Unk_Cambodia_SEA	MixdCamb17	Asex2	Cambodia	57.65909	57.65909	57.65909	1449.368	1449.368	1449.368	19	19	MixdCamb17_SRX2884277-SRR5646670	TRUE
374	374	NonamEVm002295t1_Kim17_SRX2884277-SRR5646670_vvx	de_novo	vvx	NonamEVm002295t1	1356	Kim17_SRX2884277-SRR5646670_vvx	8e-42	143.8	25.8	1e-41	143.5	25.8	1.1	1	100	Kim17	asexual_mixed	Unk_Cambodia_SEA	MixdCamb17	Asex2	Cambodia	192.646665	192.646665	192.646665	3232.945	3232.945	3232.945	6	6_C	MixdCamb17_SRX2884277-SRR5646670	TRUE
375	375	NonamEVm002728t1_Kim17_SRX2884277-SRR5646670_vvx	de_novo	vvx	NonamEVm002728t1	1179	Kim17_SRX2884277-SRR5646670_vvx	2.3e-51	175.2	25	3.6e-51	174.5	25	1.3	1	96.3157894736842	Kim17	asexual_mixed	Unk_Cambodia_SEA	MixdCamb17	Asex2	Cambodia	129.372354	129.372354	129.372354	1849	1849	1849	4	4_C	MixdCamb17_SRX2884277-SRR5646670	TRUE
376	376	NonamEVm001928t1_Kim17_SRX2884277-SRR5646670_vvx	de_novo	vvx	NonamEVm001928t1	1536	Kim17_SRX2884277-SRR5646670_vvx	3.4e-57	194.4	43.1	2.5e-54	185	43.1	2.2	1	99.4736842105263	Kim17	asexual_mixed	Unk_Cambodia_SEA	MixdCamb17	Asex2	Cambodia	62.132416	62.132416	62.132416	1200	1200	1200	3	3_E	MixdCamb17_SRX2884277-SRR5646670	TRUE
377	377	NonamEVm002828t1_Kim17_SRX2884277-SRR5646670_vvx	de_novo	vvx	NonamEVm002828t1	1143	Kim17_SRX2884277-SRR5646670_vvx	4.8e-71	240	2.1	6e-71	239.7	2.1	1	1	85	Kim17	asexual_mixed	Unk_Cambodia_SEA	MixdCamb17	Asex2	Cambodia	24.518144	24.518144	24.518144	338	338	338	1	1_E	MixdCamb17_SRX2884277-SRR5646670	TRUE
378	378	NonamEVm001430t4_Kim17_SRX2884277-SRR5646670_vvx	de_novo	vvx	NonamEVm001430t4	1857	Kim17_SRX2884277-SRR5646670_vvx	1e-68	232.3	38.2	2.1e-65	221.4	38.2	2.6	1	98.6842105263158	Kim17	asexual_mixed	Unk_Cambodia_SEA	MixdCamb17	Asex2	Cambodia	50.978263	50.978263	50.978263	1214.747	1214.747	1214.747	9	9_E	MixdCamb17_SRX2884277-SRR5646670	TRUE
379	379	NonamEVm001502t7_Kim17_SRX2884277-SRR5646670_vvx	de_novo	vvx	NonamEVm001502t7	1797	Kim17_SRX2884277-SRR5646670_vvx	9.3e-57	193	37.4	1.1e-54	186.1	37.4	2.3	1	99.2105263157895	Kim17	asexual_mixed	Unk_Cambodia_SEA	MixdCamb17	Asex2	Cambodia	49.897967	49.897967	49.897967	1146.894	1146.894	1146.894	3	3_E	MixdCamb17_SRX2884277-SRR5646670	TRUE
380	380	NonamEVm003446t1_Kim17_SRX2884277-SRR5646670_vvx	de_novo	vvx	NonamEVm003446t1	963	Kim17_SRX2884277-SRR5646670_vvx	1.7e-44	152.6	53.9	8.3e-42	143.7	53.9	2	1	94.7368421052632	Kim17	asexual_mixed	Unk_Cambodia_SEA	MixdCamb17	Asex2	Cambodia	22.932687	22.932687	22.932687	258.081	258.081	258.081	7	7_E	MixdCamb17_SRX2884277-SRR5646670	TRUE
381	381	NonamEVm002284t3_Kim17_SRX2884277-SRR5646670_vvx	de_novo	vvx	NonamEVm002284t3	1359	Kim17_SRX2884277-SRR5646670_vvx	5e-74	249.8	14.3	5.8e-74	249.6	14.3	1	1	99.2105263157895	Kim17	asexual_mixed	Unk_Cambodia_SEA	MixdCamb17	Asex2	Cambodia	12.099011	12.099011	12.099011	203.553	203.553	203.553	1	1_E	MixdCamb17_SRX2884277-SRR5646670	TRUE
382	382	NonamEVm001840t1_Kim17_SRX2884277-SRR5646670_vvx	de_novo	vvx	NonamEVm001840t1	1584	Kim17_SRX2884277-SRR5646670_vvx	5.5e-61	206.9	1.2	5.5e-61	206.9	1.2	2.3	2	94.7368421052632	Kim17	asexual_mixed	Unk_Cambodia_SEA	MixdCamb17	Asex2	Cambodia	132.432835	132.432835	132.432835	2647.167	2647.167	2647.167	1	1_E	MixdCamb17_SRX2884277-SRR5646670	TRUE
383	383	NonamEVm001717t5_Kim17_SRX2884277-SRR5646670_vvx	de_novo	vvx	NonamEVm001717t5	1650	Kim17_SRX2884277-SRR5646670_vvx	1.8e-88	297.4	50.7	5e-85	286	50.7	2.1	1	100	Kim17	asexual_mixed	Unk_Cambodia_SEA	MixdCamb17	Asex2	Cambodia	58.004898	58.004898	58.004898	1213.294	1213.294	1213.294	9	9_E	MixdCamb17_SRX2884277-SRR5646670	TRUE
384	384	NonamEVm002421t1_Kim17_SRX2884277-SRR5646670_vvx	de_novo	vvx	NonamEVm002421t1	1305	Kim17_SRX2884277-SRR5646670_vvx	6.4e-76	256	5.6	8.5e-76	255.6	5.6	1.1	1	98.9473684210526	Kim17	asexual_mixed	Unk_Cambodia_SEA	MixdCamb17	Asex2	Cambodia	74.637191	74.637191	74.637191	1199	1199	1199	1	1_E	MixdCamb17_SRX2884277-SRR5646670	TRUE
385	385	NonamEVm002533t1_Kim17_SRX2884277-SRR5646670_vvx	de_novo	vvx	NonamEVm002533t1	1254	Kim17_SRX2884277-SRR5646670_vvx	1.1e-43	149.9	17.7	1.9e-43	149.1	17.7	1.3	1	90	Kim17	asexual_mixed	Unk_Cambodia_SEA	MixdCamb17	Asex2	Cambodia	210.894074	210.894074	210.894074	3236.595	3236.595	3236.595	7	7_E	MixdCamb17_SRX2884277-SRR5646670	TRUE
386	386	NonamEVm001614t1_Kim17_SRX2884277-SRR5646670_vvx	de_novo	vvx	NonamEVm001614t1	1719	Kim17_SRX2884277-SRR5646670_vvx	2.6e-39	135.5	55.7	1.7e-37	129.5	55.7	2.8	1	99.7368421052632	Kim17	asexual_mixed	Unk_Cambodia_SEA	MixdCamb17	Asex2	Cambodia	32.438397	32.438397	32.438397	710	710	710	15	15	MixdCamb17_SRX2884277-SRR5646670	TRUE
387	387	NonamEVm001331t1_Kim17_SRX2884277-SRR5646670_vvx	de_novo	vvx	NonamEVm001331t1	1938	Kim17_SRX2884277-SRR5646670_vvx	2.2e-39	135.7	16.2	2.9e-37	128.8	16.2	2.3	1	98.6842105263158	Kim17	asexual_mixed	Unk_Cambodia_SEA	MixdCamb17	Asex2	Cambodia	44.977456	44.977456	44.977456	1123	1123	1123	3	3_E	MixdCamb17_SRX2884277-SRR5646670	TRUE
388	388	NonamEVm001726t1_Kim17_SRX2884277-SRR5646670_vvx	de_novo	vvx	NonamEVm001726t1	1647	Kim17_SRX2884277-SRR5646670_vvx	8.8e-39	133.8	75.9	1e-36	127	75.9	2.7	1	99.4736842105263	Kim17	asexual_mixed	Unk_Cambodia_SEA	MixdCamb17	Asex2	Cambodia	40.862471	40.862471	40.862471	853	853	853	3	3_E	MixdCamb17_SRX2884277-SRR5646670	TRUE
389	389	NonamEVm002640t1_Kim17_SRX2884277-SRR5646670_vvx	de_novo	vvx	NonamEVm002640t1	1215	Kim17_SRX2884277-SRR5646670_vvx	2.9e-65	221	27.5	3.3e-65	220.8	27.5	1	1	100	Kim17	asexual_mixed	Unk_Cambodia_SEA	MixdCamb17	Asex2	Cambodia	131.494028	131.494028	131.494028	1945.908	1945.908	1945.908	4	4_C	MixdCamb17_SRX2884277-SRR5646670	TRUE
390	390	NonamEVm002443t1_Kim17_SRX2884277-SRR5646670_vvx	de_novo	vvx	NonamEVm002443t1	1296	Kim17_SRX2884277-SRR5646670_vvx	4.4e-48	164.4	10.2	6.2e-48	163.9	10.2	1.2	1	99.7368421052632	Kim17	asexual_mixed	Unk_Cambodia_SEA	MixdCamb17	Asex2	Cambodia	18.823193	18.823193	18.823193	300	300	300	4	4_C	MixdCamb17_SRX2884277-SRR5646670	TRUE
391	391	NonamEVm001910t1_Kim17_SRX2884277-SRR5646670_vvx	de_novo	vvx	NonamEVm001910t1	1542	Kim17_SRX2884277-SRR5646670_vvx	3.5e-32	112	49.4	2.3e-30	106.1	49.4	2.5	1	99.2105263157895	Kim17	asexual_mixed	Unk_Cambodia_SEA	MixdCamb17	Asex2	Cambodia	31.755875	31.755875	31.755875	616	616	616	3	3_E	MixdCamb17_SRX2884277-SRR5646670	TRUE
392	392	NonamEVm001275t1_Kim17_SRX2884277-SRR5646670_vvx	de_novo	vvx	NonamEVm001275t1	1989	Kim17_SRX2884277-SRR5646670_vvx	7.6e-50	170.2	99.3	4e-45	154.7	99.3	4	1	99.4736842105263	Kim17	asexual_mixed	Unk_Cambodia_SEA	MixdCamb17	Asex2	Cambodia	17.4418	17.4418	17.4418	448	448	448	3	3_E	MixdCamb17_SRX2884277-SRR5646670	TRUE
393	393	NonamEVm001814t1_Kim17_SRX2884277-SRR5646670_vvx	de_novo	vvx	NonamEVm001814t1	1599	Kim17_SRX2884277-SRR5646670_vvx	1.7e-49	169.1	65.8	2.2e-47	162.1	65.8	2.2	1	99.2105263157895	Kim17	asexual_mixed	Unk_Cambodia_SEA	MixdCamb17	Asex2	Cambodia	41.035808	41.035808	41.035808	828.913	828.913	828.913	3	3_E	MixdCamb17_SRX2884277-SRR5646670	TRUE
394	394	NonamEVm002614t1_Kim17_SRX2884277-SRR5646670_vvx	de_novo	vvx	NonamEVm002614t1	1224	Kim17_SRX2884277-SRR5646670_vvx	1.4e-74	251.6	10.5	1.7e-74	251.3	10.5	1	1	98.4210526315789	Kim17	asexual_mixed	Unk_Cambodia_SEA	MixdCamb17	Asex2	Cambodia	66.331466	66.331466	66.331466	990	990	990	1	1_E	MixdCamb17_SRX2884277-SRR5646670	TRUE
395	395	NonamEVm002218t1_Kim17_SRX2884277-SRR5646670_vvx	de_novo	vvx	NonamEVm002218t1	1386	Kim17_SRX2884277-SRR5646670_vvx	5.6e-42	144.3	44.3	3.5e-40	138.4	44.3	2.2	1	78.4210526315789	Kim17	asexual_mixed	Unk_Cambodia_SEA	MixdCamb17	Asex2	Cambodia	10.058144	10.058144	10.058144	173.037	173.037	173.037	3	3_E	MixdCamb17_SRX2884277-SRR5646670	TRUE
396	396	NonamEVm002132t9_Kim17_SRX2884277-SRR5646670_vvx	de_novo	vvx	NonamEVm002132t9	1428	Kim17_SRX2884277-SRR5646670_vvx	3.6e-113	378.6	12.7	4.2e-113	378.4	12.7	1	1	100	Kim17	asexual_mixed	Unk_Cambodia_SEA	MixdCamb17	Asex2	Cambodia	29.878873	29.878873	29.878873	531.679	531.679	531.679	1	1_E	MixdCamb17_SRX2884277-SRR5646670	TRUE
397	397	NonamEVm002139t1_Kim17_SRX2884277-SRR5646670_vvx	de_novo	vvx	NonamEVm002139t1	1422	Kim17_SRX2884277-SRR5646670_vvx	4.2e-57	194.1	56.7	5.7e-49	167.3	54	2.2	2	94.2105263157895	Kim17	asexual_mixed	Unk_Cambodia_SEA	MixdCamb17	Asex2	Cambodia	7.677968	7.677968	7.677968	135.977	135.977	135.977	3	3_E	MixdCamb17_SRX2884277-SRR5646670	TRUE
398	398	NonamEVm002350t2_Kim17_SRX2884277-SRR5646670_vvx	de_novo	vvx	NonamEVm002350t2	1332	Kim17_SRX2884277-SRR5646670_vvx	1.4e-94	317.4	20.9	1.6e-94	317.2	20.9	1	1	99.7368421052632	Kim17	asexual_mixed	Unk_Cambodia_SEA	MixdCamb17	Asex2	Cambodia	18.925076	18.925076	18.925076	311.207	311.207	311.207	1	1_E	MixdCamb17_SRX2884277-SRR5646670	TRUE
399	399	NonamEVm002530t1_Kim17_SRX2884277-SRR5646670_vvx	de_novo	vvx	NonamEVm002530t1	1257	Kim17_SRX2884277-SRR5646670_vvx	2e-37	129.3	15.7	2.4e-37	129.1	15.7	1	1	99.2105263157895	Kim17	asexual_mixed	Unk_Cambodia_SEA	MixdCamb17	Asex2	Cambodia	45.974299	45.974299	45.974299	707.508	707.508	707.508	14	14	MixdCamb17_SRX2884277-SRR5646670	TRUE
400	400	NonamEVm002266t1_Kim17_SRX2884277-SRR5646670_vvx	de_novo	vvx	NonamEVm002266t1	1365	Kim17_SRX2884277-SRR5646670_vvx	4.4e-14	52.5	9	1.9e-13	50.4	9	1.8	1	88.1578947368421	Kim17	asexual_mixed	Unk_Cambodia_SEA	MixdCamb17	Asex2	Cambodia	8.533612	8.533612	8.533612	144.289	144.289	144.289	5	5_G	MixdCamb17_SRX2884277-SRR5646670	TRUE
401	401	NonamEVm002529t1_Kim17_SRX2884277-SRR5646670_vvx	de_novo	vvx	NonamEVm002529t1	1257	Kim17_SRX2884277-SRR5646670_vvx	1.1e-82	278.2	16.3	1.9e-82	277.5	16.3	1.4	1	99.2105263157895	Kim17	asexual_mixed	Unk_Cambodia_SEA	MixdCamb17	Asex2	Cambodia	204.966226	204.966226	204.966226	3154.27	3154.27	3154.27	4	4_C	MixdCamb17_SRX2884277-SRR5646670	TRUE
402	402	NonamEVm002570t1_Kim17_SRX2884277-SRR5646670_vvx	de_novo	vvx	NonamEVm002570t1	1239	Kim17_SRX2884277-SRR5646670_vvx	5.9e-44	150.8	44.8	6.8e-44	150.6	44.8	1	1	100	Kim17	asexual_mixed	Unk_Cambodia_SEA	MixdCamb17	Asex2	Cambodia	63.264442	63.264442	63.264442	957.573	957.573	957.573	15	15	MixdCamb17_SRX2884277-SRR5646670	TRUE
403	403	NonamEVm002675t1_Kim17_SRX2884277-SRR5646670_vvx	de_novo	vvx	NonamEVm002675t1	1200	Kim17_SRX2884277-SRR5646670_vvx	2.1e-39	135.8	14.8	2.7e-39	135.5	14.8	1.1	1	98.6842105263158	Kim17	asexual_mixed	Unk_Cambodia_SEA	MixdCamb17	Asex2	Cambodia	13.847508	13.847508	13.847508	202	202	202	6	6_C	MixdCamb17_SRX2884277-SRR5646670	TRUE
404	404	NonamEVm002182t1_Kim17_SRX2884277-SRR5646670_vvx	de_novo	vvx	NonamEVm002182t1	1401	Kim17_SRX2884277-SRR5646670_vvx	9.6e-16	57.9	0.9	1.8e-15	57.1	0.9	1.4	1	75	Kim17	asexual_mixed	Unk_Cambodia_SEA	MixdCamb17	Asex2	Cambodia	33.652072	33.652072	33.652072	586.041	586.041	586.041	5	5_G	MixdCamb17_SRX2884277-SRR5646670	TRUE
405	405	NonamEVm002148t1_Kim17_SRX2884277-SRR5646670_vvx	de_novo	vvx	NonamEVm002148t1	1419	Kim17_SRX2884277-SRR5646670_vvx	5e-20	72.1	17.4	2.9e-19	69.5	17.4	1.9	1	93.4210526315789	Kim17	asexual_mixed	Unk_Cambodia_SEA	MixdCamb17	Asex2	Cambodia	45.591221	45.591221	45.591221	805.5	805.5	805.5	5	5_G	MixdCamb17_SRX2884277-SRR5646670	TRUE
406	406	NonamEVm002147t1_Kim17_SRX2884277-SRR5646670_vvx	de_novo	vvx	NonamEVm002147t1	1419	Kim17_SRX2884277-SRR5646670_vvx	1e-14	54.5	17.6	8e-14	51.6	17.6	2.3	1	79.2105263157895	Kim17	asexual_mixed	Unk_Cambodia_SEA	MixdCamb17	Asex2	Cambodia	15.510661	15.510661	15.510661	274.041	274.041	274.041	5	5_G	MixdCamb17_SRX2884277-SRR5646670	TRUE
407	407	NonamEVm002334t3_Kim17_SRX2884277-SRR5646670_vvx	de_novo	vvx	NonamEVm002334t3	1338	Kim17_SRX2884277-SRR5646670_vvx	1.7e-28	100	8	2.6e-28	99.3	8	1.2	1	88.6842105263158	Kim17	asexual_mixed	Unk_Cambodia_SEA	MixdCamb17	Asex2	Cambodia	53.516217	53.516217	53.516217	884.546	884.546	884.546	5	5_G	MixdCamb17_SRX2884277-SRR5646670	TRUE
408	408	NonamEVm002785t1_Kim17_SRX2884277-SRR5646670_vvx	de_novo	vvx	NonamEVm002785t1	1152	Kim17_SRX2884277-SRR5646670_vvx	1.3e-61	209	0	1.5e-61	208.7	0	1	1	80.2631578947368	Kim17	asexual_mixed	Unk_Cambodia_SEA	MixdCamb17	Asex2	Cambodia	39.671346	39.671346	39.671346	551.92	551.92	551.92	1	1_E	MixdCamb17_SRX2884277-SRR5646670	TRUE
409	409	NonamEVm003115t1_Kim17_SRX2884277-SRR5646670_vvx	de_novo	vvx	NonamEVm003115t1	1056	Kim17_SRX2884277-SRR5646670_vvx	0.00033	20	24.5	0.073	12.3	24.5	2.1	1	96.8421052631579	Kim17	asexual_mixed	Unk_Cambodia_SEA	MixdCamb17	Asex2	Cambodia	65.276336	65.276336	65.276336	820	820	820	16	16	MixdCamb17_SRX2884277-SRR5646670	TRUE
410	410	NonamEVm003614t3_Kim17_SRX2884277-SRR5646670_vvx	de_novo	vvx	NonamEVm003614t3	915	Kim17_SRX2884277-SRR5646670_vvx	1.2e-38	133.3	20.5	1.6e-38	132.9	20.5	1.1	1	86.3157894736842	Kim17	asexual_mixed	Unk_Cambodia_SEA	MixdCamb17	Asex2	Cambodia	1.215976	1.215976	1.215976	12.863	12.863	12.863	8	8_I	MixdCamb17_SRX2884277-SRR5646670	TRUE
411	411	NonamEVm002416t1_Kim17_SRX2884277-SRR5646670_vvx	de_novo	vvx	NonamEVm002416t1	1308	Kim17_SRX2884277-SRR5646670_vvx	2.2e-20	73.2	12.9	4.1e-20	72.3	12.9	1.4	1	86.3157894736842	Kim17	asexual_mixed	Unk_Cambodia_SEA	MixdCamb17	Asex2	Cambodia	7.108928	7.108928	7.108928	114.5	114.5	114.5	5	5_G	MixdCamb17_SRX2884277-SRR5646670	TRUE
412	412	NonamEVm003009t1_Kim17_SRX2884277-SRR5646670_vvx	de_novo	vvx	NonamEVm003009t1	1086	Kim17_SRX2884277-SRR5646670_vvx	2.4e-33	115.9	16.8	3e-33	115.5	16.8	1.1	1	99.7368421052632	Kim17	asexual_mixed	Unk_Cambodia_SEA	MixdCamb17	Asex2	Cambodia	39.113173	39.113173	39.113173	507.844	507.844	507.844	2	2_I	MixdCamb17_SRX2884277-SRR5646670	TRUE
413	413	NonamEVm002971t1_Kim17_SRX2884277-SRR5646670_vvx	de_novo	vvx	NonamEVm002971t1	1095	Kim17_SRX2884277-SRR5646670_vvx	2.6e-52	178.3	28.4	2.9e-52	178.1	28.4	1	1	99.7368421052632	Kim17	asexual_mixed	Unk_Cambodia_SEA	MixdCamb17	Asex2	Cambodia	31.192007	31.192007	31.192007	408.944	408.944	408.944	8	8_I	MixdCamb17_SRX2884277-SRR5646670	TRUE
414	414	NonamEVm002959t1_Kim17_SRX2884277-SRR5646670_vvx	de_novo	vvx	NonamEVm002959t1	1098	Kim17_SRX2884277-SRR5646670_vvx	8e-30	104.3	19.8	1.2e-29	103.7	19.8	1.2	1	98.4210526315789	Kim17	asexual_mixed	Unk_Cambodia_SEA	MixdCamb17	Asex2	Cambodia	45.94884	45.94884	45.94884	604.353	604.353	604.353	8	8_I	MixdCamb17_SRX2884277-SRR5646670	TRUE
415	415	NonamEVm002784t2_Kim17_SRX2884277-SRR5646670_vvx	de_novo	vvx	NonamEVm002784t2	1152	Kim17_SRX2884277-SRR5646670_vvx	1.7e-76	257.9	13.5	2.1e-76	257.6	13.5	1.1	1	81.3157894736842	Kim17	asexual_mixed	Unk_Cambodia_SEA	MixdCamb17	Asex2	Cambodia	22.291953	22.291953	22.291953	310.132	310.132	310.132	1	1_E	MixdCamb17_SRX2884277-SRR5646670	TRUE
416	416	NonamEVm002521t1_Kim17_SRX2884277-SRR5646670_vvx	de_novo	vvx	NonamEVm002521t1	1257	Kim17_SRX2884277-SRR5646670_vvx	8.7e-93	311.5	2.9	1e-92	311.3	2.9	1	1	85.5263157894737	Kim17	asexual_mixed	Unk_Cambodia_SEA	MixdCamb17	Asex2	Cambodia	19.115919	19.115919	19.115919	294.179	294.179	294.179	1	1_E	MixdCamb17_SRX2884277-SRR5646670	TRUE
417	417	NonamEVm002970t6_Kim17_SRX2884277-SRR5646670_vvx	de_novo	vvx	NonamEVm002970t6	1095	Kim17_SRX2884277-SRR5646670_vvx	3.9e-38	131.6	20.6	5.1e-38	131.3	20.6	1	1	99.4736842105263	Kim17	asexual_mixed	Unk_Cambodia_SEA	MixdCamb17	Asex2	Cambodia	58.048601	58.048601	58.048601	761.049	761.049	761.049	2	2_I	MixdCamb17_SRX2884277-SRR5646670	TRUE
418	418	NonamEVm002429t1_Kim17_SRX2884277-SRR5646670_vvx	de_novo	vvx	NonamEVm002429t1	1299	Kim17_SRX2884277-SRR5646670_vvx	3.3e-31	108.9	24.4	5.4e-31	108.1	24.4	1.3	1	93.9473684210526	Kim17	asexual_mixed	Unk_Cambodia_SEA	MixdCamb17	Asex2	Cambodia	16.245176	16.245176	16.245176	259.598	259.598	259.598	14	14	MixdCamb17_SRX2884277-SRR5646670	TRUE
419	419	NonamEVm002927t1_Kim17_SRX2884277-SRR5646670_vvx	de_novo	vvx	NonamEVm002927t1	1107	Kim17_SRX2884277-SRR5646670_vvx	7e-41	140.7	32.1	5.2e-39	134.5	32.1	2	1	87.6315789473684	Kim17	asexual_mixed	Unk_Cambodia_SEA	MixdCamb17	Asex2	Cambodia	18.282426	18.282426	18.282426	242.779	242.779	242.779	4	4_C	MixdCamb17_SRX2884277-SRR5646670	TRUE
420	420	NonamEVm003367t1_Kim17_SRX2884277-SRR5646670_vvx	de_novo	vvx	NonamEVm003367t1	978	Kim17_SRX2884277-SRR5646670_vvx	5.6e-28	98.2	34.7	1.6e-26	93.4	34.7	2	1	90.2631578947368	Kim17	asexual_mixed	Unk_Cambodia_SEA	MixdCamb17	Asex2	Cambodia	43.516026	43.516026	43.516026	498.904	498.904	498.904	2	2_I	MixdCamb17_SRX2884277-SRR5646670	TRUE
421	421	NonamEVm002583t2_Kim17_SRX2884277-SRR5646670_vvx	de_novo	vvx	NonamEVm002583t2	1233	Kim17_SRX2884277-SRR5646670_vvx	1.2e-80	271.6	8.6	1.6e-80	271.1	8.6	1.1	1	85	Kim17	asexual_mixed	Unk_Cambodia_SEA	MixdCamb17	Asex2	Cambodia	52.345629	52.345629	52.345629	787.887	787.887	787.887	1	1_E	MixdCamb17_SRX2884277-SRR5646670	TRUE
422	422	NonamEVm003144t4_Kim17_SRX2884277-SRR5646670_vvx	de_novo	vvx	NonamEVm003144t4	1047	Kim17_SRX2884277-SRR5646670_vvx	1.3e-09	37.8	33.2	4.7e-05	22.8	33.2	2.9	1	98.4210526315789	Kim17	asexual_mixed	Unk_Cambodia_SEA	MixdCamb17	Asex2	Cambodia	18.733388	18.733388	18.733388	232.957	232.957	232.957	10	10	MixdCamb17_SRX2884277-SRR5646670	TRUE
423	423	NonamEVm003590t1_Kim17_SRX2884277-SRR5646670_vvx	de_novo	vvx	NonamEVm003590t1	921	Kim17_SRX2884277-SRR5646670_vvx	7.6e-55	186.6	22	2.8e-52	178.2	22	2	1	91.0526315789474	Kim17	asexual_mixed	Unk_Cambodia_SEA	MixdCamb17	Asex2	Cambodia	8.392738	8.392738	8.392738	89.493	89.493	89.493	6	6_C	MixdCamb17_SRX2884277-SRR5646670	TRUE
424	424	NonamEVm003202t1_Kim17_SRX2884277-SRR5646670_vvx	de_novo	vvx	NonamEVm003202t1	1026	Kim17_SRX2884277-SRR5646670_vvx	2.5e-43	148.8	36.1	1.4e-42	146.3	36.1	1.8	1	85.5263157894737	Kim17	asexual_mixed	Unk_Cambodia_SEA	MixdCamb17	Asex2	Cambodia	11.964002	11.964002	11.964002	145.243	145.243	145.243	4	4_C	MixdCamb17_SRX2884277-SRR5646670	TRUE
425	425	NonamEVm003428t1_Kim17_SRX2884277-SRR5646670_vvx	de_novo	vvx	NonamEVm003428t1	966	Kim17_SRX2884277-SRR5646670_vvx	2.3e-18	66.6	10	3.1e-18	66.1	10	1.1	1	83.1578947368421	Kim17	asexual_mixed	Unk_Cambodia_SEA	MixdCamb17	Asex2	Cambodia	14.896328	14.896328	14.896328	168.27	168.27	168.27	11	11_K	MixdCamb17_SRX2884277-SRR5646670	TRUE
426	426	NonamEVm003149t1_Kim17_SRX2884277-SRR5646670_vvx	de_novo	vvx	NonamEVm003149t1	1041	Kim17_SRX2884277-SRR5646670_vvx	2.8e-47	161.8	40.6	6.6e-46	157.2	40.6	2	1	99.4736842105263	Kim17	asexual_mixed	Unk_Cambodia_SEA	MixdCamb17	Asex2	Cambodia	14.249868	14.249868	14.249868	176	176	176	6	6_C	MixdCamb17_SRX2884277-SRR5646670	TRUE
427	427	NonamEVm003291t1_Kim17_SRX2884277-SRR5646670_vvx	de_novo	vvx	NonamEVm003291t1	1002	Kim17_SRX2884277-SRR5646670_vvx	1e-13	51.3	26.4	4.7e-12	45.8	26.4	2.1	1	95.7894736842105	Kim17	asexual_mixed	Unk_Cambodia_SEA	MixdCamb17	Asex2	Cambodia	16.196131	16.196131	16.196131	191.154	191.154	191.154	10	10	MixdCamb17_SRX2884277-SRR5646670	TRUE
428	428	NonamEVm003135t3_Kim17_SRX2884277-SRR5646670_vvx	de_novo	vvx	NonamEVm003135t3	1047	Kim17_SRX2884277-SRR5646670_vvx	3.8e-14	52.7	7	4.5e-14	52.5	7	1.1	1	81.8421052631579	Kim17	asexual_mixed	Unk_Cambodia_SEA	MixdCamb17	Asex2	Cambodia	1.619532	1.619532	1.619532	20.14	20.14	20.14	13	13	MixdCamb17_SRX2884277-SRR5646670	TRUE
429	429	NonamEVm003837t2_Kim17_SRX2884277-SRR5646670_vvx	de_novo	vvx	NonamEVm003837t2	858	Kim17_SRX2884277-SRR5646670_vvx	0.0011	18.2	26.6	0.78	8.9	26.6	2.2	1	81.3157894736842	Kim17	asexual_mixed	Unk_Cambodia_SEA	MixdCamb17	Asex2	Cambodia	5.655014	5.655014	5.655014	55.289	55.289	55.289	16	16	MixdCamb17_SRX2884277-SRR5646670	TRUE
430	430	NonamEVm003931t1_Kim17_SRX2884277-SRR5646670_vvx	de_novo	vvx	NonamEVm003931t1	837	Kim17_SRX2884277-SRR5646670_vvx	1.2e-23	84	18.4	1.8e-23	83.4	18.4	1.3	1	76.5789473684211	Kim17	asexual_mixed	Unk_Cambodia_SEA	MixdCamb17	Asex2	Cambodia	32.388811	32.388811	32.388811	307.098	307.098	307.098	8	8_I	MixdCamb17_SRX2884277-SRR5646670	TRUE
431	431	NonamEVm002284t1_Kim17_SRX2884277-SRR5646670_vvx	de_novo	vvx	NonamEVm002284t1	1326	Kim17_SRX2884277-SRR5646670_vvx	4.8e-75	253.1	2.2	5.5e-75	252.9	2.2	1	1	99.2105263157895	Kim17	asexual_mixed	Unk_Cambodia_SEA	MixdCamb17	Asex2	Cambodia	27.925148	27.925148	27.925148	456.849	456.849	456.849	1	1_E	MixdCamb17_SRX2884277-SRR5646670	TRUE
432	432	NonamEVm001320t2_Kim17_SRX2884277-SRR5646670_vvx	de_novo	vvx	NonamEVm001320t2	1746	Kim17_SRX2884277-SRR5646670_vvx	4.1e-46	157.9	45.3	2e-44	152.3	45.3	2.2	1	93.1578947368421	Kim17	asexual_mixed	Unk_Cambodia_SEA	MixdCamb17	Asex2	Cambodia	8.696059	8.696059	8.696059	193.639	193.639	193.639	19	19	MixdCamb17_SRX2884277-SRR5646670	TRUE
433	433	NonamEVm001430t6_Kim17_SRX2884277-SRR5646670_vvx	de_novo	vvx	NonamEVm001430t6	1644	Kim17_SRX2884277-SRR5646670_vvx	7.6e-40	137.3	36	1.8e-36	126.2	36	2.6	1	81.0526315789474	Kim17	asexual_mixed	Unk_Cambodia_SEA	MixdCamb17	Asex2	Cambodia	44.505365	44.505365	44.505365	927.167	927.167	927.167	3	3_E	MixdCamb17_SRX2884277-SRR5646670	TRUE
434	434	NonamEVm002583t4_Kim17_SRX2884277-SRR5646670_vvx	de_novo	vvx	NonamEVm002583t4	1173	Kim17_SRX2884277-SRR5646670_vvx	7.4e-68	229.5	8	9.4e-68	229.1	8	1.1	1	78.1578947368421	Kim17	asexual_mixed	Unk_Cambodia_SEA	MixdCamb17	Asex2	Cambodia	56.367987	56.367987	56.367987	800.859	800.859	800.859	1	1_E	MixdCamb17_SRX2884277-SRR5646670	TRUE
435	435	NonamEVm002530t2_Kim17_SRX2884277-SRR5646670_vvx	de_novo	vvx	NonamEVm002530t2	1125	Kim17_SRX2884277-SRR5646670_vvx	1.7e-24	86.8	14.3	2.1e-24	86.4	14.3	1	1	85.7894736842105	Kim17	asexual_mixed	Unk_Cambodia_SEA	MixdCamb17	Asex2	Cambodia	1.618353	1.618353	1.618353	21.9	21.9	21.9	14	14	MixdCamb17_SRX2884277-SRR5646670	TRUE
436	436	NonamEVm002182t3_Kim17_SRX2884277-SRR5646670_vvx	de_novo	vvx	NonamEVm002182t3	1389	Kim17_SRX2884277-SRR5646670_vvx	3.5e-08	33.1	19.4	5.8e-07	29.1	19.4	2.4	1	81.3157894736842	Kim17	asexual_mixed	Unk_Cambodia_SEA	MixdCamb17	Asex2	Cambodia	45.731695	45.731695	45.731695	788.685	788.685	788.685	5	5_G	MixdCamb17_SRX2884277-SRR5646670	TRUE
437	437	NonamEVm002132t12_Kim17_SRX2884277-SRR5646670_vvx	de_novo	vvx	NonamEVm002132t12	1173	Kim17_SRX2884277-SRR5646670_vvx	2.3e-76	257.5	2.1	2.7e-76	257.2	2.1	1.1	1	78.1578947368421	Kim17	asexual_mixed	Unk_Cambodia_SEA	MixdCamb17	Asex2	Cambodia	28.264239	28.264239	28.264239	401.569	401.569	401.569	1	1_E	MixdCamb17_SRX2884277-SRR5646670	TRUE
438	438	NonamEVm002139t2_Kim17_SRX2884277-SRR5646670_vvx	de_novo	vvx	NonamEVm002139t2	1251	Kim17_SRX2884277-SRR5646670_vvx	1.4e-49	169.3	46.2	1.4e-38	133.1	42.8	2.2	2	80.5263157894737	Kim17	asexual_mixed	Unk_Cambodia_SEA	MixdCamb17	Asex2	Cambodia	8.887563	8.887563	8.887563	136.023	136.023	136.023	3	3_E	MixdCamb17_SRX2884277-SRR5646670	TRUE
439	439	NonamEVm002529t3_Kim17_SRX2884277-SRR5646670_vvx	de_novo	vvx	NonamEVm002529t3	1038	Kim17_SRX2884277-SRR5646670_vvx	1.4e-71	241.8	7	1.6e-71	241.6	7	1	1	85.5263157894737	Kim17	asexual_mixed	Unk_Cambodia_SEA	MixdCamb17	Asex2	Cambodia	75.181867	75.181867	75.181867	925.398	925.398	925.398	4	4_C	MixdCamb17_SRX2884277-SRR5646670	TRUE
440	440	NonamEVm001708t9_Kim17_SRX2884277-SRR5646670_vvx	de_novo	vvx	NonamEVm001708t9	1350	Kim17_SRX2884277-SRR5646670_vvx	1.9e-51	175.5	24.3	3.1e-51	174.8	24.3	1.4	1	87.3684210526316	Kim17	asexual_mixed	Unk_Cambodia_SEA	MixdCamb17	Asex2	Cambodia	68.154104	68.154104	68.154104	1137.992	1137.992	1137.992	1	1_E	MixdCamb17_SRX2884277-SRR5646670	TRUE
441	441	NonamEVm001717t7_Kim17_SRX2884277-SRR5646670_vvx	de_novo	vvx	NonamEVm001717t7	1485	Kim17_SRX2884277-SRR5646670_vvx	1.2e-55	189.2	46.9	1.4e-53	182.5	46.9	2.2	1	78.9473684210526	Kim17	asexual_mixed	Unk_Cambodia_SEA	MixdCamb17	Asex2	Cambodia	30.675219	30.675219	30.675219	570.443	570.443	570.443	9	9_E	MixdCamb17_SRX2884277-SRR5646670	TRUE
442	442	NonamEVm003144t1_Kim17_SRX2884277-SRR5646670_vvx	de_novo	vvx	NonamEVm003144t1	963	Kim17_SRX2884277-SRR5646670_vvx	4.4e-08	32.7	28.6	2.5e-06	26.9	28.6	3	1	89.2105263157895	Kim17	asexual_mixed	Unk_Cambodia_SEA	MixdCamb17	Asex2	Cambodia	6.896983	6.896983	6.896983	77.618	77.618	77.618	10	10	MixdCamb17_SRX2884277-SRR5646670	TRUE
443	443	NonamEVm002784t1_Kim17_SRX2884277-SRR5646670_vvx	de_novo	vvx	NonamEVm002784t1	1122	Kim17_SRX2884277-SRR5646670_vvx	2.5e-72	244.2	13.3	3.1e-72	243.9	13.3	1.1	1	78.6842105263158	Kim17	asexual_mixed	Unk_Cambodia_SEA	MixdCamb17	Asex2	Cambodia	22.204931	22.204931	22.204931	299.552	299.552	299.552	1	1_E	MixdCamb17_SRX2884277-SRR5646670	TRUE
444	444	NonamEVm003201t4_Kim17_SRX2884277-SRR5646670_vvx	de_novo	vvx	NonamEVm003201t4	963	Kim17_SRX2884277-SRR5646670_vvx	5.8e-09	35.6	21.5	7.3e-06	25.4	21.5	2.3	1	93.4210526315789	Kim17	asexual_mixed	Unk_Cambodia_SEA	MixdCamb17	Asex2	Cambodia	7.546935	7.546935	7.546935	84.932	84.932	84.932	16	16	MixdCamb17_SRX2884277-SRR5646670	TRUE
445	445	NonamEVm003135t4_Kim17_SRX2884277-SRR5646670_vvx	de_novo	vvx	NonamEVm003135t4	1011	Kim17_SRX2884277-SRR5646670_vvx	9.4e-12	44.8	7.4	1.1e-11	44.6	7.4	1.1	1	83.9473684210526	Kim17	asexual_mixed	Unk_Cambodia_SEA	MixdCamb17	Asex2	Cambodia	11.323877	11.323877	11.323877	135.083	135.083	135.083	13	13	MixdCamb17_SRX2884277-SRR5646670	TRUE
446	446	NonamEVm003258t2_Kim17_SRX2884277-SRR5646670_vvx	de_novo	vvx	NonamEVm003258t2	981	Kim17_SRX2884277-SRR5646670_vvx	1.9e-56	191.9	16.7	2.4e-56	191.6	16.7	1	1	82.8947368421053	Kim17	asexual_mixed	Unk_Cambodia_SEA	MixdCamb17	Asex2	Cambodia	10.949233	10.949233	10.949233	125.993	125.993	125.993	7	7_E	MixdCamb17_SRX2884277-SRR5646670	TRUE
447	447	NonamEVm001430t7_Kim17_SRX2884277-SRR5646670_vvx	de_novo	vvx	NonamEVm001430t7	1317	Kim17_SRX2884277-SRR5646670_vvx	2.6e-109	365.9	34	3e-109	365.7	34	1	1	100	Kim17	asexual_mixed	Unk_Cambodia_SEA	MixdCamb17	Asex2	Cambodia	118.152822	118.152822	118.152822	1917.995	1917.995	1917.995	9	9_E	MixdCamb17_SRX2884277-SRR5646670	TRUE
448	448	NonamEVm002806t2_Kim17_SRX2884277-SRR5646670_vvx	de_novo	vvx	NonamEVm002806t2	1149	Kim17_SRX2884277-SRR5646670_vvx	1.4e-74	251.6	27.4	1.5e-74	251.5	27.4	1	1	100	Kim17	asexual_mixed	Unk_Cambodia_SEA	MixdCamb17	Asex2	Cambodia	129.368883	129.368883	129.368883	1794.36	1794.36	1794.36	4	4_C	MixdCamb17_SRX2884277-SRR5646670	TRUE
449	449	NonamEVm002056t2_Kim17_SRX2884277-SRR5646670_vvx	de_novo	vvx	NonamEVm002056t2	1353	Kim17_SRX2884277-SRR5646670_vvx	1.8e-46	159.1	46.9	4.8e-46	157.7	46.9	1.6	1	85.7894736842105	Kim17	asexual_mixed	Unk_Cambodia_SEA	MixdCamb17	Asex2	Cambodia	4.602131	4.602131	4.602131	77.038	77.038	77.038	3	3_E	MixdCamb17_SRX2884277-SRR5646670	TRUE
450	450	NonamEVm001430t5_Kim17_SRX2884277-SRR5646670_vvx	de_novo	vvx	NonamEVm001430t5	1614	Kim17_SRX2884277-SRR5646670_vvx	5.2e-85	285.9	27.8	7.9e-84	282.1	27.8	2	1	100	Kim17	asexual_mixed	Unk_Cambodia_SEA	MixdCamb17	Asex2	Cambodia	51.95391	51.95391	51.95391	1060.417	1060.417	1060.417	9	9_E	MixdCamb17_SRX2884277-SRR5646670	TRUE
451	451	NonamEVm001489t2_Kim17_SRX2884277-SRR5646670_vvx	de_novo	vvx	NonamEVm001489t2	1755	Kim17_SRX2884277-SRR5646670_vvx	3.8e-47	161.3	62.4	8.4e-47	160.2	62.4	1.6	1	98.9473684210526	Kim17	asexual_mixed	Unk_Cambodia_SEA	MixdCamb17	Asex2	Cambodia	9.651002	9.651002	9.651002	216.125	216.125	216.125	3	3_E	MixdCamb17_SRX2884277-SRR5646670	TRUE
452	452	NonamEVm001913t2_Kim17_SRX2884277-SRR5646670_vvx	de_novo	vvx	NonamEVm001913t2	1371	Kim17_SRX2884277-SRR5646670_vvx	1.8e-68	231.5	11.4	6.2e-68	229.7	11.4	1.7	1	85	Kim17	asexual_mixed	Unk_Cambodia_SEA	MixdCamb17	Asex2	Cambodia	3.858756	3.858756	3.858756	65.571	65.571	65.571	9	9_E	MixdCamb17_SRX2884277-SRR5646670	TRUE
453	453	NonamEVm002533t2_Kim17_SRX2884277-SRR5646670_vvx	de_novo	vvx	NonamEVm002533t2	1074	Kim17_SRX2884277-SRR5646670_vvx	8.1e-41	140.5	21.3	1.2e-40	139.9	21.3	1.2	1	85.7894736842105	Kim17	asexual_mixed	Unk_Cambodia_SEA	MixdCamb17	Asex2	Cambodia	3.386977	3.386977	3.386977	43.405	43.405	43.405	7	7_E	MixdCamb17_SRX2884277-SRR5646670	TRUE
454	454	NonamEVm002284t4_Kim17_SRX2884277-SRR5646670_vvx	de_novo	vvx	NonamEVm002284t4	1356	Kim17_SRX2884277-SRR5646670_vvx	6.2e-65	219.9	2.6	8.1e-65	219.5	2.6	1.1	1	88.1578947368421	Kim17	asexual_mixed	Unk_Cambodia_SEA	MixdCamb17	Asex2	Cambodia	18.417294	18.417294	18.417294	309.074	309.074	309.074	1	1_E	MixdCamb17_SRX2884277-SRR5646670	TRUE
455	455	NonamEVm002640t3_Kim17_SRX2884277-SRR5646670_vvx	de_novo	vvx	NonamEVm002640t3	1083	Kim17_SRX2884277-SRR5646670_vvx	1.9e-53	182.1	28.1	2.3e-53	181.8	28.1	1	1	86.3157894736842	Kim17	asexual_mixed	Unk_Cambodia_SEA	MixdCamb17	Asex2	Cambodia	6.497738	6.497738	6.497738	84.092	84.092	84.092	4	4_C	MixdCamb17_SRX2884277-SRR5646670	TRUE
456	456	NonamEVm002357t1_Kim17_SRX2884277-SRR5646670_vvx	de_novo	vvx	NonamEVm002357t1	1140	Kim17_SRX2884277-SRR5646670_vvx	4e-37	128.3	35	4.9e-37	128	35	1.1	1	90	Kim17	asexual_mixed	Unk_Cambodia_SEA	MixdCamb17	Asex2	Cambodia	1.239118	1.239118	1.239118	17.03	17.03	17.03	15	15	MixdCamb17_SRX2884277-SRR5646670	TRUE
457	457	NonamEVm002796t1_Kim17_SRX2884277-SRR5646670_vvx	de_novo	vvx	NonamEVm002796t1	1122	Kim17_SRX2884277-SRR5646670_vvx	3.9e-48	164.6	26.2	1.1e-47	163.1	26.2	1.7	1	97.8947368421053	Kim17	asexual_mixed	Unk_Cambodia_SEA	MixdCamb17	Asex2	Cambodia	19.794611	19.794611	19.794611	267.036	267.036	267.036	4	4_C	MixdCamb17_SRX2884277-SRR5646670	TRUE
458	458	NonamEVm002350t1_Kim17_SRX2884277-SRR5646670_vvx	de_novo	vvx	NonamEVm002350t1	1332	Kim17_SRX2884277-SRR5646670_vvx	2e-95	320.2	18.6	2.4e-95	320	18.6	1.1	1	99.7368421052632	Kim17	asexual_mixed	Unk_Cambodia_SEA	MixdCamb17	Asex2	Cambodia	34.549784	34.549784	34.549784	568.142	568.142	568.142	1	1_E	MixdCamb17_SRX2884277-SRR5646670	TRUE
459	459	NonamEVm003110t2_Kim17_SRX2884277-SRR5646670_vvx	de_novo	vvx	NonamEVm003110t2	930	Kim17_SRX2884277-SRR5646670_vvx	2.6e-42	145.4	42.4	2.6e-40	138.8	42.4	2	1	89.4736842105263	Kim17	asexual_mixed	Unk_Cambodia_SEA	MixdCamb17	Asex2	Cambodia	5.826983	5.826983	5.826983	62.871	62.871	62.871	9	9_E	MixdCamb17_SRX2884277-SRR5646670	TRUE
460	460	NonamEVm002132t10_Kim17_SRX2884277-SRR5646670_vvx	de_novo	vvx	NonamEVm002132t10	1428	Kim17_SRX2884277-SRR5646670_vvx	3.3e-114	382	9	3.8e-114	381.8	9	1	1	100	Kim17	asexual_mixed	Unk_Cambodia_SEA	MixdCamb17	Asex2	Cambodia	44.149403	44.149403	44.149403	785.616	785.616	785.616	1	1_E	MixdCamb17_SRX2884277-SRR5646670	TRUE
461	461	NonamEVm001708t6_Kim17_SRX2884277-SRR5646670_vvx	de_novo	vvx	NonamEVm001708t6	1629	Kim17_SRX2884277-SRR5646670_vvx	4e-80	269.9	29.2	2.1e-54	185.2	21.2	2	2	80.2631578947368	Kim17	asexual_mixed	Unk_Cambodia_SEA	MixdCamb17	Asex2	Cambodia	12.34042	12.34042	12.34042	254.481	254.481	254.481	1	1_E	MixdCamb17_SRX2884277-SRR5646670	TRUE
462	462	NonamEVm002748t2_Kim17_SRX2884277-SRR5646670_vvx	de_novo	vvx	NonamEVm002748t2	1170	Kim17_SRX2884277-SRR5646670_vvx	1.5e-33	116.6	22	2.1e-33	116.1	21.2	1.5	1	91.3157894736842	Kim17	asexual_mixed	Unk_Cambodia_SEA	MixdCamb17	Asex2	Cambodia	1.916437	1.916437	1.916437	27.147	27.147	27.147	14	14	MixdCamb17_SRX2884277-SRR5646670	TRUE
463	463	NonamEVm002124t2_Kim17_SRX2884277-SRR5646670_vvx	de_novo	vvx	NonamEVm002124t2	1260	Kim17_SRX2884277-SRR5646670_vvx	2.8e-79	267.1	5.9	3.4e-79	266.8	5.9	1	1	84.2105263157895	Kim17	asexual_mixed	Unk_Cambodia_SEA	MixdCamb17	Asex2	Cambodia	6.256	6.256	6.256	96.539	96.539	96.539	1	1_E	MixdCamb17_SRX2884277-SRR5646670	TRUE
464	464	NonamEVm001840t2_Kim17_SRX2884277-SRR5646670_vvx	de_novo	vvx	NonamEVm001840t2	1179	Kim17_SRX2884277-SRR5646670_vvx	7.8e-58	196.5	0.1	9.2e-58	196.3	0.1	1	1	83.1578947368421	Kim17	asexual_mixed	Unk_Cambodia_SEA	MixdCamb17	Asex2	Cambodia	1.615157	1.615157	1.615157	23.084	23.084	23.084	1	1_E	MixdCamb17_SRX2884277-SRR5646670	TRUE
465	465	NonamEVm002191t5_Kim17_SRX2884277-SRR5646670_vvx	de_novo	vvx	NonamEVm002191t5	1368	Kim17_SRX2884277-SRR5646670_vvx	3.9e-16	59.2	0.4	9.7e-16	57.9	0.4	1.6	1	75.2631578947368	Kim17	asexual_mixed	Unk_Cambodia_SEA	MixdCamb17	Asex2	Cambodia	27.817563	27.817563	27.817563	471.522	471.522	471.522	5	5_G	MixdCamb17_SRX2884277-SRR5646670	TRUE
466	466	NonamEVm002279t2_Kim17_SRX2884277-SRR5646670_vvx	de_novo	vvx	NonamEVm002279t2	1206	Kim17_SRX2884277-SRR5646670_vvx	3.5e-80	270	4	4.3e-80	269.8	4	1	1	84.4736842105263	Kim17	asexual_mixed	Unk_Cambodia_SEA	MixdCamb17	Asex2	Cambodia	1.63005	1.63005	1.63005	23.916	23.916	23.916	1	1_E	MixdCamb17_SRX2884277-SRR5646670	TRUE
467	467	NonamEVm001708t7_Kim17_SRX2884277-SRR5646670_vvx	de_novo	vvx	NonamEVm001708t7	1626	Kim17_SRX2884277-SRR5646670_vvx	2.7e-82	277	27.5	8.5e-56	189.8	21.1	2.1	2	81.3157894736842	Kim17	asexual_mixed	Unk_Cambodia_SEA	MixdCamb17	Asex2	Cambodia	44.873582	44.873582	44.873582	923.477	923.477	923.477	1	1_E	MixdCamb17_SRX2884277-SRR5646670	TRUE
468	468	NonamEVm002266t2_Kim17_SRX2884277-SRR5646670_vvx	de_novo	vvx	NonamEVm002266t2	1362	Kim17_SRX2884277-SRR5646670_vvx	9.4e-15	54.7	3	9.4e-15	54.7	3	2.5	1	75	Kim17	asexual_mixed	Unk_Cambodia_SEA	MixdCamb17	Asex2	Cambodia	11.496089	11.496089	11.496089	193.895	193.895	193.895	5	5_G	MixdCamb17_SRX2884277-SRR5646670	TRUE
469	469	NonamEVm001708t4_Kim17_SRX2884277-SRR5646670_vvx	de_novo	vvx	NonamEVm001708t4	1593	Kim17_SRX2884277-SRR5646670_vvx	3.4e-81	273.4	27.5	2.2e-55	188.5	19.4	2.1	2	82.6315789473684	Kim17	asexual_mixed	Unk_Cambodia_SEA	MixdCamb17	Asex2	Cambodia	1.945947	1.945947	1.945947	39.143	39.143	39.143	1	1_E	MixdCamb17_SRX2884277-SRR5646670	TRUE
470	470	NonamEVm002212t3_Kim17_SRX2884277-SRR5646670_vvx	de_novo	vvx	NonamEVm002212t3	1356	Kim17_SRX2884277-SRR5646670_vvx	3.2e-17	62.8	12.4	6.8e-17	61.7	12.4	1.6	1	75.7894736842105	Kim17	asexual_mixed	Unk_Cambodia_SEA	MixdCamb17	Asex2	Cambodia	3.757981	3.757981	3.757981	63.065	63.065	63.065	5	5_G	MixdCamb17_SRX2884277-SRR5646670	TRUE
471	471	NonamEVm002148t2_Kim17_SRX2884277-SRR5646670_vvx	de_novo	vvx	NonamEVm002148t2	1389	Kim17_SRX2884277-SRR5646670_vvx	1.2e-26	93.9	13.4	1.5e-26	93.5	13.4	1.2	1	93.4210526315789	Kim17	asexual_mixed	Unk_Cambodia_SEA	MixdCamb17	Asex2	Cambodia	52.251153	52.251153	52.251153	901.119	901.119	901.119	5	5_G	MixdCamb17_SRX2884277-SRR5646670	TRUE
472	472	NonamEVm002811t1_Kim17_SRX2884277-SRR5646670_vvx	de_novo	vvx	NonamEVm002811t1	1128	Kim17_SRX2884277-SRR5646670_vvx	6.7e-86	288.9	13.7	7.5e-86	288.7	13.7	1	1	85	Kim17	asexual_mixed	Unk_Cambodia_SEA	MixdCamb17	Asex2	Cambodia	22.330239	22.330239	22.330239	303.127	303.127	303.127	1	1_E	MixdCamb17_SRX2884277-SRR5646670	TRUE
473	473	NonamEVm002124t4_Kim17_SRX2884277-SRR5646670_vvx	de_novo	vvx	NonamEVm002124t4	1245	Kim17_SRX2884277-SRR5646670_vvx	4.2e-79	266.5	3	5e-79	266.3	3	1.1	1	83.9473684210526	Kim17	asexual_mixed	Unk_Cambodia_SEA	MixdCamb17	Asex2	Cambodia	25.325314	25.325314	25.325314	385.462	385.462	385.462	1	1_E	MixdCamb17_SRX2884277-SRR5646670	TRUE
474	474	NonamEVm002124t5_Kim17_SRX2884277-SRR5646670_vvx	de_novo	vvx	NonamEVm002124t5	1212	Kim17_SRX2884277-SRR5646670_vvx	6.5e-72	242.8	6.7	7.7e-72	242.6	6.7	1.1	1	81.0526315789474	Kim17	asexual_mixed	Unk_Cambodia_SEA	MixdCamb17	Asex2	Cambodia	21.057082	21.057082	21.057082	310.724	310.724	310.724	1	1_E	MixdCamb17_SRX2884277-SRR5646670	TRUE
475	475	NonamEVm002132t11_Kim17_SRX2884277-SRR5646670_vvx	de_novo	vvx	NonamEVm002132t11	1194	Kim17_SRX2884277-SRR5646670_vvx	4.1e-83	279.7	1.6	4.7e-83	279.5	1.6	1	1	85	Kim17	asexual_mixed	Unk_Cambodia_SEA	MixdCamb17	Asex2	Cambodia	35.904259	35.904259	35.904259	520.722	520.722	520.722	1	1_E	MixdCamb17_SRX2884277-SRR5646670	TRUE
476	476	NonamEVm002959t2_Kim17_SRX2884277-SRR5646670_vvx	de_novo	vvx	NonamEVm002959t2	1098	Kim17_SRX2884277-SRR5646670_vvx	2.7e-31	109.1	21.3	4.1e-31	108.5	21.3	1.2	1	98.4210526315789	Kim17	asexual_mixed	Unk_Cambodia_SEA	MixdCamb17	Asex2	Cambodia	14.066868	14.066868	14.066868	185.018	185.018	185.018	8	8_I	MixdCamb17_SRX2884277-SRR5646670	TRUE
477	477	NonamEVm002416t2_Kim17_SRX2884277-SRR5646670_vvx	de_novo	vvx	NonamEVm002416t2	1302	Kim17_SRX2884277-SRR5646670_vvx	3.7e-20	72.5	13.5	6.7e-20	71.6	13.5	1.4	1	86.3157894736842	Kim17	asexual_mixed	Unk_Cambodia_SEA	MixdCamb17	Asex2	Cambodia	22.249909	22.249909	22.249909	356.492	356.492	356.492	5	5_G	MixdCamb17_SRX2884277-SRR5646670	TRUE
478	478	NonamEVm002982t2_Kim17_SRX2884277-SRR5646670_vvx	de_novo	vvx	NonamEVm002982t2	1092	Kim17_SRX2884277-SRR5646670_vvx	2.9e-42	145.3	26.7	3.6e-42	144.9	26.7	1	1	99.4736842105263	Kim17	asexual_mixed	Unk_Cambodia_SEA	MixdCamb17	Asex2	Cambodia	14.828393	14.828393	14.828393	193.783	193.783	193.783	2	2_I	MixdCamb17_SRX2884277-SRR5646670	TRUE
479	479	NonamEVm002927t3_Kim17_SRX2884277-SRR5646670_vvx	de_novo	vvx	NonamEVm002927t3	1101	Kim17_SRX2884277-SRR5646670_vvx	5.2e-42	144.4	34.5	2.2e-40	139	34.5	2	1	87.6315789473684	Kim17	asexual_mixed	Unk_Cambodia_SEA	MixdCamb17	Asex2	Cambodia	35.431642	35.431642	35.431642	467.519	467.519	467.519	4	4_C	MixdCamb17_SRX2884277-SRR5646670	TRUE
480	480	NonamEVm002970t1_Kim17_SRX2884277-SRR5646670_vvx	de_novo	vvx	NonamEVm002970t1	960	Kim17_SRX2884277-SRR5646670_vvx	3.1e-28	99.1	25.3	6.5e-28	98	25.3	1.4	1	91.3157894736842	Kim17	asexual_mixed	Unk_Cambodia_SEA	MixdCamb17	Asex2	Cambodia	45.416322	45.416322	45.416322	509.192	509.192	509.192	2	2_I	MixdCamb17_SRX2884277-SRR5646670	TRUE
481	481	NonamEVm002969t2_Kim17_SRX2884277-SRR5646670_vvx	de_novo	vvx	NonamEVm002969t2	1080	Kim17_SRX2884277-SRR5646670_vvx	1.4e-34	120	30.6	6.6e-34	117.7	30.6	1.8	1	99.2105263157895	Kim17	asexual_mixed	Unk_Cambodia_SEA	MixdCamb17	Asex2	Cambodia	23.01921	23.01921	23.01921	296.938	296.938	296.938	2	2_I	MixdCamb17_SRX2884277-SRR5646670	TRUE
482	482	NonamEVm000067t10_Kim17_SRX2884277-SRR5646670_vvx	de_novo	vvx	NonamEVm000067t10	1089	Kim17_SRX2884277-SRR5646670_vvx	1.4e-55	189.1	16.9	1.6e-55	188.9	16.9	1	1	99.7368421052632	Kim17	asexual_mixed	Unk_Cambodia_SEA	MixdCamb17	Asex2	Cambodia	47.059349	47.059349	47.059349	613.002	613.002	613.002	8	8_I	MixdCamb17_SRX2884277-SRR5646670	TRUE
483	483	NonamEVm002969t3_Kim17_SRX2884277-SRR5646670_vvx	de_novo	vvx	NonamEVm002969t3	1095	Kim17_SRX2884277-SRR5646670_vvx	1.3e-39	136.5	16.2	1.9e-39	135.9	16.2	1.1	1	99.2105263157895	Kim17	asexual_mixed	Unk_Cambodia_SEA	MixdCamb17	Asex2	Cambodia	2.385194	2.385194	2.385194	31.271	31.271	31.271	2	2_I	MixdCamb17_SRX2884277-SRR5646670	TRUE
484	484	NonamEVm002796t4_Kim17_SRX2884277-SRR5646670_vvx	de_novo	vvx	NonamEVm002796t4	993	Kim17_SRX2884277-SRR5646670_vvx	2.6e-44	152	16.5	2.9e-44	151.8	16.5	1	1	83.6842105263158	Kim17	asexual_mixed	Unk_Cambodia_SEA	MixdCamb17	Asex2	Cambodia	1.364654	1.364654	1.364654	15.933	15.933	15.933	4	4_C	MixdCamb17_SRX2884277-SRR5646670	TRUE
485	485	NonamEVm000067t9_Kim17_SRX2884277-SRR5646670_vvx	de_novo	vvx	NonamEVm000067t9	1110	Kim17_SRX2884277-SRR5646670_vvx	9.6e-51	173.2	20.8	1.1e-50	172.9	20.8	1.1	1	99.4736842105263	Kim17	asexual_mixed	Unk_Cambodia_SEA	MixdCamb17	Asex2	Cambodia	21.946046	21.946046	21.946046	292.355	292.355	292.355	8	8_I	MixdCamb17_SRX2884277-SRR5646670	TRUE
486	486	NonamEVm002124t1_Kim17_SRX2884277-SRR5646670_vvx	de_novo	vvx	NonamEVm002124t1	1215	Kim17_SRX2884277-SRR5646670_vvx	4.1e-69	233.6	4.5	4.9e-69	233.4	4.5	1.1	1	81.3157894736842	Kim17	asexual_mixed	Unk_Cambodia_SEA	MixdCamb17	Asex2	Cambodia	24.021012	24.021012	24.021012	355.474	355.474	355.474	1	1_E	MixdCamb17_SRX2884277-SRR5646670	TRUE
487	487	NonamEVm002744t2_Kim17_SRX2884277-SRR5646670_vvx	de_novo	vvx	NonamEVm002744t2	1170	Kim17_SRX2884277-SRR5646670_vvx	2.4e-71	241	27.2	2.9e-71	240.7	27.2	1	1	98.9473684210526	Kim17	asexual_mixed	Unk_Cambodia_SEA	MixdCamb17	Asex2	Cambodia	6.693429	6.693429	6.693429	94.816	94.816	94.816	7	7_E	MixdCamb17_SRX2884277-SRR5646670	TRUE
488	488	NonamEVm002350t3_Kim17_SRX2884277-SRR5646670_vvx	de_novo	vvx	NonamEVm002350t3	1101	Kim17_SRX2884277-SRR5646670_vvx	1e-67	229	9.2	1.2e-67	228.8	9.2	1	1	82.6315789473684	Kim17	asexual_mixed	Unk_Cambodia_SEA	MixdCamb17	Asex2	Cambodia	16.2997	16.2997	16.2997	215.074	215.074	215.074	1	1_E	MixdCamb17_SRX2884277-SRR5646670	TRUE
489	489	NonamEVm002527t4_Kim17_SRX2884277-SRR5646670_vvx	de_novo	vvx	NonamEVm002527t4	1143	Kim17_SRX2884277-SRR5646670_vvx	2.2e-12	46.9	28.5	3.1e-12	46.4	28.5	1.1	1	76.5789473684211	Kim17	asexual_mixed	Unk_Cambodia_SEA	MixdCamb17	Asex2	Cambodia	7.593421	7.593421	7.593421	104.681	104.681	104.681	5	5_G	MixdCamb17_SRX2884277-SRR5646670	TRUE
490	490	NonamEVm003614t1_Kim17_SRX2884277-SRR5646670_vvx	de_novo	vvx	NonamEVm003614t1	903	Kim17_SRX2884277-SRR5646670_vvx	4e-34	118.4	20.7	1.5e-33	116.5	20.7	1.7	1	84.7368421052632	Kim17	asexual_mixed	Unk_Cambodia_SEA	MixdCamb17	Asex2	Cambodia	3.417282	3.417282	3.417282	35.574	35.574	35.574	8	8_I	MixdCamb17_SRX2884277-SRR5646670	TRUE
491	491	NonamEVm002947t3_Kim17_SRX2884277-SRR5646670_vvx	de_novo	vvx	NonamEVm002947t3	1080	Kim17_SRX2884277-SRR5646670_vvx	2e-09	37.2	47.8	4.7e-08	32.7	47.8	2	1	98.1578947368421	Kim17	asexual_mixed	Unk_Cambodia_SEA	MixdCamb17	Asex2	Cambodia	12.924664	12.924664	12.924664	166.722	166.722	166.722	10	10	MixdCamb17_SRX2884277-SRR5646670	TRUE
492	492	NonamEVm002970t4_Kim17_SRX2884277-SRR5646670_vvx	de_novo	vvx	NonamEVm002970t4	945	Kim17_SRX2884277-SRR5646670_vvx	4.4e-39	134.8	22.3	5.5e-39	134.4	22.3	1	1	89.7368421052632	Kim17	asexual_mixed	Unk_Cambodia_SEA	MixdCamb17	Asex2	Cambodia	10.827049	10.827049	10.827049	119.105	119.105	119.105	2	2_I	MixdCamb17_SRX2884277-SRR5646670	TRUE
493	493	NonamEVm000067t4_Kim17_SRX2884277-SRR5646670_vvx	de_novo	vvx	NonamEVm000067t4	870	Kim17_SRX2884277-SRR5646670_vvx	3.5e-39	135.1	6.4	3.9e-39	134.9	6.4	1	1	83.1578947368421	Kim17	asexual_mixed	Unk_Cambodia_SEA	MixdCamb17	Asex2	Cambodia	19.244463	19.244463	19.244463	191.401	191.401	191.401	8	8_I	MixdCamb17_SRX2884277-SRR5646670	TRUE
494	494	NonamEVm002970t5_Kim17_SRX2884277-SRR5646670_vvx	de_novo	vvx	NonamEVm002970t5	954	Kim17_SRX2884277-SRR5646670_vvx	5.5e-31	108.1	21.7	6.6e-31	107.9	21.7	1	1	86.3157894736842	Kim17	asexual_mixed	Unk_Cambodia_SEA	MixdCamb17	Asex2	Cambodia	24.884666	24.884666	24.884666	276.898	276.898	276.898	2	2_I	MixdCamb17_SRX2884277-SRR5646670	TRUE
495	495	NonamEVm001438t1_Kim17_SRX2884278-SRR5646669_vvx	de_novo	vvx	NonamEVm001438t1	1638	Kim17_SRX2884278-SRR5646669_vvx	1e-41	143.4	48.7	6.4e-41	140.8	48.7	2	1	96.8421052631579	Kim17	asexual_mixed	Unk_Cambodia_SEA	MixdCamb17	Asex1	Cambodia	8.600722	8.600722	8.600722	186.008	186.008	186.008	3	3_E	MixdCamb17_SRX2884278-SRR5646669	TRUE
496	496	NonamEVm001114t1_Kim17_SRX2884278-SRR5646669_vvx	de_novo	vvx	NonamEVm001114t1	2013	Kim17_SRX2884278-SRR5646669_vvx	1.2e-44	153	69.7	2.5e-42	145.4	69.7	2.6	1	95.2631578947368	Kim17	asexual_mixed	Unk_Cambodia_SEA	MixdCamb17	Asex1	Cambodia	42.005698	42.005698	42.005698	1139.854	1139.854	1139.854	19	19	MixdCamb17_SRX2884278-SRR5646669	TRUE
497	497	NonamEVm001789t1_Kim17_SRX2884278-SRR5646669_vvx	de_novo	vvx	NonamEVm001789t1	1536	Kim17_SRX2884278-SRR5646669_vvx	8.7e-60	202.9	45.5	6.4e-57	193.5	45.5	2.2	1	99.4736842105263	Kim17	asexual_mixed	Unk_Cambodia_SEA	MixdCamb17	Asex1	Cambodia	39.59524	39.59524	39.59524	797	797	797	3	3_E	MixdCamb17_SRX2884278-SRR5646669	TRUE
498	498	NonamEVm002130t1_Kim17_SRX2884278-SRR5646669_vvx	de_novo	vvx	NonamEVm002130t1	1350	Kim17_SRX2884278-SRR5646669_vvx	5.1e-69	233.3	0	6.2e-69	233	0	1	1	92.6315789473684	Kim17	asexual_mixed	Unk_Cambodia_SEA	MixdCamb17	Asex1	Cambodia	48.062892	48.062892	48.062892	836.121	836.121	836.121	1	1_E	MixdCamb17_SRX2884278-SRR5646669	TRUE
499	499	NonamEVm001264t4_Kim17_SRX2884278-SRR5646669_vvx	de_novo	vvx	NonamEVm001264t4	1884	Kim17_SRX2884278-SRR5646669_vvx	6.9e-71	239.4	36.2	1.6e-67	228.3	36.2	2.4	1	98.6842105263158	Kim17	asexual_mixed	Unk_Cambodia_SEA	MixdCamb17	Asex1	Cambodia	19.727775	19.727775	19.727775	497.943	497.943	497.943	9	9_E	MixdCamb17_SRX2884278-SRR5646669	TRUE
500	500	NonamEVm002820t1_Kim17_SRX2884278-SRR5646669_vvx	de_novo	vvx	NonamEVm002820t1	1101	Kim17_SRX2884278-SRR5646669_vvx	9.6e-43	146.8	32.5	1.2e-41	143.1	32.5	1.9	1	87.8947368421053	Kim17	asexual_mixed	Unk_Cambodia_SEA	MixdCamb17	Asex1	Cambodia	40.542571	40.542571	40.542571	557	557	557	4	4_C	MixdCamb17_SRX2884278-SRR5646669	TRUE
501	501	NonamEVm001797t1_Kim17_SRX2884278-SRR5646669_vvx	de_novo	vvx	NonamEVm001797t1	1524	Kim17_SRX2884278-SRR5646669_vvx	4.6e-51	174.2	61.5	9.8e-51	173.1	61.5	1.5	1	99.2105263157895	Kim17	asexual_mixed	Unk_Cambodia_SEA	MixdCamb17	Asex1	Cambodia	13.03101	13.03101	13.03101	260	260	260	3	3_E	MixdCamb17_SRX2884278-SRR5646669	TRUE
502	502	NonamEVm002657t1_Kim17_SRX2884278-SRR5646669_vvx	de_novo	vvx	NonamEVm002657t1	1152	Kim17_SRX2884278-SRR5646669_vvx	3e-56	191.2	17.5	3.7e-56	191	17.5	1	1	97.3684210526316	Kim17	asexual_mixed	Unk_Cambodia_SEA	MixdCamb17	Asex1	Cambodia	38.832219	38.832219	38.832219	562.594	562.594	562.594	4	4_C	MixdCamb17_SRX2884278-SRR5646669	TRUE
503	503	NonamEVm001580t1_Kim17_SRX2884278-SRR5646669_vvx	de_novo	vvx	NonamEVm001580t1	1647	Kim17_SRX2884278-SRR5646669_vvx	8.6e-39	133.8	75.9	9.9e-37	127	75.9	2.7	1	99.4736842105263	Kim17	asexual_mixed	Unk_Cambodia_SEA	MixdCamb17	Asex1	Cambodia	19.256184	19.256184	19.256184	419	419	419	3	3_E	MixdCamb17_SRX2884278-SRR5646669	TRUE
504	504	NonamEVm002656t1_Kim17_SRX2884278-SRR5646669_vvx	de_novo	vvx	NonamEVm002656t1	1152	Kim17_SRX2884278-SRR5646669_vvx	1.1e-55	189.4	17.9	1.3e-55	189.2	17.9	1	1	98.1578947368421	Kim17	asexual_mixed	Unk_Cambodia_SEA	MixdCamb17	Asex1	Cambodia	15.613085	15.613085	15.613085	226.2	226.2	226.2	4	4_C	MixdCamb17_SRX2884278-SRR5646669	TRUE
505	505	NonamEVm002662t1_Kim17_SRX2884278-SRR5646669_vvx	de_novo	vvx	NonamEVm002662t1	1149	Kim17_SRX2884278-SRR5646669_vvx	1.1e-73	248.6	27.3	1.3e-73	248.5	27.3	1	1	100	Kim17	asexual_mixed	Unk_Cambodia_SEA	MixdCamb17	Asex1	Cambodia	70.715502	70.715502	70.715502	1021.397	1021.397	1021.397	4	4_C	MixdCamb17_SRX2884278-SRR5646669	TRUE
506	506	NonamEVm001139t1_Kim17_SRX2884278-SRR5646669_vvx	de_novo	vvx	NonamEVm001139t1	1986	Kim17_SRX2884278-SRR5646669_vvx	5.5e-50	170.6	91.5	2.7e-38	132.1	69.7	3.5	2	78.6842105263158	Kim17	asexual_mixed	Unk_Cambodia_SEA	MixdCamb17	Asex1	Cambodia	15.542708	15.542708	15.542708	415.597	415.597	415.597	3	3_E	MixdCamb17_SRX2884278-SRR5646669	TRUE
507	507	NonamEVm002445t1_Kim17_SRX2884278-SRR5646669_vvx	de_novo	vvx	NonamEVm002445t1	1230	Kim17_SRX2884278-SRR5646669_vvx	7.7e-69	232.7	6.1	9.6e-69	232.4	6.1	1.1	1	85	Kim17	asexual_mixed	Unk_Cambodia_SEA	MixdCamb17	Asex1	Cambodia	4.83248	4.83248	4.83248	75.549	75.549	75.549	1	1_E	MixdCamb17_SRX2884278-SRR5646669	TRUE
508	508	NonamEVm001554t11_Kim17_SRX2884278-SRR5646669_vvx	de_novo	vvx	NonamEVm001554t11	1662	Kim17_SRX2884278-SRR5646669_vvx	1.7e-90	304	27.7	2e-57	195.1	20.8	2	2	82.3684210526316	Kim17	asexual_mixed	Unk_Cambodia_SEA	MixdCamb17	Asex1	Cambodia	20.038921	20.038921	20.038921	440.447	440.447	440.447	1	1_E	MixdCamb17_SRX2884278-SRR5646669	TRUE
509	509	NonamEVm002466t1_Kim17_SRX2884278-SRR5646669_vvx	de_novo	vvx	NonamEVm002466t1	1224	Kim17_SRX2884278-SRR5646669_vvx	6.9e-75	252.6	13.8	8.3e-75	252.3	13.8	1	1	98.4210526315789	Kim17	asexual_mixed	Unk_Cambodia_SEA	MixdCamb17	Asex1	Cambodia	44.128573	44.128573	44.128573	686	686	686	1	1_E	MixdCamb17_SRX2884278-SRR5646669	TRUE
510	510	NonamEVm002377t1_Kim17_SRX2884278-SRR5646669_vvx	de_novo	vvx	NonamEVm002377t1	1257	Kim17_SRX2884278-SRR5646669_vvx	4.5e-75	253.2	19.7	7.4e-75	252.5	19.7	1.3	1	99.2105263157895	Kim17	asexual_mixed	Unk_Cambodia_SEA	MixdCamb17	Asex1	Cambodia	100.432466	100.432466	100.432466	1609.957	1609.957	1609.957	4	4_C	MixdCamb17_SRX2884278-SRR5646669	TRUE
511	511	NonamEVm002167t1_Kim17_SRX2884278-SRR5646669_vvx	de_novo	vvx	NonamEVm002167t1	1335	Kim17_SRX2884278-SRR5646669_vvx	8.3e-77	258.9	10	9.5e-77	258.7	10	1	1	99.2105263157895	Kim17	asexual_mixed	Unk_Cambodia_SEA	MixdCamb17	Asex1	Cambodia	19.372025	19.372025	19.372025	332.735	332.735	332.735	1	1_E	MixdCamb17_SRX2884278-SRR5646669	TRUE
512	512	NonamEVm002292t1_Kim17_SRX2884278-SRR5646669_vvx	de_novo	vvx	NonamEVm002292t1	1290	Kim17_SRX2884278-SRR5646669_vvx	3e-76	257.1	35.2	3.4e-76	256.9	35.2	1	1	99.4736842105263	Kim17	asexual_mixed	Unk_Cambodia_SEA	MixdCamb17	Asex1	Cambodia	26.993835	26.993835	26.993835	445.803	445.803	445.803	15	15	MixdCamb17_SRX2884278-SRR5646669	TRUE
513	513	NonamEVm002927t2_Kim17_SRX2884278-SRR5646669_vvx	de_novo	vvx	NonamEVm002927t2	1071	Kim17_SRX2884278-SRR5646669_vvx	3.7e-58	197.5	0.2	4.4e-58	197.3	0.2	1.1	1	83.1578947368421	Kim17	asexual_mixed	Unk_Cambodia_SEA	MixdCamb17	Asex1	Cambodia	52.44379	52.44379	52.44379	697.395	697.395	697.395	1	1_E	MixdCamb17_SRX2884278-SRR5646669	TRUE
514	514	NonamEVm001469t3_Kim17_SRX2884278-SRR5646669_vvx	de_novo	vvx	NonamEVm001469t3	1722	Kim17_SRX2884278-SRR5646669_vvx	1.6e-90	304.1	43.1	3.6e-86	289.7	43.1	2.2	1	100	Kim17	asexual_mixed	Unk_Cambodia_SEA	MixdCamb17	Asex1	Cambodia	41.698103	41.698103	41.698103	953.259	953.259	953.259	9	9_E	MixdCamb17_SRX2884278-SRR5646669	TRUE
515	515	NonamEVm002082t4_Kim17_SRX2884278-SRR5646669_vvx	de_novo	vvx	NonamEVm002082t4	1374	Kim17_SRX2884278-SRR5646669_vvx	1.7e-77	261.2	10.4	1.9e-77	261	10.4	1	1	99.7368421052632	Kim17	asexual_mixed	Unk_Cambodia_SEA	MixdCamb17	Asex1	Cambodia	41.563828	41.563828	41.563828	737.714	737.714	737.714	1	1_E	MixdCamb17_SRX2884278-SRR5646669	TRUE
516	516	NonamEVm001828t1_Kim17_SRX2884278-SRR5646669_vvx	de_novo	vvx	NonamEVm001828t1	1509	Kim17_SRX2884278-SRR5646669_vvx	3.7e-16	59.3	5.2	5.2e-16	58.8	5.2	1.2	1	80.5263157894737	Kim17	asexual_mixed	Unk_Cambodia_SEA	MixdCamb17	Asex1	Cambodia	21.031797	21.031797	21.031797	415.001	415.001	415.001	5	5_G	MixdCamb17_SRX2884278-SRR5646669	TRUE
517	517	NonamEVm002424t1_Kim17_SRX2884278-SRR5646669_vvx	de_novo	vvx	NonamEVm002424t1	1239	Kim17_SRX2884278-SRR5646669_vvx	8.3e-47	160.2	43.2	9.6e-47	160	43.2	1	1	100	Kim17	asexual_mixed	Unk_Cambodia_SEA	MixdCamb17	Asex1	Cambodia	106.000122	106.000122	106.000122	1671.18	1671.18	1671.18	15	15	MixdCamb17_SRX2884278-SRR5646669	TRUE
518	518	NonamEVm002315t7_Kim17_SRX2884278-SRR5646669_vvx	de_novo	vvx	NonamEVm002315t7	1278	Kim17_SRX2884278-SRR5646669_vvx	1.5e-82	277.8	10.7	1.8e-82	277.6	10.7	1.1	1	85.5263157894737	Kim17	asexual_mixed	Unk_Cambodia_SEA	MixdCamb17	Asex1	Cambodia	29.034256	29.034256	29.034256	474.383	474.383	474.383	1	1_E	MixdCamb17_SRX2884278-SRR5646669	TRUE
519	519	NonamEVm002539t2_Kim17_SRX2884278-SRR5646669_vvx	de_novo	vvx	NonamEVm002539t2	1194	Kim17_SRX2884278-SRR5646669_vvx	4e-85	286.3	4.6	4.9e-85	286	4.6	1	1	85.2631578947368	Kim17	asexual_mixed	Unk_Cambodia_SEA	MixdCamb17	Asex1	Cambodia	43.18999	43.18999	43.18999	652.376	652.376	652.376	1	1_E	MixdCamb17_SRX2884278-SRR5646669	TRUE
520	520	NonamEVm002376t1_Kim17_SRX2884278-SRR5646669_vvx	de_novo	vvx	NonamEVm002376t1	1257	Kim17_SRX2884278-SRR5646669_vvx	4.5e-38	131.4	35.5	6.5e-38	130.9	35.5	1.2	1	99.4736842105263	Kim17	asexual_mixed	Unk_Cambodia_SEA	MixdCamb17	Asex1	Cambodia	8.4173	8.4173	8.4173	134.931	134.931	134.931	14	14	MixdCamb17_SRX2884278-SRR5646669	TRUE
521	521	NonamEVm002694t1_Kim17_SRX2884278-SRR5646669_vvx	de_novo	vvx	NonamEVm002694t1	1140	Kim17_SRX2884278-SRR5646669_vvx	3.7e-72	243.6	14.5	5.2e-72	243.1	14.5	1.2	1	99.7368421052632	Kim17	asexual_mixed	Unk_Cambodia_SEA	MixdCamb17	Asex1	Cambodia	21.615553	21.615553	21.615553	309.352	309.352	309.352	7	7_E	MixdCamb17_SRX2884278-SRR5646669	TRUE
522	522	NonamEVm002435t1_Kim17_SRX2884278-SRR5646669_vvx	de_novo	vvx	NonamEVm002435t1	1230	Kim17_SRX2884278-SRR5646669_vvx	1.3e-82	278	0.9	1.5e-82	277.8	0.9	1	1	81.3157894736842	Kim17	asexual_mixed	Unk_Cambodia_SEA	MixdCamb17	Asex1	Cambodia	23.085558	23.085558	23.085558	360.911	360.911	360.911	1	1_E	MixdCamb17_SRX2884278-SRR5646669	TRUE
523	523	NonamEVm002489t1_Kim17_SRX2884278-SRR5646669_vvx	de_novo	vvx	NonamEVm002489t1	1215	Kim17_SRX2884278-SRR5646669_vvx	5.7e-63	213.4	26.1	6.6e-63	213.2	26.1	1	1	100	Kim17	asexual_mixed	Unk_Cambodia_SEA	MixdCamb17	Asex1	Cambodia	84.213118	84.213118	84.213118	1298	1298	1298	4	4_C	MixdCamb17_SRX2884278-SRR5646669	TRUE
524	524	NonamEVm002391t1_Kim17_SRX2884278-SRR5646669_vvx	de_novo	vvx	NonamEVm002391t1	1251	Kim17_SRX2884278-SRR5646669_vvx	9.1e-28	97.5	28.2	1.1e-27	97.2	28.2	1	1	95.5263157894737	Kim17	asexual_mixed	Unk_Cambodia_SEA	MixdCamb17	Asex1	Cambodia	7.372397	7.372397	7.372397	117.532	117.532	117.532	13	13	MixdCamb17_SRX2884278-SRR5646669	TRUE
525	525	NonamEVm002101t1_Kim17_SRX2884278-SRR5646669_vvx	de_novo	vvx	NonamEVm002101t1	1365	Kim17_SRX2884278-SRR5646669_vvx	8.1e-09	35.1	24.7	1.7e-07	30.8	24.7	2.9	1	91.8421052631579	Kim17	asexual_mixed	Unk_Cambodia_SEA	MixdCamb17	Asex1	Cambodia	9.024735	9.024735	9.024735	158.986	158.986	158.986	5	5_G	MixdCamb17_SRX2884278-SRR5646669	TRUE
526	526	NonamEVm002128t1_Kim17_SRX2884278-SRR5646669_vvx	de_novo	vvx	NonamEVm002128t1	1350	Kim17_SRX2884278-SRR5646669_vvx	1.2e-18	67.5	13.4	2.6e-18	66.4	13.4	1.4	1	90	Kim17	asexual_mixed	Unk_Cambodia_SEA	MixdCamb17	Asex1	Cambodia	15.814319	15.814319	15.814319	275.112	275.112	275.112	5	5_G	MixdCamb17_SRX2884278-SRR5646669	TRUE
527	527	NonamEVm002076t1_Kim17_SRX2884278-SRR5646669_vvx	de_novo	vvx	NonamEVm002076t1	1377	Kim17_SRX2884278-SRR5646669_vvx	1.2e-17	64.2	6.5	2.4e-17	63.2	6.3	1.6	1	81.0526315789474	Kim17	asexual_mixed	Unk_Cambodia_SEA	MixdCamb17	Asex1	Cambodia	9.084157	9.084157	9.084157	161.635	161.635	161.635	5	5_G	MixdCamb17_SRX2884278-SRR5646669	TRUE
528	528	NonamEVm002898t2_Kim17_SRX2884278-SRR5646669_vvx	de_novo	vvx	NonamEVm002898t2	1077	Kim17_SRX2884278-SRR5646669_vvx	8.8e-54	183.1	0.9	9.6e-54	183	0.9	1	1	79.4736842105263	Kim17	asexual_mixed	Unk_Cambodia_SEA	MixdCamb17	Asex1	Cambodia	52.031727	52.031727	52.031727	696.501	696.501	696.501	1	1_E	MixdCamb17_SRX2884278-SRR5646669	TRUE
529	529	NonamEVm002604t2_Kim17_SRX2884278-SRR5646669_vvx	de_novo	vvx	NonamEVm002604t2	1170	Kim17_SRX2884278-SRR5646669_vvx	4.2e-89	299.4	1.9	4.8e-89	299.2	1.9	1	1	93.1578947368421	Kim17	asexual_mixed	Unk_Cambodia_SEA	MixdCamb17	Asex1	Cambodia	7.415783	7.415783	7.415783	109.399	109.399	109.399	1	1_E	MixdCamb17_SRX2884278-SRR5646669	TRUE
530	530	NonamEVm002164t1_Kim17_SRX2884278-SRR5646669_vvx	de_novo	vvx	NonamEVm002164t1	1335	Kim17_SRX2884278-SRR5646669_vvx	1.6e-97	327.1	22.6	1.8e-97	326.9	22.6	1	1	100	Kim17	asexual_mixed	Unk_Cambodia_SEA	MixdCamb17	Asex1	Cambodia	15.951028	15.951028	15.951028	273.976	273.976	273.976	1	1_E	MixdCamb17_SRX2884278-SRR5646669	TRUE
531	531	NonamEVm002229t1_Kim17_SRX2884278-SRR5646669_vvx	de_novo	vvx	NonamEVm002229t1	1314	Kim17_SRX2884278-SRR5646669_vvx	3.9e-17	62.5	9.7	4.9e-17	62.2	9.7	1.1	1	88.4210526315789	Kim17	asexual_mixed	Unk_Cambodia_SEA	MixdCamb17	Asex1	Cambodia	6.882096	6.882096	6.882096	116.084	116.084	116.084	5	5_G	MixdCamb17_SRX2884278-SRR5646669	TRUE
532	532	NonamEVm002936t1_Kim17_SRX2884278-SRR5646669_vvx	de_novo	vvx	NonamEVm002936t1	1068	Kim17_SRX2884278-SRR5646669_vvx	8.8e-31	107.4	26.4	1.5e-30	106.7	26.4	1.4	1	99.4736842105263	Kim17	asexual_mixed	Unk_Cambodia_SEA	MixdCamb17	Asex1	Cambodia	10.00674	10.00674	10.00674	132.628	132.628	132.628	8	8_I	MixdCamb17_SRX2884278-SRR5646669	TRUE
533	533	NonamEVm002974t4_Kim17_SRX2884278-SRR5646669_vvx	de_novo	vvx	NonamEVm002974t4	1056	Kim17_SRX2884278-SRR5646669_vvx	8e-46	156.9	40	4.1e-43	148	40	2.7	1	100	Kim17	asexual_mixed	Unk_Cambodia_SEA	MixdCamb17	Asex1	Cambodia	5.702838	5.702838	5.702838	74.579	74.579	74.579	6	6_C	MixdCamb17_SRX2884278-SRR5646669	TRUE
534	534	NonamEVm003045t1_Kim17_SRX2884278-SRR5646669_vvx	de_novo	vvx	NonamEVm003045t1	1035	Kim17_SRX2884278-SRR5646669_vvx	4.4e-35	121.6	9.1	5.1e-35	121.4	9.1	1	1	92.1052631578947	Kim17	asexual_mixed	Unk_Cambodia_SEA	MixdCamb17	Asex1	Cambodia	12.554372	12.554372	12.554372	160.308	160.308	160.308	13	13	MixdCamb17_SRX2884278-SRR5646669	TRUE
535	535	NonamEVm002297t2_Kim17_SRX2884278-SRR5646669_vvx	de_novo	vvx	NonamEVm002297t2	1284	Kim17_SRX2884278-SRR5646669_vvx	9.4e-78	262	4.8	1.1e-77	261.8	4.8	1.1	1	85.5263157894737	Kim17	asexual_mixed	Unk_Cambodia_SEA	MixdCamb17	Asex1	Cambodia	16.102661	16.102661	16.102661	264.516	264.516	264.516	1	1_E	MixdCamb17_SRX2884278-SRR5646669	TRUE
536	536	NonamEVm002837t1_Kim17_SRX2884278-SRR5646669_vvx	de_novo	vvx	NonamEVm002837t1	1095	Kim17_SRX2884278-SRR5646669_vvx	2.8e-23	82.7	22.9	3.4e-23	82.5	22.9	1	1	94.4736842105263	Kim17	asexual_mixed	Unk_Cambodia_SEA	MixdCamb17	Asex1	Cambodia	8.351338	8.351338	8.351338	114	114	114	6	6_C	MixdCamb17_SRX2884278-SRR5646669	TRUE
537	537	NonamEVm002689t1_Kim17_SRX2884278-SRR5646669_vvx	de_novo	vvx	NonamEVm002689t1	1140	Kim17_SRX2884278-SRR5646669_vvx	4.3e-28	98.6	30.8	7.1e-28	97.9	30.8	1.3	1	98.1578947368421	Kim17	asexual_mixed	Unk_Cambodia_SEA	MixdCamb17	Asex1	Cambodia	11.940792	11.940792	11.940792	170.891	170.891	170.891	13	13	MixdCamb17_SRX2884278-SRR5646669	TRUE
538	538	NonamEVm002573t3_Kim17_SRX2884278-SRR5646669_vvx	de_novo	vvx	NonamEVm002573t3	1179	Kim17_SRX2884278-SRR5646669_vvx	3.3e-80	270.1	1.6	3.7e-80	269.9	1.6	1	1	81.0526315789474	Kim17	asexual_mixed	Unk_Cambodia_SEA	MixdCamb17	Asex1	Cambodia	12.990775	12.990775	12.990775	193.36	193.36	193.36	1	1_E	MixdCamb17_SRX2884278-SRR5646669	TRUE
539	539	NonamEVm002546t1_Kim17_SRX2884278-SRR5646669_vvx	de_novo	vvx	NonamEVm002546t1	1194	Kim17_SRX2884278-SRR5646669_vvx	3e-22	79.3	16.9	4.3e-22	78.8	16.9	1.2	1	98.4210526315789	Kim17	asexual_mixed	Unk_Cambodia_SEA	MixdCamb17	Asex1	Cambodia	7.421125	7.421125	7.421125	112.095	112.095	112.095	10	10	MixdCamb17_SRX2884278-SRR5646669	TRUE
540	540	NonamEVm003024t1_Kim17_SRX2884278-SRR5646669_vvx	de_novo	vvx	NonamEVm003024t1	1041	Kim17_SRX2884278-SRR5646669_vvx	1.6e-36	126.3	18	2e-36	126	18	1.1	1	99.7368421052632	Kim17	asexual_mixed	Unk_Cambodia_SEA	MixdCamb17	Asex1	Cambodia	8.199064	8.199064	8.199064	105.418	105.418	105.418	2	2_I	MixdCamb17_SRX2884278-SRR5646669	TRUE
541	541	NonamEVm002972t2_Kim17_SRX2884278-SRR5646669_vvx	de_novo	vvx	NonamEVm002972t2	1056	Kim17_SRX2884278-SRR5646669_vvx	3e-48	164.9	27.7	3.4e-48	164.7	27.7	1	1	99.7368421052632	Kim17	asexual_mixed	Unk_Cambodia_SEA	MixdCamb17	Asex1	Cambodia	15.265112	15.265112	15.265112	199.631	199.631	199.631	8	8_I	MixdCamb17_SRX2884278-SRR5646669	TRUE
542	542	NonamEVm003115t1_Kim17_SRX2884278-SRR5646669_vvx	de_novo	vvx	NonamEVm003115t1	1011	Kim17_SRX2884278-SRR5646669_vvx	6.9e-51	173.6	12.7	7.9e-51	173.4	12.7	1	1	88.4210526315789	Kim17	asexual_mixed	Unk_Cambodia_SEA	MixdCamb17	Asex1	Cambodia	11.795693	11.795693	11.795693	146.462	146.462	146.462	7	7_E	MixdCamb17_SRX2884278-SRR5646669	TRUE
543	543	NonamEVm002111t1_Kim17_SRX2884278-SRR5646669_vvx	de_novo	vvx	NonamEVm002111t1	1359	Kim17_SRX2884278-SRR5646669_vvx	4.1e-39	134.8	34.9	5e-39	134.6	34.9	1.1	1	100	Kim17	asexual_mixed	Unk_Cambodia_SEA	MixdCamb17	Asex1	Cambodia	108.964789	108.964789	108.964789	1910	1910	1910	6	6_C	MixdCamb17_SRX2884278-SRR5646669	TRUE
544	544	NonamEVm002592t1_Kim17_SRX2884278-SRR5646669_vvx	de_novo	vvx	NonamEVm002592t1	1179	Kim17_SRX2884278-SRR5646669_vvx	1.1e-51	176.2	23.6	1.7e-51	175.6	23.6	1.3	1	96.0526315789474	Kim17	asexual_mixed	Unk_Cambodia_SEA	MixdCamb17	Asex1	Cambodia	93.386082	93.386082	93.386082	1390	1390	1390	4	4_C	MixdCamb17_SRX2884278-SRR5646669	TRUE
545	545	NonamEVm001468t1_Kim17_SRX2884278-SRR5646669_vvx	de_novo	vvx	NonamEVm001468t1	1725	Kim17_SRX2884278-SRR5646669_vvx	2.8e-54	184.7	45.7	1.4e-52	179.2	45.7	2	1	99.2105263157895	Kim17	asexual_mixed	Unk_Cambodia_SEA	MixdCamb17	Asex1	Cambodia	34.752172	34.752172	34.752172	796	796	796	7	7_E	MixdCamb17_SRX2884278-SRR5646669	TRUE
546	546	NonamEVm001707t1_Kim17_SRX2884278-SRR5646669_vvx	de_novo	vvx	NonamEVm001707t1	1581	Kim17_SRX2884278-SRR5646669_vvx	1.1e-43	149.8	13.8	2.3e-43	148.8	13.8	1.4	1	90	Kim17	asexual_mixed	Unk_Cambodia_SEA	MixdCamb17	Asex1	Cambodia	130.06428	130.06428	130.06428	2704	2704	2704	7	7_E	MixdCamb17_SRX2884278-SRR5646669	TRUE
547	547	NonamEVm002131t1_Kim17_SRX2884278-SRR5646669_vvx	de_novo	vvx	NonamEVm002131t1	1350	Kim17_SRX2884278-SRR5646669_vvx	4.2e-40	138.1	31.6	5.9e-40	137.6	31.6	1.1	1	96.0526315789474	Kim17	asexual_mixed	Unk_Cambodia_SEA	MixdCamb17	Asex1	Cambodia	41.215446	41.215446	41.215446	717	717	717	15	15	MixdCamb17_SRX2884278-SRR5646669	TRUE
548	548	NonamEVm001545t1_Kim17_SRX2884278-SRR5646669_vvx	de_novo	vvx	NonamEVm001545t1	1668	Kim17_SRX2884278-SRR5646669_vvx	7e-38	130.8	49	3.8e-37	128.4	49	2.2	1	99.7368421052632	Kim17	asexual_mixed	Unk_Cambodia_SEA	MixdCamb17	Asex1	Cambodia	24.043789	24.043789	24.043789	530.592	530.592	530.592	15	15	MixdCamb17_SRX2884278-SRR5646669	TRUE
549	549	NonamEVm001771t1_Kim17_SRX2884278-SRR5646669_vvx	de_novo	vvx	NonamEVm001771t1	1542	Kim17_SRX2884278-SRR5646669_vvx	7.1e-32	111	49.5	9.3e-30	104.1	49.5	2.5	1	99.2105263157895	Kim17	asexual_mixed	Unk_Cambodia_SEA	MixdCamb17	Asex1	Cambodia	54.706921	54.706921	54.706921	1106	1106	1106	3	3_E	MixdCamb17_SRX2884278-SRR5646669	TRUE
550	550	NonamEVm002036t1_Kim17_SRX2884278-SRR5646669_vvx	de_novo	vvx	NonamEVm002036t1	1401	Kim17_SRX2884278-SRR5646669_vvx	1.9e-59	201.8	16.6	2.5e-59	201.4	16.6	1.1	1	99.7368421052632	Kim17	asexual_mixed	Unk_Cambodia_SEA	MixdCamb17	Asex1	Cambodia	86.522509	86.522509	86.522509	1570	1570	1570	1	1_E	MixdCamb17_SRX2884278-SRR5646669	TRUE
551	551	NonamEVm002364t1_Kim17_SRX2884278-SRR5646669_vvx	de_novo	vvx	NonamEVm002364t1	1263	Kim17_SRX2884278-SRR5646669_vvx	4.2e-84	282.9	15.1	4.7e-84	282.8	15.1	1	1	99.7368421052632	Kim17	asexual_mixed	Unk_Cambodia_SEA	MixdCamb17	Asex1	Cambodia	73.394458	73.394458	73.394458	1183	1183	1183	1	1_E	MixdCamb17_SRX2884278-SRR5646669	TRUE
552	552	NonamEVm001471t1_Kim17_SRX2884278-SRR5646669_vvx	de_novo	vvx	NonamEVm001471t1	1719	Kim17_SRX2884278-SRR5646669_vvx	5.7e-37	127.8	54	5.6e-35	121.2	54	2.8	1	99.7368421052632	Kim17	asexual_mixed	Unk_Cambodia_SEA	MixdCamb17	Asex1	Cambodia	11.256423	11.256423	11.256423	256.837	256.837	256.837	15	15	MixdCamb17_SRX2884278-SRR5646669	TRUE
553	553	NonamEVm001193t1_Kim17_SRX2884278-SRR5646669_vvx	de_novo	vvx	NonamEVm001193t1	1944	Kim17_SRX2884278-SRR5646669_vvx	2.3e-42	145.5	12.6	5.8e-40	137.6	12.6	2.3	1	98.6842105263158	Kim17	asexual_mixed	Unk_Cambodia_SEA	MixdCamb17	Asex1	Cambodia	31.582458	31.582458	31.582458	825	825	825	3	3_E	MixdCamb17_SRX2884278-SRR5646669	TRUE
554	554	NonamEVm002866t1_Kim17_SRX2884278-SRR5646669_vvx	de_novo	vvx	NonamEVm002866t1	1089	Kim17_SRX2884278-SRR5646669_vvx	2.3e-57	194.9	35.5	4e-57	194.1	35.5	1.4	1	100	Kim17	asexual_mixed	Unk_Cambodia_SEA	MixdCamb17	Asex1	Cambodia	22.857365	22.857365	22.857365	310	310	310	9	9_E	MixdCamb17_SRX2884278-SRR5646669	TRUE
555	555	NonamEVm002859t4_Kim17_SRX2884278-SRR5646669_vvx	de_novo	vvx	NonamEVm002859t4	1092	Kim17_SRX2884278-SRR5646669_vvx	1.1e-47	163.1	51.8	2.2e-45	155.5	51.8	2.3	1	99.7368421052632	Kim17	asexual_mixed	Unk_Cambodia_SEA	MixdCamb17	Asex1	Cambodia	97.211204	97.211204	97.211204	1322.698	1322.698	1322.698	9	9_E	MixdCamb17_SRX2884278-SRR5646669	TRUE
556	556	NonamEVm002067t1_Kim17_SRX2884278-SRR5646669_vvx	de_novo	vvx	NonamEVm002067t1	1383	Kim17_SRX2884278-SRR5646669_vvx	1.2e-90	304.5	18.4	1.3e-90	304.3	18.4	1	1	99.7368421052632	Kim17	asexual_mixed	Unk_Cambodia_SEA	MixdCamb17	Asex1	Cambodia	46.946395	46.946395	46.946395	839.456	839.456	839.456	1	1_E	MixdCamb17_SRX2884278-SRR5646669	TRUE
557	557	NonamEVm002062t1_Kim17_SRX2884278-SRR5646669_vvx	de_novo	vvx	NonamEVm002062t1	1386	Kim17_SRX2884278-SRR5646669_vvx	4.2e-109	365.2	19.3	5.2e-109	364.9	19.3	1.1	1	100	Kim17	asexual_mixed	Unk_Cambodia_SEA	MixdCamb17	Asex1	Cambodia	23.759492	23.759492	23.759492	425.894	425.894	425.894	1	1_E	MixdCamb17_SRX2884278-SRR5646669	TRUE
558	558	NonamEVm002157t6_Kim17_SRX2884278-SRR5646669_vvx	de_novo	vvx	NonamEVm002157t6	1338	Kim17_SRX2884278-SRR5646669_vvx	5.2e-85	285.9	16.9	6.1e-85	285.7	16.9	1	1	99.7368421052632	Kim17	asexual_mixed	Unk_Cambodia_SEA	MixdCamb17	Asex1	Cambodia	25.658027	25.658027	25.658027	441.834	441.834	441.834	1	1_E	MixdCamb17_SRX2884278-SRR5646669	TRUE
559	559	NonamEVm002403t3_Kim17_SRX2884278-SRR5646669_vvx	de_novo	vvx	NonamEVm002403t3	1245	Kim17_SRX2884278-SRR5646669_vvx	4.4e-20	72.2	31.3	5.6e-20	71.9	31.3	1.1	1	98.6842105263158	Kim17	asexual_mixed	Unk_Cambodia_SEA	MixdCamb17	Asex1	Cambodia	33.593469	33.593469	33.593469	532.59	532.59	532.59	11	11_K	MixdCamb17_SRX2884278-SRR5646669	TRUE
560	560	NonamEVm002779t1_Kim17_SRX2884278-SRR5646669_vvx	de_novo	vvx	NonamEVm002779t1	1113	Kim17_SRX2884278-SRR5646669_vvx	9e-43	146.9	32.8	1.2e-41	143.2	32.8	1.9	1	91.8421052631579	Kim17	asexual_mixed	Unk_Cambodia_SEA	MixdCamb17	Asex1	Cambodia	11.581593	11.581593	11.581593	161.157	161.157	161.157	4	4_C	MixdCamb17_SRX2884278-SRR5646669	TRUE
561	561	NonamEVm001504t1_Kim17_SRX2884278-SRR5646669_vvx	de_novo	vvx	NonamEVm001504t1	1698	Kim17_SRX2884278-SRR5646669_vvx	4.9e-29	101.7	61.8	4.8e-26	91.8	61.8	3	1	99.7368421052632	Kim17	asexual_mixed	Unk_Cambodia_SEA	MixdCamb17	Asex1	Cambodia	9.913732	9.913732	9.913732	223.142	223.142	223.142	15	15	MixdCamb17_SRX2884278-SRR5646669	TRUE
562	562	NonamEVm002716t1_Kim17_SRX2884278-SRR5646669_vvx	de_novo	vvx	NonamEVm002716t1	1134	Kim17_SRX2884278-SRR5646669_vvx	1.6e-57	195.4	29.7	6.1e-57	193.5	29.7	1.8	1	99.7368421052632	Kim17	asexual_mixed	Unk_Cambodia_SEA	MixdCamb17	Asex1	Cambodia	14.272249	14.272249	14.272249	203	203	203	4	4_C	MixdCamb17_SRX2884278-SRR5646669	TRUE
563	563	NonamEVm002217t1_Kim17_SRX2884278-SRR5646669_vvx	de_novo	vvx	NonamEVm002217t1	1320	Kim17_SRX2884278-SRR5646669_vvx	1.5e-16	60.6	11.6	2.7e-16	59.7	11.6	1.3	1	84.2105263157895	Kim17	asexual_mixed	Unk_Cambodia_SEA	MixdCamb17	Asex1	Cambodia	26.021868	26.021868	26.021868	441.219	441.219	441.219	5	5_G	MixdCamb17_SRX2884278-SRR5646669	TRUE
564	564	NonamEVm002450t3_Kim17_SRX2884278-SRR5646669_vvx	de_novo	vvx	NonamEVm002450t3	1224	Kim17_SRX2884278-SRR5646669_vvx	3e-69	234.1	0	3.4e-69	233.9	0	1	1	84.2105263157895	Kim17	asexual_mixed	Unk_Cambodia_SEA	MixdCamb17	Asex1	Cambodia	25.875269	25.875269	25.875269	402.244	402.244	402.244	1	1_E	MixdCamb17_SRX2884278-SRR5646669	TRUE
565	565	NonamEVm002313t1_Kim17_SRX2884278-SRR5646669_vvx	de_novo	vvx	NonamEVm002313t1	1281	Kim17_SRX2884278-SRR5646669_vvx	5.6e-48	164	10.4	8.1e-48	163.5	10.4	1.2	1	99.7368421052632	Kim17	asexual_mixed	Unk_Cambodia_SEA	MixdCamb17	Asex1	Cambodia	8.423469	8.423469	8.423469	138	138	138	4	4_C	MixdCamb17_SRX2884278-SRR5646669	TRUE
566	566	NonamEVm002412t1_Kim17_SRX2884278-SRR5646669_vvx	de_novo	vvx	NonamEVm002412t1	1242	Kim17_SRX2884278-SRR5646669_vvx	3.5e-19	69.2	2.3	4.6e-19	68.8	2.3	1.1	1	81.5789473684211	Kim17	asexual_mixed	Unk_Cambodia_SEA	MixdCamb17	Asex1	Cambodia	9.675356	9.675356	9.675356	152.966	152.966	152.966	5	5_G	MixdCamb17_SRX2884278-SRR5646669	TRUE
567	567	NonamEVm002667t1_Kim17_SRX2884278-SRR5646669_vvx	de_novo	vvx	NonamEVm002667t1	1146	Kim17_SRX2884278-SRR5646669_vvx	5.5e-35	121.3	12.3	6.3e-35	121.1	12.3	1	1	99.4736842105263	Kim17	asexual_mixed	Unk_Cambodia_SEA	MixdCamb17	Asex1	Cambodia	9.082042	9.082042	9.082042	130.779	130.779	130.779	2	2_I	MixdCamb17_SRX2884278-SRR5646669	TRUE
568	568	NonamEVm002838t4_Kim17_SRX2884278-SRR5646669_vvx	de_novo	vvx	NonamEVm002838t4	1095	Kim17_SRX2884278-SRR5646669_vvx	2.2e-48	165.4	13.5	2.6e-48	165.1	13.5	1.1	1	100	Kim17	asexual_mixed	Unk_Cambodia_SEA	MixdCamb17	Asex1	Cambodia	18.194095	18.194095	18.194095	248.359	248.359	248.359	8	8_I	MixdCamb17_SRX2884278-SRR5646669	TRUE
569	569	NonamEVm002396t1_Kim17_SRX2884278-SRR5646669_vvx	de_novo	vvx	NonamEVm002396t1	1245	Kim17_SRX2884278-SRR5646669_vvx	7.2e-91	305.2	7.3	8.4e-91	305	7.3	1	1	84.4736842105263	Kim17	asexual_mixed	Unk_Cambodia_SEA	MixdCamb17	Asex1	Cambodia	15.333802	15.333802	15.333802	243.102	243.102	243.102	1	1_E	MixdCamb17_SRX2884278-SRR5646669	TRUE
570	570	NonamEVm002870t1_Kim17_SRX2884278-SRR5646669_vvx	de_novo	vvx	NonamEVm002870t1	1086	Kim17_SRX2884278-SRR5646669_vvx	2.6e-36	125.6	31.9	5.5e-36	124.6	31.9	1.4	1	99.4736842105263	Kim17	asexual_mixed	Unk_Cambodia_SEA	MixdCamb17	Asex1	Cambodia	10.499746	10.499746	10.499746	141.939	141.939	141.939	2	2_I	MixdCamb17_SRX2884278-SRR5646669	TRUE
571	571	NonamEVm002812t1_Kim17_SRX2884278-SRR5646669_vvx	de_novo	vvx	NonamEVm002812t1	1101	Kim17_SRX2884278-SRR5646669_vvx	4.7e-50	170.8	21.6	5.4e-50	170.7	21.6	1	1	99.4736842105263	Kim17	asexual_mixed	Unk_Cambodia_SEA	MixdCamb17	Asex1	Cambodia	16.913901	16.913901	16.913901	232.374	232.374	232.374	8	8_I	MixdCamb17_SRX2884278-SRR5646669	TRUE
572	572	NonamEVm003070t1_Kim17_SRX2884278-SRR5646669_vvx	de_novo	vvx	NonamEVm003070t1	1029	Kim17_SRX2884278-SRR5646669_vvx	2.5e-13	50	36.2	2.6e-11	43.3	36.2	2.1	1	97.8947368421053	Kim17	asexual_mixed	Unk_Cambodia_SEA	MixdCamb17	Asex1	Cambodia	18.610543	18.610543	18.610543	236	236	236	10	10	MixdCamb17_SRX2884278-SRR5646669	TRUE
573	573	NonamEVm003098t1_Kim17_SRX2884278-SRR5646669_vvx	de_novo	vvx	NonamEVm003098t1	1020	Kim17_SRX2884278-SRR5646669_vvx	4.7e-38	131.4	18	5.7e-38	131.1	18	1	1	92.6315789473684	Kim17	asexual_mixed	Unk_Cambodia_SEA	MixdCamb17	Asex1	Cambodia	6.826838	6.826838	6.826838	85.668	85.668	85.668	2	2_I	MixdCamb17_SRX2884278-SRR5646669	TRUE
574	574	NonamEVm002964t1_Kim17_SRX2884278-SRR5646669_vvx	de_novo	vvx	NonamEVm002964t1	1059	Kim17_SRX2884278-SRR5646669_vvx	6.8e-58	196.7	20.3	9e-58	196.3	20.3	1	1	85.2631578947368	Kim17	asexual_mixed	Unk_Cambodia_SEA	MixdCamb17	Asex1	Cambodia	9.982974	9.982974	9.982974	130.993	130.993	130.993	7	7_E	MixdCamb17_SRX2884278-SRR5646669	TRUE
575	575	NonamEVm003597t1_Kim17_SRX2884278-SRR5646669_vvx	de_novo	vvx	NonamEVm003597t1	882	Kim17_SRX2884278-SRR5646669_vvx	9.4e-09	34.9	32.2	1.4e-05	24.5	32.2	3.3	1	89.2105263157895	Kim17	asexual_mixed	Unk_Cambodia_SEA	MixdCamb17	Asex1	Cambodia	5.744325	5.744325	5.744325	60.44	60.44	60.44	10	10	MixdCamb17_SRX2884278-SRR5646669	TRUE
576	576	NonamEVm001438t3_Kim17_SRX2884278-SRR5646669_vvx	de_novo	vvx	NonamEVm001438t3	1746	Kim17_SRX2884278-SRR5646669_vvx	1.4e-42	146.3	47.2	3.7e-42	144.9	47.2	1.7	1	99.4736842105263	Kim17	asexual_mixed	Unk_Cambodia_SEA	MixdCamb17	Asex1	Cambodia	14.918977	14.918977	14.918977	346.322	346.322	346.322	3	3_E	MixdCamb17_SRX2884278-SRR5646669	TRUE
577	577	NonamEVm001438t2_Kim17_SRX2884278-SRR5646669_vvx	de_novo	vvx	NonamEVm001438t2	1083	Kim17_SRX2884278-SRR5646669_vvx	1.6e-43	149.4	48.7	6.8e-43	147.3	48.7	1.8	1	99.4736842105263	Kim17	asexual_mixed	Unk_Cambodia_SEA	MixdCamb17	Asex1	Cambodia	5.374138	5.374138	5.374138	72.412	72.412	72.412	3	3_E	MixdCamb17_SRX2884278-SRR5646669	TRUE
578	578	NonamEVm002859t1_Kim17_SRX2884278-SRR5646669_vvx	de_novo	vvx	NonamEVm002859t1	1089	Kim17_SRX2884278-SRR5646669_vvx	1.9e-44	152.4	53.3	1.9e-42	145.8	53.3	2.2	1	100	Kim17	asexual_mixed	Unk_Cambodia_SEA	MixdCamb17	Asex1	Cambodia	145.161035	145.161035	145.161035	1968.727	1968.727	1968.727	9	9_E	MixdCamb17_SRX2884278-SRR5646669	TRUE
579	579	NonamEVm002188t3_Kim17_SRX2884278-SRR5646669_vvx	de_novo	vvx	NonamEVm002188t3	1329	Kim17_SRX2884278-SRR5646669_vvx	2.2e-87	293.7	29.7	2.2e-87	293.7	29.7	1.9	1	99.7368421052632	Kim17	asexual_mixed	Unk_Cambodia_SEA	MixdCamb17	Asex1	Cambodia	31.4478	31.4478	31.4478	537.377	537.377	537.377	9	9_E	MixdCamb17_SRX2884278-SRR5646669	TRUE
580	580	NonamEVm002377t2_Kim17_SRX2884278-SRR5646669_vvx	de_novo	vvx	NonamEVm002377t2	1257	Kim17_SRX2884278-SRR5646669_vvx	7.1e-81	272.3	17.1	1.2e-80	271.6	17.1	1.4	1	99.2105263157895	Kim17	asexual_mixed	Unk_Cambodia_SEA	MixdCamb17	Asex1	Cambodia	122.630387	122.630387	122.630387	1965.795	1965.795	1965.795	4	4_C	MixdCamb17_SRX2884278-SRR5646669	TRUE
581	581	NonamEVm001471t3_Kim17_SRX2884278-SRR5646669_vvx	de_novo	vvx	NonamEVm001471t3	1581	Kim17_SRX2884278-SRR5646669_vvx	2e-26	93.1	49	2.1e-24	86.5	49	2.8	1	85.5263157894737	Kim17	asexual_mixed	Unk_Cambodia_SEA	MixdCamb17	Asex1	Cambodia	1.691377	1.691377	1.691377	35.163	35.163	35.163	15	15	MixdCamb17_SRX2884278-SRR5646669	TRUE
582	582	NonamEVm002662t2_Kim17_SRX2884278-SRR5646669_vvx	de_novo	vvx	NonamEVm002662t2	1149	Kim17_SRX2884278-SRR5646669_vvx	9.3e-74	248.9	26.7	1e-73	248.7	26.7	1	1	100	Kim17	asexual_mixed	Unk_Cambodia_SEA	MixdCamb17	Asex1	Cambodia	14.603623	14.603623	14.603623	210.931	210.931	210.931	4	4_C	MixdCamb17_SRX2884278-SRR5646669	TRUE
583	583	NonamEVm002656t2_Kim17_SRX2884278-SRR5646669_vvx	de_novo	vvx	NonamEVm002656t2	1152	Kim17_SRX2884278-SRR5646669_vvx	3.5e-56	191	15.4	3.9e-56	190.9	15.4	1	1	98.1578947368421	Kim17	asexual_mixed	Unk_Cambodia_SEA	MixdCamb17	Asex1	Cambodia	26.13571	26.13571	26.13571	378.65	378.65	378.65	4	4_C	MixdCamb17_SRX2884278-SRR5646669	TRUE
584	584	NonamEVm001554t12_Kim17_SRX2884278-SRR5646669_vvx	de_novo	vvx	NonamEVm001554t12	1503	Kim17_SRX2884278-SRR5646669_vvx	1e-67	229	22.2	1.8e-57	195.3	21.1	2.1	2	82.3684210526316	Kim17	asexual_mixed	Unk_Cambodia_SEA	MixdCamb17	Asex1	Cambodia	19.53964	19.53964	19.53964	383.835	383.835	383.835	1	1_E	MixdCamb17_SRX2884278-SRR5646669	TRUE
585	585	NonamEVm002082t1_Kim17_SRX2884278-SRR5646669_vvx	de_novo	vvx	NonamEVm002082t1	1362	Kim17_SRX2884278-SRR5646669_vvx	2.7e-76	257.2	10.9	3.1e-76	257	10.9	1	1	97.8947368421053	Kim17	asexual_mixed	Unk_Cambodia_SEA	MixdCamb17	Asex1	Cambodia	16.554693	16.554693	16.554693	290.91	290.91	290.91	1	1_E	MixdCamb17_SRX2884278-SRR5646669	TRUE
586	586	NonamEVm002082t3_Kim17_SRX2884278-SRR5646669_vvx	de_novo	vvx	NonamEVm002082t3	1359	Kim17_SRX2884278-SRR5646669_vvx	1.5e-75	254.7	17	1.8e-75	254.6	17	1	1	97.8947368421053	Kim17	asexual_mixed	Unk_Cambodia_SEA	MixdCamb17	Asex1	Cambodia	12.529133	12.529133	12.529133	219.618	219.618	219.618	1	1_E	MixdCamb17_SRX2884278-SRR5646669	TRUE
587	587	NonamEVm002377t3_Kim17_SRX2884278-SRR5646669_vvx	de_novo	vvx	NonamEVm002377t3	1215	Kim17_SRX2884278-SRR5646669_vvx	4e-81	273.1	15	4.6e-81	272.9	15	1	1	100	Kim17	asexual_mixed	Unk_Cambodia_SEA	MixdCamb17	Asex1	Cambodia	47.648293	47.648293	47.648293	734.416	734.416	734.416	4	4_C	MixdCamb17_SRX2884278-SRR5646669	TRUE
588	588	NonamEVm001264t10_Kim17_SRX2884278-SRR5646669_vvx	de_novo	vvx	NonamEVm001264t10	1362	Kim17_SRX2884278-SRR5646669_vvx	4.3e-111	371.8	27.4	6.4e-111	371.2	27.4	1.3	1	100	Kim17	asexual_mixed	Unk_Cambodia_SEA	MixdCamb17	Asex1	Cambodia	7.824968	7.824968	7.824968	137.506	137.506	137.506	9	9_E	MixdCamb17_SRX2884278-SRR5646669	TRUE
589	589	NonamEVm002130t2_Kim17_SRX2884278-SRR5646669_vvx	de_novo	vvx	NonamEVm002130t2	1143	Kim17_SRX2884278-SRR5646669_vvx	4.8e-54	184	0	5.8e-54	183.7	0	1	1	78.4210526315789	Kim17	asexual_mixed	Unk_Cambodia_SEA	MixdCamb17	Asex1	Cambodia	8.919936	8.919936	8.919936	128.051	128.051	128.051	1	1_E	MixdCamb17_SRX2884278-SRR5646669	TRUE
590	590	NonamEVm002927t1_Kim17_SRX2884278-SRR5646669_vvx	de_novo	vvx	NonamEVm002927t1	1071	Kim17_SRX2884278-SRR5646669_vvx	1.5e-57	195.6	0.2	1.8e-57	195.2	0.2	1.1	1	83.1578947368421	Kim17	asexual_mixed	Unk_Cambodia_SEA	MixdCamb17	Asex1	Cambodia	47.120405	47.120405	47.120405	626.605	626.605	626.605	1	1_E	MixdCamb17_SRX2884278-SRR5646669	TRUE
591	591	NonamEVm002859t2_Kim17_SRX2884278-SRR5646669_vvx	de_novo	vvx	NonamEVm002859t2	1059	Kim17_SRX2884278-SRR5646669_vvx	6.9e-49	167	51.3	5.1e-47	160.9	51.3	2	1	100	Kim17	asexual_mixed	Unk_Cambodia_SEA	MixdCamb17	Asex1	Cambodia	114.781955	114.781955	114.781955	1506.132	1506.132	1506.132	9	9_E	MixdCamb17_SRX2884278-SRR5646669	TRUE
592	592	NonamEVm002062t2_Kim17_SRX2884278-SRR5646669_vvx	de_novo	vvx	NonamEVm002062t2	1386	Kim17_SRX2884278-SRR5646669_vvx	7.1e-109	364.5	20	8.9e-109	364.1	20	1.1	1	100	Kim17	asexual_mixed	Unk_Cambodia_SEA	MixdCamb17	Asex1	Cambodia	3.040423	3.040423	3.040423	54.5	54.5	54.5	1	1_E	MixdCamb17_SRX2884278-SRR5646669	TRUE
593	593	NonamEVm001469t5_Kim17_SRX2884278-SRR5646669_vvx	de_novo	vvx	NonamEVm001469t5	1170	Kim17_SRX2884278-SRR5646669_vvx	4.6e-94	315.7	43.2	1e-89	301.4	43.2	2.2	1	100	Kim17	asexual_mixed	Unk_Cambodia_SEA	MixdCamb17	Asex1	Cambodia	35.117504	35.117504	35.117504	518.062	518.062	518.062	9	9_E	MixdCamb17_SRX2884278-SRR5646669	TRUE
594	594	NonamEVm001264t3_Kim17_SRX2884278-SRR5646669_vvx	de_novo	vvx	NonamEVm001264t3	1719	Kim17_SRX2884278-SRR5646669_vvx	1.7e-86	290.8	30.7	2.6e-84	283.6	30.7	2.1	1	100	Kim17	asexual_mixed	Unk_Cambodia_SEA	MixdCamb17	Asex1	Cambodia	23.029298	23.029298	23.029298	525.457	525.457	525.457	9	9_E	MixdCamb17_SRX2884278-SRR5646669	TRUE
595	595	NonamEVm001469t4_Kim17_SRX2884278-SRR5646669_vvx	de_novo	vvx	NonamEVm001469t4	1509	Kim17_SRX2884278-SRR5646669_vvx	2.5e-85	287	28.4	2.4e-82	277.2	28.4	2.1	1	85.2631578947368	Kim17	asexual_mixed	Unk_Cambodia_SEA	MixdCamb17	Asex1	Cambodia	22.673897	22.673897	22.673897	447.403	447.403	447.403	9	9_E	MixdCamb17_SRX2884278-SRR5646669	TRUE
596	596	NonamEVm001264t6_Kim17_SRX2884278-SRR5646669_vvx	de_novo	vvx	NonamEVm001264t6	1518	Kim17_SRX2884278-SRR5646669_vvx	2.8e-76	257.2	22.9	2.7e-74	250.6	22.9	2.1	1	85.2631578947368	Kim17	asexual_mixed	Unk_Cambodia_SEA	MixdCamb17	Asex1	Cambodia	27.233846	27.233846	27.233846	540.98	540.98	540.98	9	9_E	MixdCamb17_SRX2884278-SRR5646669	TRUE
597	597	NonamEVm002403t1_Kim17_SRX2884278-SRR5646669_vvx	de_novo	vvx	NonamEVm002403t1	1242	Kim17_SRX2884278-SRR5646669_vvx	1.3e-25	90.4	30.3	1.7e-25	90	30.3	1.1	1	98.6842105263158	Kim17	asexual_mixed	Unk_Cambodia_SEA	MixdCamb17	Asex1	Cambodia	33.572807	33.572807	33.572807	530.783	530.783	530.783	11	11_K	MixdCamb17_SRX2884278-SRR5646669	TRUE
598	598	NonamEVm002403t2_Kim17_SRX2884278-SRR5646669_vvx	de_novo	vvx	NonamEVm002403t2	1242	Kim17_SRX2884278-SRR5646669_vvx	1.9e-26	93.1	31.2	2.5e-26	92.8	31.2	1.1	1	98.6842105263158	Kim17	asexual_mixed	Unk_Cambodia_SEA	MixdCamb17	Asex1	Cambodia	10.85364	10.85364	10.85364	171.595	171.595	171.595	11	11_K	MixdCamb17_SRX2884278-SRR5646669	TRUE
599	599	NonamEVm001139t3_Kim17_SRX2884278-SRR5646669_vvx	de_novo	vvx	NonamEVm001139t3	1425	Kim17_SRX2884278-SRR5646669_vvx	3.7e-39	135	73.1	6.6e-38	130.9	73.1	2	1	77.3684210526316	Kim17	asexual_mixed	Unk_Cambodia_SEA	MixdCamb17	Asex1	Cambodia	11.338746	11.338746	11.338746	209.745	209.745	209.745	3	3_E	MixdCamb17_SRX2884278-SRR5646669	TRUE
600	600	NonamEVm001469t10_Kim17_SRX2884278-SRR5646669_vvx	de_novo	vvx	NonamEVm001469t10	1356	Kim17_SRX2884278-SRR5646669_vvx	2.6e-110	369.2	27.6	3.8e-110	368.7	27.6	1.3	1	99.7368421052632	Kim17	asexual_mixed	Unk_Cambodia_SEA	MixdCamb17	Asex1	Cambodia	4.955528	4.955528	4.955528	86.645	86.645	86.645	9	9_E	MixdCamb17_SRX2884278-SRR5646669	TRUE
601	601	NonamEVm002067t3_Kim17_SRX2884278-SRR5646669_vvx	de_novo	vvx	NonamEVm002067t3	1080	Kim17_SRX2884278-SRR5646669_vvx	2.3e-63	214.7	7.7	2.7e-63	214.5	7.7	1	1	81.5789473684211	Kim17	asexual_mixed	Unk_Cambodia_SEA	MixdCamb17	Asex1	Cambodia	1.364255	1.364255	1.364255	18.322	18.322	18.322	1	1_E	MixdCamb17_SRX2884278-SRR5646669	TRUE
602	602	NonamEVm002539t1_Kim17_SRX2884278-SRR5646669_vvx	de_novo	vvx	NonamEVm002539t1	1194	Kim17_SRX2884278-SRR5646669_vvx	1e-86	291.5	7	1.3e-86	291.2	7	1	1	85.2631578947368	Kim17	asexual_mixed	Unk_Cambodia_SEA	MixdCamb17	Asex1	Cambodia	35.573499	35.573499	35.573499	537.33	537.33	537.33	1	1_E	MixdCamb17_SRX2884278-SRR5646669	TRUE
603	603	NonamEVm001554t13_Kim17_SRX2884278-SRR5646669_vvx	de_novo	vvx	NonamEVm001554t13	1320	Kim17_SRX2884278-SRR5646669_vvx	2.2e-57	195	22.6	2.9e-57	194.6	22.6	1.3	1	82.3684210526316	Kim17	asexual_mixed	Unk_Cambodia_SEA	MixdCamb17	Asex1	Cambodia	40.808454	40.808454	40.808454	691.936	691.936	691.936	1	1_E	MixdCamb17_SRX2884278-SRR5646669	TRUE
604	604	NonamEVm002157t7_Kim17_SRX2884278-SRR5646669_vvx	de_novo	vvx	NonamEVm002157t7	1086	Kim17_SRX2884278-SRR5646669_vvx	4.6e-62	210.4	9	5.4e-62	210.2	9	1	1	81.3157894736842	Kim17	asexual_mixed	Unk_Cambodia_SEA	MixdCamb17	Asex1	Cambodia	2.849473	2.849473	2.849473	38.52	38.52	38.52	1	1_E	MixdCamb17_SRX2884278-SRR5646669	TRUE
605	605	NonamEVm002076t3_Kim17_SRX2884278-SRR5646669_vvx	de_novo	vvx	NonamEVm002076t3	1338	Kim17_SRX2884278-SRR5646669_vvx	9.9e-22	77.6	23.4	5.7e-21	75.1	23.4	1.9	1	81.3157894736842	Kim17	asexual_mixed	Unk_Cambodia_SEA	MixdCamb17	Asex1	Cambodia	20.867259	20.867259	20.867259	359.337	359.337	359.337	5	5_G	MixdCamb17_SRX2884278-SRR5646669	TRUE
606	606	NonamEVm002068t5_Kim17_SRX2884278-SRR5646669_vvx	de_novo	vvx	NonamEVm002068t5	1308	Kim17_SRX2884278-SRR5646669_vvx	1.5e-17	63.8	12.5	2.3e-17	63.3	12.5	1.2	1	86.8421052631579	Kim17	asexual_mixed	Unk_Cambodia_SEA	MixdCamb17	Asex1	Cambodia	21.798102	21.798102	21.798102	365.76	365.76	365.76	5	5_G	MixdCamb17_SRX2884278-SRR5646669	TRUE
607	607	NonamEVm001264t8_Kim17_SRX2884278-SRR5646669_vvx	de_novo	vvx	NonamEVm001264t8	1503	Kim17_SRX2884278-SRR5646669_vvx	1.4e-76	258.1	25.8	2.4e-74	250.8	25.8	2.1	1	84.4736842105263	Kim17	asexual_mixed	Unk_Cambodia_SEA	MixdCamb17	Asex1	Cambodia	22.027297	22.027297	22.027297	432.702	432.702	432.702	9	9_E	MixdCamb17_SRX2884278-SRR5646669	TRUE
608	608	NonamEVm001264t9_Kim17_SRX2884278-SRR5646669_vvx	de_novo	vvx	NonamEVm001264t9	1503	Kim17_SRX2884278-SRR5646669_vvx	1.2e-75	255.1	22.4	1.1e-73	248.6	22.4	2.1	1	84.4736842105263	Kim17	asexual_mixed	Unk_Cambodia_SEA	MixdCamb17	Asex1	Cambodia	1.923575	1.923575	1.923575	37.787	37.787	37.787	9	9_E	MixdCamb17_SRX2884278-SRR5646669	TRUE
609	609	NonamEVm002008t8_Kim17_SRX2884278-SRR5646669_vvx	de_novo	vvx	NonamEVm002008t8	1299	Kim17_SRX2884278-SRR5646669_vvx	3.2e-20	72.7	18.4	4.3e-20	72.2	18.4	1.1	1	89.7368421052632	Kim17	asexual_mixed	Unk_Cambodia_SEA	MixdCamb17	Asex1	Cambodia	11.057966	11.057966	11.057966	184.084	184.084	184.084	5	5_G	MixdCamb17_SRX2884278-SRR5646669	TRUE
610	610	NonamEVm002898t1_Kim17_SRX2884278-SRR5646669_vvx	de_novo	vvx	NonamEVm002898t1	1074	Kim17_SRX2884278-SRR5646669_vvx	4.7e-50	170.9	0.3	5.2e-50	170.7	0.3	1	1	79.2105263157895	Kim17	asexual_mixed	Unk_Cambodia_SEA	MixdCamb17	Asex1	Cambodia	46.625195	46.625195	46.625195	622.074	622.074	622.074	1	1_E	MixdCamb17_SRX2884278-SRR5646669	TRUE
611	611	NonamEVm001264t12_Kim17_SRX2884278-SRR5646669_vvx	de_novo	vvx	NonamEVm001264t12	1452	Kim17_SRX2884278-SRR5646669_vvx	5.3e-97	325.4	52.8	3.3e-61	207.6	38.8	2	2	77.1052631578947	Kim17	asexual_mixed	Unk_Cambodia_SEA	MixdCamb17	Asex1	Cambodia	13.270844	13.270844	13.270844	250.749	250.749	250.749	9	9_E	MixdCamb17_SRX2884278-SRR5646669	TRUE
612	612	NonamEVm002229t3_Kim17_SRX2884278-SRR5646669_vvx	de_novo	vvx	NonamEVm002229t3	1308	Kim17_SRX2884278-SRR5646669_vvx	1.7e-17	63.7	11.3	2.3e-17	63.3	11.3	1.1	1	88.4210526315789	Kim17	asexual_mixed	Unk_Cambodia_SEA	MixdCamb17	Asex1	Cambodia	9.333183	9.333183	9.333183	156.605	156.605	156.605	5	5_G	MixdCamb17_SRX2884278-SRR5646669	TRUE
613	613	NonamEVm002376t3_Kim17_SRX2884278-SRR5646669_vvx	de_novo	vvx	NonamEVm002376t3	1212	Kim17_SRX2884278-SRR5646669_vvx	1.8e-37	129.5	36.8	2.5e-37	129	36.8	1.2	1	99.4736842105263	Kim17	asexual_mixed	Unk_Cambodia_SEA	MixdCamb17	Asex1	Cambodia	6.903716	6.903716	6.903716	106.105	106.105	106.105	14	14	MixdCamb17_SRX2884278-SRR5646669	TRUE
614	614	NonamEVm002315t6_Kim17_SRX2884278-SRR5646669_vvx	de_novo	vvx	NonamEVm002315t6	1218	Kim17_SRX2884278-SRR5646669_vvx	1.1e-83	281.6	11	1.5e-83	281.2	11	1.1	1	85.2631578947368	Kim17	asexual_mixed	Unk_Cambodia_SEA	MixdCamb17	Asex1	Cambodia	25.863326	25.863326	25.863326	399.778	399.778	399.778	1	1_E	MixdCamb17_SRX2884278-SRR5646669	TRUE
615	615	NonamEVm002450t2_Kim17_SRX2884278-SRR5646669_vvx	de_novo	vvx	NonamEVm002450t2	1161	Kim17_SRX2884278-SRR5646669_vvx	1.3e-58	199	0	1.6e-58	198.7	0	1	1	79.2105263157895	Kim17	asexual_mixed	Unk_Cambodia_SEA	MixdCamb17	Asex1	Cambodia	12.140399	12.140399	12.140399	177.493	177.493	177.493	1	1_E	MixdCamb17_SRX2884278-SRR5646669	TRUE
616	616	NonamEVm002008t2_Kim17_SRX2884278-SRR5646669_vvx	de_novo	vvx	NonamEVm002008t2	1221	Kim17_SRX2884278-SRR5646669_vvx	1.4e-15	57.3	4	3e-15	56.3	4	1.5	1	76.3157894736842	Kim17	asexual_mixed	Unk_Cambodia_SEA	MixdCamb17	Asex1	Cambodia	2.701542	2.701542	2.701542	41.878	41.878	41.878	5	5_G	MixdCamb17_SRX2884278-SRR5646669	TRUE
617	617	NonamEVm002838t1_Kim17_SRX2884278-SRR5646669_vvx	de_novo	vvx	NonamEVm002838t1	1074	Kim17_SRX2884278-SRR5646669_vvx	2.4e-39	135.6	25.7	2.9e-39	135.3	25.7	1.1	1	100	Kim17	asexual_mixed	Unk_Cambodia_SEA	MixdCamb17	Asex1	Cambodia	3.420871	3.420871	3.420871	45.641	45.641	45.641	8	8_I	MixdCamb17_SRX2884278-SRR5646669	TRUE
618	618	NonamEVm002047t3_Kim17_SRX2884278-SRR5646669_vvx	de_novo	vvx	NonamEVm002047t3	1305	Kim17_SRX2884278-SRR5646669_vvx	1.3e-21	77.3	8.5	2.4e-21	76.4	8.5	1.4	1	87.8947368421053	Kim17	asexual_mixed	Unk_Cambodia_SEA	MixdCamb17	Asex1	Cambodia	7.16403	7.16403	7.16403	119.893	119.893	119.893	5	5_G	MixdCamb17_SRX2884278-SRR5646669	TRUE
619	619	NonamEVm002164t2_Kim17_SRX2884278-SRR5646669_vvx	de_novo	vvx	NonamEVm002164t2	1320	Kim17_SRX2884278-SRR5646669_vvx	2e-94	316.9	7.2	2.4e-94	316.6	7.2	1	1	97.8947368421053	Kim17	asexual_mixed	Unk_Cambodia_SEA	MixdCamb17	Asex1	Cambodia	9.562858	9.562858	9.562858	162.145	162.145	162.145	1	1_E	MixdCamb17_SRX2884278-SRR5646669	TRUE
620	620	NonamEVm002391t2_Kim17_SRX2884278-SRR5646669_vvx	de_novo	vvx	NonamEVm002391t2	1137	Kim17_SRX2884278-SRR5646669_vvx	3.6e-28	98.8	28.7	4.4e-28	98.5	28.7	1	1	96.3157894736842	Kim17	asexual_mixed	Unk_Cambodia_SEA	MixdCamb17	Asex1	Cambodia	4.644727	4.644727	4.644727	66.269	66.269	66.269	13	13	MixdCamb17_SRX2884278-SRR5646669	TRUE
621	621	NonamEVm002068t3_Kim17_SRX2884278-SRR5646669_vvx	de_novo	vvx	NonamEVm002068t3	1275	Kim17_SRX2884278-SRR5646669_vvx	2.5e-12	46.7	19.9	9.2e-12	44.8	19.9	1.8	1	86.8421052631579	Kim17	asexual_mixed	Unk_Cambodia_SEA	MixdCamb17	Asex1	Cambodia	11.333039	11.333039	11.333039	184.668	184.668	184.668	5	5_G	MixdCamb17_SRX2884278-SRR5646669	TRUE
622	622	NonamEVm002076t2_Kim17_SRX2884278-SRR5646669_vvx	de_novo	vvx	NonamEVm002076t2	1104	Kim17_SRX2884278-SRR5646669_vvx	9.6e-14	51.3	24.4	1.9e-13	50.4	24.4	1.4	1	75	Kim17	asexual_mixed	Unk_Cambodia_SEA	MixdCamb17	Asex1	Cambodia	18.067133	18.067133	18.067133	249.014	249.014	249.014	5	5_G	MixdCamb17_SRX2884278-SRR5646669	TRUE
623	623	NonamEVm002076t4_Kim17_SRX2884278-SRR5646669_vvx	de_novo	vvx	NonamEVm002076t4	1098	Kim17_SRX2884278-SRR5646669_vvx	7e-13	48.5	31.8	5.6e-12	45.5	31.8	1.9	1	75	Kim17	asexual_mixed	Unk_Cambodia_SEA	MixdCamb17	Asex1	Cambodia	6.287947	6.287947	6.287947	86.111	86.111	86.111	5	5_G	MixdCamb17_SRX2884278-SRR5646669	TRUE
624	624	NonamEVm002573t4_Kim17_SRX2884278-SRR5646669_vvx	de_novo	vvx	NonamEVm002573t4	1152	Kim17_SRX2884278-SRR5646669_vvx	1.3e-78	264.9	0.7	1.5e-78	264.7	0.7	1	1	81.0526315789474	Kim17	asexual_mixed	Unk_Cambodia_SEA	MixdCamb17	Asex1	Cambodia	16.340144	16.340144	16.340144	236.733	236.733	236.733	1	1_E	MixdCamb17_SRX2884278-SRR5646669	TRUE
625	625	NonamEVm002573t5_Kim17_SRX2884278-SRR5646669_vvx	de_novo	vvx	NonamEVm002573t5	1146	Kim17_SRX2884278-SRR5646669_vvx	2.2e-77	260.9	2.1	2.5e-77	260.7	2.1	1	1	81.0526315789474	Kim17	asexual_mixed	Unk_Cambodia_SEA	MixdCamb17	Asex1	Cambodia	12.885125	12.885125	12.885125	185.542	185.542	185.542	1	1_E	MixdCamb17_SRX2884278-SRR5646669	TRUE
626	626	NonamEVm002424t3_Kim17_SRX2884278-SRR5646669_vvx	de_novo	vvx	NonamEVm002424t3	1101	Kim17_SRX2884278-SRR5646669_vvx	7.6e-41	140.6	31.6	9.7e-41	140.2	31.6	1.1	1	85.5263157894737	Kim17	asexual_mixed	Unk_Cambodia_SEA	MixdCamb17	Asex1	Cambodia	5.4814	5.4814	5.4814	75.307	75.307	75.307	15	15	MixdCamb17_SRX2884278-SRR5646669	TRUE
627	627	NonamEVm002870t3_Kim17_SRX2884278-SRR5646669_vvx	de_novo	vvx	NonamEVm002870t3	1050	Kim17_SRX2884278-SRR5646669_vvx	1.1e-36	126.9	27.5	1.9e-36	126.1	27.5	1.3	1	99.4736842105263	Kim17	asexual_mixed	Unk_Cambodia_SEA	MixdCamb17	Asex1	Cambodia	9.965805	9.965805	9.965805	129.451	129.451	129.451	2	2_I	MixdCamb17_SRX2884278-SRR5646669	TRUE
628	628	NonamEVm002838t6_Kim17_SRX2884278-SRR5646669_vvx	de_novo	vvx	NonamEVm002838t6	1092	Kim17_SRX2884278-SRR5646669_vvx	2e-40	139.2	9.9	2.6e-40	138.8	9.9	1.1	1	90	Kim17	asexual_mixed	Unk_Cambodia_SEA	MixdCamb17	Asex1	Cambodia	5.826491	5.826491	5.826491	79.278	79.278	79.278	8	8_I	MixdCamb17_SRX2884278-SRR5646669	TRUE
629	629	NonamEVm002838t7_Kim17_SRX2884278-SRR5646669_vvx	de_novo	vvx	NonamEVm002838t7	1089	Kim17_SRX2884278-SRR5646669_vvx	1.7e-39	136.1	23	2.2e-39	135.7	23	1.1	1	89.7368421052632	Kim17	asexual_mixed	Unk_Cambodia_SEA	MixdCamb17	Asex1	Cambodia	14.147598	14.147598	14.147598	191.875	191.875	191.875	8	8_I	MixdCamb17_SRX2884278-SRR5646669	TRUE
630	630	NonamEVm001393t3_Kim17_SRX2884278-SRR5646669_vvx	de_novo	vvx	NonamEVm001393t3	1041	Kim17_SRX2884278-SRR5646669_vvx	2.3e-67	227.8	66.6	2.3e-64	218	66.6	2	1	99.7368421052632	Kim17	asexual_mixed	Unk_Cambodia_SEA	MixdCamb17	Asex1	Cambodia	46.020608	46.020608	46.020608	591.699	591.699	591.699	7	7_E	MixdCamb17_SRX2884278-SRR5646669	TRUE
631	631	NonamEVm003024t3_Kim17_SRX2884278-SRR5646669_vvx	de_novo	vvx	NonamEVm003024t3	978	Kim17_SRX2884278-SRR5646669_vvx	4.6e-34	118.2	13.4	5.9e-34	117.9	13.4	1.1	1	86.0526315789474	Kim17	asexual_mixed	Unk_Cambodia_SEA	MixdCamb17	Asex1	Cambodia	7.675295	7.675295	7.675295	91.58	91.58	91.58	2	2_I	MixdCamb17_SRX2884278-SRR5646669	TRUE
632	632	NonamEVm002870t4_Kim17_SRX2884278-SRR5646669_vvx	de_novo	vvx	NonamEVm002870t4	1017	Kim17_SRX2884278-SRR5646669_vvx	4e-39	134.9	20.6	5e-39	134.6	20.6	1.1	1	92.1052631578947	Kim17	asexual_mixed	Unk_Cambodia_SEA	MixdCamb17	Asex1	Cambodia	8.578171	8.578171	8.578171	107.268	107.268	107.268	2	2_I	MixdCamb17_SRX2884278-SRR5646669	TRUE
633	633	NonamEVm002972t1_Kim17_SRX2884278-SRR5646669_vvx	de_novo	vvx	NonamEVm002972t1	810	Kim17_SRX2884278-SRR5646669_vvx	1.6e-35	123	13.3	2.1e-35	122.7	13.3	1	1	77.6315789473684	Kim17	asexual_mixed	Unk_Cambodia_SEA	MixdCamb17	Asex1	Cambodia	2.97314	2.97314	2.97314	28.138	28.138	28.138	8	8_I	MixdCamb17_SRX2884278-SRR5646669	TRUE
634	634	NonamEVm002870t6_Kim17_SRX2884278-SRR5646669_vvx	de_novo	vvx	NonamEVm002870t6	903	Kim17_SRX2884278-SRR5646669_vvx	1.8e-37	129.5	15.5	2.1e-37	129.2	15.5	1.1	1	84.7368421052632	Kim17	asexual_mixed	Unk_Cambodia_SEA	MixdCamb17	Asex1	Cambodia	4.666233	4.666233	4.666233	50.536	50.536	50.536	2	2_I	MixdCamb17_SRX2884278-SRR5646669	TRUE
635	635	NonamEVm002870t5_Kim17_SRX2884278-SRR5646669_vvx	de_novo	vvx	NonamEVm002870t5	906	Kim17_SRX2884278-SRR5646669_vvx	8.3e-25	87.8	14.6	9.7e-25	87.5	14.6	1.1	1	84.4736842105263	Kim17	asexual_mixed	Unk_Cambodia_SEA	MixdCamb17	Asex1	Cambodia	7.589298	7.589298	7.589298	82.527	82.527	82.527	2	2_I	MixdCamb17_SRX2884278-SRR5646669	TRUE
636	636	NonamEVm002974t6_Kim17_SRX2884278-SRR5646669_vvx	de_novo	vvx	NonamEVm002974t6	753	Kim17_SRX2884278-SRR5646669_vvx	1.3e-43	149.7	18.2	3.1e-41	141.8	18.2	2	1	76.5789473684211	Kim17	asexual_mixed	Unk_Cambodia_SEA	MixdCamb17	Asex1	Cambodia	6.97899	6.97899	6.97899	60.206	60.206	60.206	6	6_C	MixdCamb17_SRX2884278-SRR5646669	TRUE
637	637	NonamEVm003098t2_Kim17_SRX2884278-SRR5646669_vvx	de_novo	vvx	NonamEVm003098t2	915	Kim17_SRX2884278-SRR5646669_vvx	2.8e-37	128.8	14.1	3.4e-37	128.5	14.1	1	1	83.1578947368421	Kim17	asexual_mixed	Unk_Cambodia_SEA	MixdCamb17	Asex1	Cambodia	1.899801	1.899801	1.899801	20.91	20.91	20.91	2	2_I	MixdCamb17_SRX2884278-SRR5646669	TRUE
638	638	NonamEVm001264t7_Kim17_SRX2884278-SRR5646669_vvx	de_novo	vvx	NonamEVm001264t7	1389	Kim17_SRX2884278-SRR5646669_vvx	1.2e-110	370.4	28	1.7e-110	369.8	28	1.3	1	99.4736842105263	Kim17	asexual_mixed	Unk_Cambodia_SEA	MixdCamb17	Asex1	Cambodia	79.229709	79.229709	79.229709	1423.702	1423.702	1423.702	9	9_E	MixdCamb17_SRX2884278-SRR5646669	TRUE
639	639	NonamEVm002188t2_Kim17_SRX2884278-SRR5646669_vvx	de_novo	vvx	NonamEVm002188t2	1329	Kim17_SRX2884278-SRR5646669_vvx	1.3e-86	291.2	29.5	1.3e-86	291.2	29.5	1.9	1	99.7368421052632	Kim17	asexual_mixed	Unk_Cambodia_SEA	MixdCamb17	Asex1	Cambodia	47.329973	47.329973	47.329973	808.77	808.77	808.77	9	9_E	MixdCamb17_SRX2884278-SRR5646669	TRUE
640	640	NonamEVm002657t2_Kim17_SRX2884278-SRR5646669_vvx	de_novo	vvx	NonamEVm002657t2	1152	Kim17_SRX2884278-SRR5646669_vvx	3.1e-55	187.9	16.8	3.7e-55	187.7	16.8	1	1	97.3684210526316	Kim17	asexual_mixed	Unk_Cambodia_SEA	MixdCamb17	Asex1	Cambodia	133.776107	133.776107	133.776107	1938.124	1938.124	1938.124	4	4_C	MixdCamb17_SRX2884278-SRR5646669	TRUE
641	641	NonamEVm001469t9_Kim17_SRX2884278-SRR5646669_vvx	de_novo	vvx	NonamEVm001469t9	1524	Kim17_SRX2884278-SRR5646669_vvx	1.2e-90	304.4	18.5	3.1e-90	303.1	18.5	1.6	1	100	Kim17	asexual_mixed	Unk_Cambodia_SEA	MixdCamb17	Asex1	Cambodia	74.092478	74.092478	74.092478	1478.323	1478.323	1478.323	9	9_E	MixdCamb17_SRX2884278-SRR5646669	TRUE
642	642	NonamEVm002082t6_Kim17_SRX2884278-SRR5646669_vvx	de_novo	vvx	NonamEVm002082t6	1326	Kim17_SRX2884278-SRR5646669_vvx	5.5e-76	256.2	4.3	6.2e-76	256	4.3	1	1	97.8947368421053	Kim17	asexual_mixed	Unk_Cambodia_SEA	MixdCamb17	Asex1	Cambodia	25.42558	25.42558	25.42558	433.349	433.349	433.349	1	1_E	MixdCamb17_SRX2884278-SRR5646669	TRUE
643	643	NonamEVm001264t5_Kim17_SRX2884278-SRR5646669_vvx	de_novo	vvx	NonamEVm001264t5	1707	Kim17_SRX2884278-SRR5646669_vvx	1.3e-47	162.9	33.3	3.3e-44	151.6	33.3	2.4	1	84.2105263157895	Kim17	asexual_mixed	Unk_Cambodia_SEA	MixdCamb17	Asex1	Cambodia	6.88201	6.88201	6.88201	155.813	155.813	155.813	3	3_E	MixdCamb17_SRX2884278-SRR5646669	TRUE
644	644	NonamEVm002859t6_Kim17_SRX2884278-SRR5646669_vvx	de_novo	vvx	NonamEVm002859t6	945	Kim17_SRX2884278-SRR5646669_vvx	5.8e-43	147.5	45.2	4.7e-41	141.2	45.2	2	1	90.2631578947368	Kim17	asexual_mixed	Unk_Cambodia_SEA	MixdCamb17	Asex1	Cambodia	47.691814	47.691814	47.691814	545.931	545.931	545.931	9	9_E	MixdCamb17_SRX2884278-SRR5646669	TRUE
645	645	NonamEVm001139t2_Kim17_SRX2884278-SRR5646669_vvx	de_novo	vvx	NonamEVm001139t2	1986	Kim17_SRX2884278-SRR5646669_vvx	5.5e-50	170.6	91.5	2.7e-38	132.1	69.7	3.5	2	78.6842105263158	Kim17	asexual_mixed	Unk_Cambodia_SEA	MixdCamb17	Asex1	Cambodia	16.180709	16.180709	16.180709	432.657	432.657	432.657	3	3_E	MixdCamb17_SRX2884278-SRR5646669	TRUE
646	646	NonamEVm002292t2_Kim17_SRX2884278-SRR5646669_vvx	de_novo	vvx	NonamEVm002292t2	1158	Kim17_SRX2884278-SRR5646669_vvx	5.2e-63	213.5	34.4	6.2e-63	213.3	34.4	1	1	86.3157894736842	Kim17	asexual_mixed	Unk_Cambodia_SEA	MixdCamb17	Asex1	Cambodia	10.853258	10.853258	10.853258	158.197	158.197	158.197	15	15	MixdCamb17_SRX2884278-SRR5646669	TRUE
647	647	NonamEVm001554t8_Kim17_SRX2884278-SRR5646669_vvx	de_novo	vvx	NonamEVm001554t8	1335	Kim17_SRX2884278-SRR5646669_vvx	9.4e-91	304.8	16	1.1e-90	304.6	16	1	1	99.7368421052632	Kim17	asexual_mixed	Unk_Cambodia_SEA	MixdCamb17	Asex1	Cambodia	27.557554	27.557554	27.557554	473.33	473.33	473.33	1	1_E	MixdCamb17_SRX2884278-SRR5646669	TRUE
648	648	NonamEVm002859t5_Kim17_SRX2884278-SRR5646669_vvx	de_novo	vvx	NonamEVm002859t5	1056	Kim17_SRX2884278-SRR5646669_vvx	5.9e-50	170.5	49.2	5.6e-48	164	49.2	2	1	100	Kim17	asexual_mixed	Unk_Cambodia_SEA	MixdCamb17	Asex1	Cambodia	117.111336	117.111336	117.111336	1531.536	1531.536	1531.536	9	9_E	MixdCamb17_SRX2884278-SRR5646669	TRUE
649	649	NonamEVm002047t5_Kim17_SRX2884278-SRR5646669_vvx	de_novo	vvx	NonamEVm002047t5	1341	Kim17_SRX2884278-SRR5646669_vvx	3.9e-17	62.5	1.5	7.4e-17	61.6	1.5	1.6	1	83.9473684210526	Kim17	asexual_mixed	Unk_Cambodia_SEA	MixdCamb17	Asex1	Cambodia	24.587791	24.587791	24.587791	424.488	424.488	424.488	5	5_G	MixdCamb17_SRX2884278-SRR5646669	TRUE
650	650	NonamEVm002377t4_Kim17_SRX2884278-SRR5646669_vvx	de_novo	vvx	NonamEVm002377t4	1068	Kim17_SRX2884278-SRR5646669_vvx	2e-74	251.1	5.9	2.3e-74	250.9	5.9	1	1	87.8947368421053	Kim17	asexual_mixed	Unk_Cambodia_SEA	MixdCamb17	Asex1	Cambodia	93.871803	93.871803	93.871803	1244.166	1244.166	1244.166	4	4_C	MixdCamb17_SRX2884278-SRR5646669	TRUE
651	651	NonamEVm002008t7_Kim17_SRX2884278-SRR5646669_vvx	de_novo	vvx	NonamEVm002008t7	1308	Kim17_SRX2884278-SRR5646669_vvx	3.7e-11	42.8	45.1	2.6e-10	40	45.1	1.9	1	89.4736842105263	Kim17	asexual_mixed	Unk_Cambodia_SEA	MixdCamb17	Asex1	Cambodia	18.713781	18.713781	18.713781	314.006	314.006	314.006	5	5_G	MixdCamb17_SRX2884278-SRR5646669	TRUE
652	652	NonamEVm001961t2_Kim17_SRX2884278-SRR5646669_vvx	de_novo	vvx	NonamEVm001961t2	1440	Kim17_SRX2884278-SRR5646669_vvx	1.3e-14	54.3	20.2	1.6e-13	50.6	20.2	2	1	96.8421052631579	Kim17	asexual_mixed	Unk_Cambodia_SEA	MixdCamb17	Asex1	Cambodia	10.69152	10.69152	10.69152	200.129	200.129	200.129	5	5_G	MixdCamb17_SRX2884278-SRR5646669	TRUE
653	653	NonamEVm003045t2_Kim17_SRX2884278-SRR5646669_vvx	de_novo	vvx	NonamEVm003045t2	1035	Kim17_SRX2884278-SRR5646669_vvx	2.4e-36	125.7	7.2	2.8e-36	125.5	7.2	1	1	92.1052631578947	Kim17	asexual_mixed	Unk_Cambodia_SEA	MixdCamb17	Asex1	Cambodia	15.5454	15.5454	15.5454	198.501	198.501	198.501	13	13	MixdCamb17_SRX2884278-SRR5646669	TRUE
654	654	NonamEVm002694t2_Kim17_SRX2884278-SRR5646669_vvx	de_novo	vvx	NonamEVm002694t2	951	Kim17_SRX2884278-SRR5646669_vvx	7.4e-50	170.2	1.9	1.1e-49	169.6	1.9	1.3	1	79.2105263157895	Kim17	asexual_mixed	Unk_Cambodia_SEA	MixdCamb17	Asex1	Cambodia	6.731405	6.731405	6.731405	77.648	77.648	77.648	13	13	MixdCamb17_SRX2884278-SRR5646669	TRUE
655	655	NonamEVm002297t1_Kim17_SRX2884278-SRR5646669_vvx	de_novo	vvx	NonamEVm002297t1	1209	Kim17_SRX2884278-SRR5646669_vvx	4.1e-68	230.3	3.7	4.9e-68	230.1	3.7	1	1	81.0526315789474	Kim17	asexual_mixed	Unk_Cambodia_SEA	MixdCamb17	Asex1	Cambodia	9.010825	9.010825	9.010825	138.092	138.092	138.092	1	1_E	MixdCamb17_SRX2884278-SRR5646669	TRUE
656	656	NonamEVm002445t2_Kim17_SRX2884278-SRR5646669_vvx	de_novo	vvx	NonamEVm002445t2	1161	Kim17_SRX2884278-SRR5646669_vvx	1e-69	235.6	3.3	1.1e-69	235.5	3.3	1	1	85	Kim17	asexual_mixed	Unk_Cambodia_SEA	MixdCamb17	Asex1	Cambodia	7.623161	7.623161	7.623161	111.451	111.451	111.451	1	1_E	MixdCamb17_SRX2884278-SRR5646669	TRUE
657	657	NonamEVm002604t1_Kim17_SRX2884278-SRR5646669_vvx	de_novo	vvx	NonamEVm002604t1	1161	Kim17_SRX2884278-SRR5646669_vvx	3.8e-90	302.8	0.2	4.3e-90	302.7	0.2	1	1	92.3684210526316	Kim17	asexual_mixed	Unk_Cambodia_SEA	MixdCamb17	Asex1	Cambodia	13.739394	13.739394	13.739394	200.87	200.87	200.87	1	1_E	MixdCamb17_SRX2884278-SRR5646669	TRUE
658	658	NonamEVm002315t9_Kim17_SRX2884278-SRR5646669_vvx	de_novo	vvx	NonamEVm002315t9	1122	Kim17_SRX2884278-SRR5646669_vvx	1.2e-69	235.4	9.7	1.5e-69	235	9.7	1.1	1	78.6842105263158	Kim17	asexual_mixed	Unk_Cambodia_SEA	MixdCamb17	Asex1	Cambodia	24.762867	24.762867	24.762867	347.847	347.847	347.847	1	1_E	MixdCamb17_SRX2884278-SRR5646669	TRUE
659	659	NonamEVm002573t8_Kim17_SRX2884278-SRR5646669_vvx	de_novo	vvx	NonamEVm002573t8	1164	Kim17_SRX2884278-SRR5646669_vvx	9.1e-77	258.8	6.8	1e-76	258.6	6.8	1	1	79.7368421052632	Kim17	asexual_mixed	Unk_Cambodia_SEA	MixdCamb17	Asex1	Cambodia	26.359808	26.359808	26.359808	386.543	386.543	386.543	1	1_E	MixdCamb17_SRX2884278-SRR5646669	TRUE
660	660	NonamEVm003021t1_Kim17_SRX2884278-SRR5646669_vvx	de_novo	vvx	NonamEVm003021t1	993	Kim17_SRX2884278-SRR5646669_vvx	1e-36	127	15.8	1.2e-36	126.7	15.8	1	1	85.5263157894737	Kim17	asexual_mixed	Unk_Cambodia_SEA	MixdCamb17	Asex1	Cambodia	12.972304	12.972304	12.972304	157.641	157.641	157.641	14	14	MixdCamb17_SRX2884278-SRR5646669	TRUE
661	661	NonamEVm002315t8_Kim17_SRX2884278-SRR5646669_vvx	de_novo	vvx	NonamEVm002315t8	1170	Kim17_SRX2884278-SRR5646669_vvx	9.4e-62	209.4	4.9	1.2e-61	209	4.9	1	1	77.8947368421053	Kim17	asexual_mixed	Unk_Cambodia_SEA	MixdCamb17	Asex1	Cambodia	1.126611	1.126611	1.126611	16.62	16.62	16.62	1	1_E	MixdCamb17_SRX2884278-SRR5646669	TRUE
662	662	NonamEVm002800t4_Kim17_SRX2884278-SRR5646669_vvx	de_novo	vvx	NonamEVm002800t4	1098	Kim17_SRX2884278-SRR5646669_vvx	3.6e-17	62.6	29.6	1.4e-15	57.4	29.6	2	1	98.4210526315789	Kim17	asexual_mixed	Unk_Cambodia_SEA	MixdCamb17	Asex1	Cambodia	36.683669	36.683669	36.683669	502.367	502.367	502.367	10	10	MixdCamb17_SRX2884278-SRR5646669	TRUE
663	663	NonamEVm002164t3_Kim17_SRX2884278-SRR5646669_vvx	de_novo	vvx	NonamEVm002164t3	1110	Kim17_SRX2884278-SRR5646669_vvx	9.2e-64	216	0.1	1e-63	215.8	0.1	1	1	80.5263157894737	Kim17	asexual_mixed	Unk_Cambodia_SEA	MixdCamb17	Asex1	Cambodia	8.527384	8.527384	8.527384	118.282	118.282	118.282	1	1_E	MixdCamb17_SRX2884278-SRR5646669	TRUE
664	664	NonamEVm002067t5_Kim17_SRX2884278-SRR5646669_vvx	de_novo	vvx	NonamEVm002067t5	1044	Kim17_SRX2884278-SRR5646669_vvx	1.9e-60	205.1	8.6	2.2e-60	204.9	8.6	1	1	80.5263157894737	Kim17	asexual_mixed	Unk_Cambodia_SEA	MixdCamb17	Asex1	Cambodia	21.867926	21.867926	21.867926	282.125	282.125	282.125	1	1_E	MixdCamb17_SRX2884278-SRR5646669	TRUE
665	665	NonamEVm002838t8_Kim17_SRX2884278-SRR5646669_vvx	de_novo	vvx	NonamEVm002838t8	885	Kim17_SRX2884278-SRR5646669_vvx	1.6e-22	80.2	20.9	1.9e-22	80	20.9	1.1	1	80.7894736842105	Kim17	asexual_mixed	Unk_Cambodia_SEA	MixdCamb17	Asex1	Cambodia	11.4733	11.4733	11.4733	121.223	121.223	121.223	8	8_I	MixdCamb17_SRX2884278-SRR5646669	TRUE
666	666	NonamEVm003024t4_Kim17_SRX2884278-SRR5646669_vvx	de_novo	vvx	NonamEVm003024t4	882	Kim17_SRX2884278-SRR5646669_vvx	2.7e-28	99.3	15.7	3.1e-28	99	15.7	1.1	1	84.2105263157895	Kim17	asexual_mixed	Unk_Cambodia_SEA	MixdCamb17	Asex1	Cambodia	3.669696	3.669696	3.669696	38.611	38.611	38.611	2	2_I	MixdCamb17_SRX2884278-SRR5646669	TRUE
667	667	NonamEVm000032t1_Kim17_SRX5158494-SRR8347533_vvx	de_novo	vvx	NonamEVm000032t1	1191	Kim17_SRX5158494-SRR8347533_vvx	3.5e-52	173	7.5	4.2e-52	172.7	7.5	1.1	1	79.2105263157895	Kim17	asexual_mixed	Unk_Cambodia_SEA	MixdCamb17	Asex6	Cambodia	417.157864	417.157864	417.157864	192	192	192	1	1_E	MixdCamb17_SRX5158494-SRR8347533	TRUE
668	668	NonamEVm000490t1_Kim17_SRX5158495-SRR8347532_vvx	de_novo	vvx	NonamEVm000490t1	1179	Kim17_SRX5158495-SRR8347532_vvx	8.5e-52	175.2	25	1.3e-51	174.5	25	1.3	1	96.3157894736842	Kim17	asexual_mixed	Unk_Cambodia_SEA	MixdCamb17	Asex4	Cambodia	134.962816	134.962816	134.962816	717.948	717.948	717.948	4	4_C	MixdCamb17_SRX5158495-SRR8347532	TRUE
669	669	NonamEVm000378t1_Kim17_SRX5158495-SRR8347532_vvx	de_novo	vvx	NonamEVm000378t1	1338	Kim17_SRX5158495-SRR8347532_vvx	1.6e-74	250	1.6	2.2e-74	249.5	1.6	1.1	1	98.9473684210526	Kim17	asexual_mixed	Unk_Cambodia_SEA	MixdCamb17	Asex4	Cambodia	162.575596	162.575596	162.575596	1000	1000	1000	1	1_E	MixdCamb17_SRX5158495-SRR8347532	TRUE
670	670	NonamEVm000313t1_Kim17_SRX5158495-SRR8347532_vvx	de_novo	vvx	NonamEVm000313t1	1440	Kim17_SRX5158495-SRR8347532_vvx	9.8e-64	214.5	11.2	5.6e-63	212	1.7	2	2	96.5789473684211	Kim17	asexual_mixed	Unk_Cambodia_SEA	MixdCamb17	Asex4	Cambodia	104.273801	104.273801	104.273801	697	697	697	1	1_E	MixdCamb17_SRX5158495-SRR8347532	TRUE
671	671	NonamEVm000381t1_Kim17_SRX5158495-SRR8347532_vvx	de_novo	vvx	NonamEVm000381t1	1332	Kim17_SRX5158495-SRR8347532_vvx	1.6e-39	134.8	28.7	2.2e-39	134.3	28.7	1.1	1	96.0526315789474	Kim17	asexual_mixed	Unk_Cambodia_SEA	MixdCamb17	Asex4	Cambodia	56.061498	56.061498	56.061498	343.075	343.075	343.075	15	15	MixdCamb17_SRX5158495-SRR8347532	TRUE
672	672	NonamEVm000353t1_Kim17_SRX5158495-SRR8347532_vvx	de_novo	vvx	NonamEVm000353t1	1383	Kim17_SRX5158495-SRR8347532_vvx	7.3e-87	290.6	23	8.3e-87	290.4	23	1	1	99.7368421052632	Kim17	asexual_mixed	Unk_Cambodia_SEA	MixdCamb17	Asex4	Cambodia	108.513843	108.513843	108.513843	693	693	693	1	1_E	MixdCamb17_SRX5158495-SRR8347532	TRUE
673	673	NonamEVm000406t3_Kim17_SRX5158495-SRR8347532_vvx	de_novo	vvx	NonamEVm000406t3	1290	Kim17_SRX5158495-SRR8347532_vvx	5.3e-83	277.9	17.2	5.3e-83	277.9	17.2	1.7	1	99.4736842105263	Kim17	asexual_mixed	Unk_Cambodia_SEA	MixdCamb17	Asex4	Cambodia	77.602233	77.602233	77.602233	457.853	457.853	457.853	4	4_C	MixdCamb17_SRX5158495-SRR8347532	TRUE
674	674	NonamEVm000168t1_Kim17_SRX5158495-SRR8347532_vvx	de_novo	vvx	NonamEVm000168t1	1806	Kim17_SRX5158495-SRR8347532_vvx	7.9e-43	145.6	41.2	1.2e-41	141.8	41.2	2.1	1	93.4210526315789	Kim17	asexual_mixed	Unk_Cambodia_SEA	MixdCamb17	Asex4	Cambodia	51.174234	51.174234	51.174234	440	440	440	19	19	MixdCamb17_SRX5158495-SRR8347532	TRUE
675	675	NonamEVm000274t1_Kim17_SRX5158495-SRR8347532_vvx	de_novo	vvx	NonamEVm000274t1	1491	Kim17_SRX5158495-SRR8347532_vvx	1.9e-62	210.2	59.9	1.4e-51	174.5	56.5	2.2	2	95.5263157894737	Kim17	asexual_mixed	Unk_Cambodia_SEA	MixdCamb17	Asex4	Cambodia	42.008371	42.008371	42.008371	292	292	292	3	3_E	MixdCamb17_SRX5158495-SRR8347532	TRUE
676	676	NonamEVm000523t1_Kim17_SRX5158495-SRR8347532_vvx	de_novo	vvx	NonamEVm000523t1	1149	Kim17_SRX5158495-SRR8347532_vvx	6.2e-75	251.3	27	7e-75	251.2	27	1	1	100	Kim17	asexual_mixed	Unk_Cambodia_SEA	MixdCamb17	Asex4	Cambodia	31.319122	31.319122	31.319122	161.692	161.692	161.692	4	4_C	MixdCamb17_SRX5158495-SRR8347532	TRUE
677	677	NonamEVm000261t1_Kim17_SRX5158495-SRR8347532_vvx	de_novo	vvx	NonamEVm000261t1	1521	Kim17_SRX5158495-SRR8347532_vvx	1.6e-48	164.4	28.9	6.1e-46	155.9	28.9	2.1	1	83.6842105263158	Kim17	asexual_mixed	Unk_Cambodia_SEA	MixdCamb17	Asex4	Cambodia	34.53656	34.53656	34.53656	245.481	245.481	245.481	3	3_E	MixdCamb17_SRX5158495-SRR8347532	TRUE
678	678	NonamEVm000344t1_Kim17_SRX5158495-SRR8347532_vvx	de_novo	vvx	NonamEVm000344t1	1392	Kim17_SRX5158495-SRR8347532_vvx	7e-93	310.4	21.3	8.7e-93	310.1	21.3	1	1	96.3157894736842	Kim17	asexual_mixed	Unk_Cambodia_SEA	MixdCamb17	Asex4	Cambodia	113.764093	113.764093	113.764093	731.883	731.883	731.883	1	1_E	MixdCamb17_SRX5158495-SRR8347532	TRUE
679	679	NonamEVm000456t1_Kim17_SRX5158495-SRR8347532_vvx	de_novo	vvx	NonamEVm000456t1	1215	Kim17_SRX5158495-SRR8347532_vvx	3.2e-66	222.6	27.3	3.7e-66	222.4	27.3	1	1	100	Kim17	asexual_mixed	Unk_Cambodia_SEA	MixdCamb17	Asex4	Cambodia	100.203779	100.203779	100.203779	551.906	551.906	551.906	4	4_C	MixdCamb17_SRX5158495-SRR8347532	TRUE
680	680	NonamEVm000736t1_Kim17_SRX5158495-SRR8347532_vvx	de_novo	vvx	NonamEVm000736t1	948	Kim17_SRX5158495-SRR8347532_vvx	2.4e-28	98	10.8	2.9e-28	97.7	10.8	1.1	1	76.8421052631579	Kim17	asexual_mixed	Unk_Cambodia_SEA	MixdCamb17	Asex4	Cambodia	23.482155	23.482155	23.482155	96.553	96.553	96.553	2	2_I	MixdCamb17_SRX5158495-SRR8347532	TRUE
681	681	NonamEVm000896t1_Kim17_SRX5158495-SRR8347532_vvx	de_novo	vvx	NonamEVm000896t1	843	Kim17_SRX5158495-SRR8347532_vvx	1.7e-43	147.8	29.5	2.6e-41	140.6	29.5	2	1	81.5789473684211	Kim17	asexual_mixed	Unk_Cambodia_SEA	MixdCamb17	Asex4	Cambodia	2.069879	2.069879	2.069879	7.374	7.374	7.374	6	6_C	MixdCamb17_SRX5158495-SRR8347532	TRUE
682	682	NonamEVm000238t1_Kim17_SRX5158495-SRR8347532_vvx	de_novo	vvx	NonamEVm000238t1	1587	Kim17_SRX5158495-SRR8347532_vvx	6.4e-43	146	17.1	1.3e-42	144.9	17.1	1.5	1	90	Kim17	asexual_mixed	Unk_Cambodia_SEA	MixdCamb17	Asex4	Cambodia	227.710426	227.710426	227.710426	1697.117	1697.117	1697.117	7	7_E	MixdCamb17_SRX5158495-SRR8347532	TRUE
683	683	NonamEVm000371t1_Kim17_SRX5158495-SRR8347532_vvx	de_novo	vvx	NonamEVm000371t1	1347	Kim17_SRX5158495-SRR8347532_vvx	6.5e-70	234.8	0	8.1e-70	234.5	0	1	1	92.8947368421053	Kim17	asexual_mixed	Unk_Cambodia_SEA	MixdCamb17	Asex4	Cambodia	114.229583	114.229583	114.229583	708	708	708	1	1_E	MixdCamb17_SRX5158495-SRR8347532	TRUE
684	684	NonamEVm000374t1_Kim17_SRX5158495-SRR8347532_vvx	de_novo	vvx	NonamEVm000374t1	1344	Kim17_SRX5158495-SRR8347532_vvx	2.2e-42	144.2	26.7	2.6e-42	143.9	26.7	1.1	1	100	Kim17	asexual_mixed	Unk_Cambodia_SEA	MixdCamb17	Asex4	Cambodia	80.551794	80.551794	80.551794	498	498	498	6	6_C	MixdCamb17_SRX5158495-SRR8347532	TRUE
685	685	NonamEVm000351t1_Kim17_SRX5158495-SRR8347532_vvx	de_novo	vvx	NonamEVm000351t1	1386	Kim17_SRX5158495-SRR8347532_vvx	1.2e-61	207.5	17.4	1.6e-61	207.2	17.4	1.1	1	98.9473684210526	Kim17	asexual_mixed	Unk_Cambodia_SEA	MixdCamb17	Asex4	Cambodia	226.336634	226.336634	226.336634	1449	1449	1449	1	1_E	MixdCamb17_SRX5158495-SRR8347532	TRUE
686	686	NonamEVm000325t1_Kim17_SRX5158495-SRR8347532_vvx	de_novo	vvx	NonamEVm000325t1	1422	Kim17_SRX5158495-SRR8347532_vvx	2.7e-77	259.1	10.7	3.1e-77	258.9	10.7	1	1	99.7368421052632	Kim17	asexual_mixed	Unk_Cambodia_SEA	MixdCamb17	Asex4	Cambodia	89.533455	89.533455	89.533455	590.044	590.044	590.044	1	1_E	MixdCamb17_SRX5158495-SRR8347532	TRUE
687	687	NonamEVm000426t1_Kim17_SRX5158495-SRR8347532_vvx	de_novo	vvx	NonamEVm000426t1	1263	Kim17_SRX5158495-SRR8347532_vvx	9.8e-84	280.3	15.2	1.1e-83	280.1	15.2	1	1	99.7368421052632	Kim17	asexual_mixed	Unk_Cambodia_SEA	MixdCamb17	Asex4	Cambodia	129.019431	129.019431	129.019431	743	743	743	1	1_E	MixdCamb17_SRX5158495-SRR8347532	TRUE
688	688	NonamEVm000244t1_Kim17_SRX5158495-SRR8347532_vvx	de_novo	vvx	NonamEVm000244t1	1569	Kim17_SRX5158495-SRR8347532_vvx	1.9e-24	85.2	54.8	4.2e-22	77.4	54.8	3.1	1	91.0526315789474	Kim17	asexual_mixed	Unk_Cambodia_SEA	MixdCamb17	Asex4	Cambodia	56.802398	56.802398	56.802398	418	418	418	15	15	MixdCamb17_SRX5158495-SRR8347532	TRUE
689	689	NonamEVm000618t1_Kim17_SRX5158495-SRR8347532_vvx	de_novo	vvx	NonamEVm000618t1	1056	Kim17_SRX5158495-SRR8347532_vvx	4e-50	169.7	49.1	3.8e-48	163.1	49.1	2	1	99.7368421052632	Kim17	asexual_mixed	Unk_Cambodia_SEA	MixdCamb17	Asex4	Cambodia	171.31719	171.31719	171.31719	801.157	801.157	801.157	9	9_E	MixdCamb17_SRX5158495-SRR8347532	TRUE
690	690	NonamEVm000592t1_Kim17_SRX5158495-SRR8347532_vvx	de_novo	vvx	NonamEVm000592t1	1080	Kim17_SRX5158495-SRR8347532_vvx	5.3e-48	162.7	48.5	7e-46	155.7	48.5	2	1	99.7368421052632	Kim17	asexual_mixed	Unk_Cambodia_SEA	MixdCamb17	Asex4	Cambodia	377.577067	377.577067	377.577067	1813.105	1813.105	1813.105	9	9_E	MixdCamb17_SRX5158495-SRR8347532	TRUE
691	691	NonamEVm000295t1_Kim17_SRX5158495-SRR8347532_vvx	de_novo	vvx	NonamEVm000295t1	1458	Kim17_SRX5158495-SRR8347532_vvx	1e-21	76.1	8.4	1e-21	76.1	8.4	2.2	1	85	Kim17	asexual_mixed	Unk_Cambodia_SEA	MixdCamb17	Asex4	Cambodia	43.818398	43.818398	43.818398	297.021	297.021	297.021	5	5_G	MixdCamb17_SRX5158495-SRR8347532	TRUE
692	692	NonamEVm000336t1_Kim17_SRX5158495-SRR8347532_vvx	de_novo	vvx	NonamEVm000336t1	1401	Kim17_SRX5158495-SRR8347532_vvx	2e-111	371.5	6.7	2.2e-111	371.3	6.7	1	1	99.7368421052632	Kim17	asexual_mixed	Unk_Cambodia_SEA	MixdCamb17	Asex4	Cambodia	139.124758	139.124758	139.124758	901.584	901.584	901.584	1	1_E	MixdCamb17_SRX5158495-SRR8347532	TRUE
693	693	NonamEVm000413t2_Kim17_SRX5158495-SRR8347532_vvx	de_novo	vvx	NonamEVm000413t2	1275	Kim17_SRX5158495-SRR8347532_vvx	4.8e-102	340.6	27.3	7.6e-102	339.9	27.3	1.3	1	92.8947368421053	Kim17	asexual_mixed	Unk_Cambodia_SEA	MixdCamb17	Asex4	Cambodia	26.886779	26.886779	26.886779	156.523	156.523	156.523	9	9_E	MixdCamb17_SRX5158495-SRR8347532	TRUE
694	694	NonamEVm000288t1_Kim17_SRX5158495-SRR8347532_vvx	de_novo	vvx	NonamEVm000288t1	1461	Kim17_SRX5158495-SRR8347532_vvx	4e-63	212.5	37.7	1e-59	201.2	37.7	2.2	1	80.2631578947368	Kim17	asexual_mixed	Unk_Cambodia_SEA	MixdCamb17	Asex4	Cambodia	43.109119	43.109119	43.109119	292.889	292.889	292.889	9	9_E	MixdCamb17_SRX5158495-SRR8347532	TRUE
695	695	NonamEVm000553t3_Kim17_SRX5158495-SRR8347532_vvx	de_novo	vvx	NonamEVm000553t3	1122	Kim17_SRX5158495-SRR8347532_vvx	5.9e-70	234.9	7.8	6.8e-70	234.7	7.8	1	1	78.6842105263158	Kim17	asexual_mixed	Unk_Cambodia_SEA	MixdCamb17	Asex4	Cambodia	57.203362	57.203362	57.203362	287.25	287.25	287.25	1	1_E	MixdCamb17_SRX5158495-SRR8347532	TRUE
696	696	NonamEVm000648t2_Kim17_SRX5158495-SRR8347532_vvx	de_novo	vvx	NonamEVm000648t2	1029	Kim17_SRX5158495-SRR8347532_vvx	4.7e-51	172.7	0.7	1.1e-50	171.5	0.7	1.6	1	77.1052631578947	Kim17	asexual_mixed	Unk_Cambodia_SEA	MixdCamb17	Asex4	Cambodia	28.002704	28.002704	28.002704	127	127	127	1	1_E	MixdCamb17_SRX5158495-SRR8347532	TRUE
697	697	NonamEVm000619t1_Kim17_SRX5158495-SRR8347532_vvx	de_novo	vvx	NonamEVm000619t1	1050	Kim17_SRX5158495-SRR8347532_vvx	3e-30	104.2	23.6	6.1e-30	103.2	23.6	1.5	1	97.6315789473684	Kim17	asexual_mixed	Unk_Cambodia_SEA	MixdCamb17	Asex4	Cambodia	43.556268	43.556268	43.556268	202.322	202.322	202.322	8	8_I	MixdCamb17_SRX5158495-SRR8347532	TRUE
698	698	NonamEVm000406t1_Kim17_SRX5158495-SRR8347532_vvx	de_novo	vvx	NonamEVm000406t1	1290	Kim17_SRX5158495-SRR8347532_vvx	2.4e-75	252.7	22.7	2.4e-75	252.7	22.7	1.7	1	99.4736842105263	Kim17	asexual_mixed	Unk_Cambodia_SEA	MixdCamb17	Asex4	Cambodia	162.18951	162.18951	162.18951	956.918	956.918	956.918	4	4_C	MixdCamb17_SRX5158495-SRR8347532	TRUE
699	699	NonamEVm000406t5_Kim17_SRX5158495-SRR8347532_vvx	de_novo	vvx	NonamEVm000406t5	1233	Kim17_SRX5158495-SRR8347532_vvx	1.4e-75	253.5	15.5	1.4e-75	253.5	15.5	1.7	1	99.4736842105263	Kim17	asexual_mixed	Unk_Cambodia_SEA	MixdCamb17	Asex4	Cambodia	101.398388	101.398388	101.398388	568.029	568.029	568.029	4	4_C	MixdCamb17_SRX5158495-SRR8347532	TRUE
700	700	NonamEVm000592t2_Kim17_SRX5158495-SRR8347532_vvx	de_novo	vvx	NonamEVm000592t2	936	Kim17_SRX5158495-SRR8347532_vvx	1e-44	151.9	43.6	1e-42	145.3	43.6	2	1	89.2105263157895	Kim17	asexual_mixed	Unk_Cambodia_SEA	MixdCamb17	Asex4	Cambodia	29.059403	29.059403	29.059403	117.661	117.661	117.661	9	9_E	MixdCamb17_SRX5158495-SRR8347532	TRUE
701	701	NonamEVm000323t4_Kim17_SRX5158495-SRR8347532_vvx	de_novo	vvx	NonamEVm000323t4	1335	Kim17_SRX5158495-SRR8347532_vvx	2.3e-100	335	21.4	2.7e-100	334.8	21.4	1	1	100	Kim17	asexual_mixed	Unk_Cambodia_SEA	MixdCamb17	Asex4	Cambodia	33.173393	33.173393	33.173393	203.529	203.529	203.529	1	1_E	MixdCamb17_SRX5158495-SRR8347532	TRUE
702	702	NonamEVm000406t2_Kim17_SRX5158495-SRR8347532_vvx	de_novo	vvx	NonamEVm000406t2	996	Kim17_SRX5158495-SRR8347532_vvx	3.9e-62	209.2	10.7	3.9e-62	209.2	10.7	1.7	1	82.6315789473684	Kim17	asexual_mixed	Unk_Cambodia_SEA	MixdCamb17	Asex4	Cambodia	18.474253	18.474253	18.474253	80.598	80.598	80.598	4	4_C	MixdCamb17_SRX5158495-SRR8347532	TRUE
703	703	NonamEVm000295t2_Kim17_SRX5158495-SRR8347532_vvx	de_novo	vvx	NonamEVm000295t2	1272	Kim17_SRX5158495-SRR8347532_vvx	4.7e-24	83.9	5.4	1.1e-23	82.7	5.4	1.5	1	84.7368421052632	Kim17	asexual_mixed	Unk_Cambodia_SEA	MixdCamb17	Asex4	Cambodia	15.670218	15.670218	15.670218	90.979	90.979	90.979	5	5_G	MixdCamb17_SRX5158495-SRR8347532	TRUE
704	704	NonamEVm000406t7_Kim17_SRX5158495-SRR8347532_vvx	de_novo	vvx	NonamEVm000406t7	1209	Kim17_SRX5158495-SRR8347532_vvx	1.8e-75	253.1	18.1	2e-75	253	18.1	1	1	100	Kim17	asexual_mixed	Unk_Cambodia_SEA	MixdCamb17	Asex4	Cambodia	31.319109	31.319109	31.319109	171.518	171.518	171.518	4	4_C	MixdCamb17_SRX5158495-SRR8347532	TRUE
705	705	NonamEVm000323t10_Kim17_SRX5158495-SRR8347532_vvx	de_novo	vvx	NonamEVm000323t10	1380	Kim17_SRX5158495-SRR8347532_vvx	2.9e-95	318.2	4.1	3.4e-95	318	4.1	1	1	100	Kim17	asexual_mixed	Unk_Cambodia_SEA	MixdCamb17	Asex4	Cambodia	35.802493	35.802493	35.802493	228.083	228.083	228.083	1	1_E	MixdCamb17_SRX5158495-SRR8347532	TRUE
706	706	NonamEVm000523t3_Kim17_SRX5158495-SRR8347532_vvx	de_novo	vvx	NonamEVm000523t3	897	Kim17_SRX5158495-SRR8347532_vvx	5.2e-52	175.9	13.6	5.8e-52	175.7	13.6	1	1	81.5789473684211	Kim17	asexual_mixed	Unk_Cambodia_SEA	MixdCamb17	Asex4	Cambodia	31.464964	31.464964	31.464964	120.985	120.985	120.985	4	4_C	MixdCamb17_SRX5158495-SRR8347532	TRUE
707	707	NonamEVm000209t2_Kim17_SRX5158495-SRR8347532_vvx	de_novo	vvx	NonamEVm000209t2	1566	Kim17_SRX5158495-SRR8347532_vvx	1e-67	227.6	9.9	3.1e-65	219.4	9.9	2	1	91.0526315789474	Kim17	asexual_mixed	Unk_Cambodia_SEA	MixdCamb17	Asex4	Cambodia	76.655332	76.655332	76.655332	562.892	562.892	562.892	1	1_E	MixdCamb17_SRX5158495-SRR8347532	TRUE
708	708	NonamEVm000323t9_Kim17_SRX5158495-SRR8347532_vvx	de_novo	vvx	NonamEVm000323t9	1416	Kim17_SRX5158495-SRR8347532_vvx	1.6e-105	352	17.9	2e-105	351.7	17.9	1.1	1	100	Kim17	asexual_mixed	Unk_Cambodia_SEA	MixdCamb17	Asex4	Cambodia	57.747871	57.747871	57.747871	378.759	378.759	378.759	1	1_E	MixdCamb17_SRX5158495-SRR8347532	TRUE
709	709	NonamEVm000323t6_Kim17_SRX5158495-SRR8347532_vvx	de_novo	vvx	NonamEVm000323t6	1335	Kim17_SRX5158495-SRR8347532_vvx	2.7e-98	328.2	20.9	3e-98	328	20.9	1	1	100	Kim17	asexual_mixed	Unk_Cambodia_SEA	MixdCamb17	Asex4	Cambodia	26.571425	26.571425	26.571425	163.024	163.024	163.024	1	1_E	MixdCamb17_SRX5158495-SRR8347532	TRUE
710	710	NonamEVm000323t3_Kim17_SRX5158495-SRR8347532_vvx	de_novo	vvx	NonamEVm000323t3	1335	Kim17_SRX5158495-SRR8347532_vvx	2.3e-100	335	21.4	2.7e-100	334.8	21.4	1	1	100	Kim17	asexual_mixed	Unk_Cambodia_SEA	MixdCamb17	Asex4	Cambodia	19.318247	19.318247	19.318247	118.523	118.523	118.523	1	1_E	MixdCamb17_SRX5158495-SRR8347532	TRUE
711	711	NonamEVm000413t1_Kim17_SRX5158495-SRR8347532_vvx	de_novo	vvx	NonamEVm000413t1	1251	Kim17_SRX5158495-SRR8347532_vvx	2.3e-97	325.1	23.4	3.8e-97	324.5	23.4	1.3	1	90.7894736842105	Kim17	asexual_mixed	Unk_Cambodia_SEA	MixdCamb17	Asex4	Cambodia	34.327288	34.327288	34.327288	195.531	195.531	195.531	9	9_E	MixdCamb17_SRX5158495-SRR8347532	TRUE
712	712	NonamEVm000323t8_Kim17_SRX5158495-SRR8347532_vvx	de_novo	vvx	NonamEVm000323t8	1419	Kim17_SRX5158495-SRR8347532_vvx	2.2e-107	358.1	17.7	2.6e-107	357.9	17.7	1.1	1	99.7368421052632	Kim17	asexual_mixed	Unk_Cambodia_SEA	MixdCamb17	Asex4	Cambodia	9.530459	9.530459	9.530459	62.658	62.658	62.658	1	1_E	MixdCamb17_SRX5158495-SRR8347532	TRUE
713	713	NonamEVm000406t6_Kim17_SRX5158495-SRR8347532_vvx	de_novo	vvx	NonamEVm000406t6	1209	Kim17_SRX5158495-SRR8347532_vvx	3.4e-76	255.5	17	3.8e-76	255.3	17	1	1	100	Kim17	asexual_mixed	Unk_Cambodia_SEA	MixdCamb17	Asex4	Cambodia	16.194391	16.194391	16.194391	88.688	88.688	88.688	4	4_C	MixdCamb17_SRX5158495-SRR8347532	TRUE
714	714	NonamEVm000323t11_Kim17_SRX5158495-SRR8347532_vvx	de_novo	vvx	NonamEVm000323t11	1353	Kim17_SRX5158495-SRR8347532_vvx	2.3e-103	344.9	19	2.6e-103	344.7	19	1	1	100	Kim17	asexual_mixed	Unk_Cambodia_SEA	MixdCamb17	Asex4	Cambodia	68.708742	68.708742	68.708742	428.015	428.015	428.015	1	1_E	MixdCamb17_SRX5158495-SRR8347532	TRUE
715	715	NonamEVm000323t12_Kim17_SRX5158495-SRR8347532_vvx	de_novo	vvx	NonamEVm000323t12	1362	Kim17_SRX5158495-SRR8347532_vvx	5.5e-103	343.7	14.2	6.4e-103	343.4	14.2	1	1	99.2105263157895	Kim17	asexual_mixed	Unk_Cambodia_SEA	MixdCamb17	Asex4	Cambodia	24.543559	24.543559	24.543559	154.047	154.047	154.047	1	1_E	MixdCamb17_SRX5158495-SRR8347532	TRUE
716	716	NonamEVm000323t15_Kim17_SRX5158495-SRR8347532_vvx	de_novo	vvx	NonamEVm000323t15	1116	Kim17_SRX5158495-SRR8347532_vvx	6.3e-64	215.1	3.2	7.4e-64	214.9	3.2	1.1	1	77.3684210526316	Kim17	asexual_mixed	Unk_Cambodia_SEA	MixdCamb17	Asex4	Cambodia	31.053925	31.053925	31.053925	154.965	154.965	154.965	1	1_E	MixdCamb17_SRX5158495-SRR8347532	TRUE
717	717	NonamEVm000490t2_Kim17_SRX5158495-SRR8347532_vvx	de_novo	vvx	NonamEVm000490t2	1041	Kim17_SRX5158495-SRR8347532_vvx	1.2e-43	148.3	21.1	1.9e-43	147.7	21.1	1.3	1	85.7894736842105	Kim17	asexual_mixed	Unk_Cambodia_SEA	MixdCamb17	Asex4	Cambodia	5.883333	5.883333	5.883333	27.052	27.052	27.052	4	4_C	MixdCamb17_SRX5158495-SRR8347532	TRUE
718	718	NonamEVm000344t3_Kim17_SRX5158495-SRR8347532_vvx	de_novo	vvx	NonamEVm000344t3	1362	Kim17_SRX5158495-SRR8347532_vvx	8.5e-110	366.1	14.9	9.7e-110	365.9	14.9	1	1	99.7368421052632	Kim17	asexual_mixed	Unk_Cambodia_SEA	MixdCamb17	Asex4	Cambodia	132.15215	132.15215	132.15215	829.45	829.45	829.45	1	1_E	MixdCamb17_SRX5158495-SRR8347532	TRUE
719	719	NonamEVm000523t2_Kim17_SRX5158495-SRR8347532_vvx	de_novo	vvx	NonamEVm000523t2	1149	Kim17_SRX5158495-SRR8347532_vvx	6.2e-75	251.3	27	7e-75	251.2	27	1	1	100	Kim17	asexual_mixed	Unk_Cambodia_SEA	MixdCamb17	Asex4	Cambodia	82.3162	82.3162	82.3162	424.977	424.977	424.977	4	4_C	MixdCamb17_SRX5158495-SRR8347532	TRUE
720	720	NonamEVm000323t5_Kim17_SRX5158495-SRR8347532_vvx	de_novo	vvx	NonamEVm000323t5	1335	Kim17_SRX5158495-SRR8347532_vvx	4.1e-89	298	15.7	4.7e-89	297.8	15.7	1	1	99.7368421052632	Kim17	asexual_mixed	Unk_Cambodia_SEA	MixdCamb17	Asex4	Cambodia	160.222642	160.222642	160.222642	983.014	983.014	983.014	1	1_E	MixdCamb17_SRX5158495-SRR8347532	TRUE
721	721	NonamEVm000601t2_Kim17_SRX5158495-SRR8347532_vvx	de_novo	vvx	NonamEVm000601t2	1059	Kim17_SRX5158495-SRR8347532_vvx	3.5e-48	163.3	50	2.6e-46	157.1	50	2	1	100	Kim17	asexual_mixed	Unk_Cambodia_SEA	MixdCamb17	Asex4	Cambodia	468.459164	468.459164	468.459164	2198.077	2198.077	2198.077	9	9_E	MixdCamb17_SRX5158495-SRR8347532	TRUE
722	722	NonamEVm000406t4_Kim17_SRX5158495-SRR8347532_vvx	de_novo	vvx	NonamEVm000406t4	1254	Kim17_SRX5158495-SRR8347532_vvx	3e-78	262.2	18.7	4.9e-78	261.5	18.7	1.3	1	99.2105263157895	Kim17	asexual_mixed	Unk_Cambodia_SEA	MixdCamb17	Asex4	Cambodia	96.818269	96.818269	96.818269	553.003	553.003	553.003	4	4_C	MixdCamb17_SRX5158495-SRR8347532	TRUE
723	723	NonamEVm000261t2_Kim17_SRX5158495-SRR8347532_vvx	de_novo	vvx	NonamEVm000261t2	1479	Kim17_SRX5158495-SRR8347532_vvx	2.7e-47	160.3	29.4	9.7e-45	151.9	29.4	2.1	1	82.6315789473684	Kim17	asexual_mixed	Unk_Cambodia_SEA	MixdCamb17	Asex4	Cambodia	67.185289	67.185289	67.185289	462.789	462.789	462.789	3	3_E	MixdCamb17_SRX5158495-SRR8347532	TRUE
724	724	NonamEVm000323t14_Kim17_SRX5158495-SRR8347532_vvx	de_novo	vvx	NonamEVm000323t14	1149	Kim17_SRX5158495-SRR8347532_vvx	2.9e-62	209.6	0	3.3e-62	209.4	0	1	1	79.2105263157895	Kim17	asexual_mixed	Unk_Cambodia_SEA	MixdCamb17	Asex4	Cambodia	36.439563	36.439563	36.439563	188.128	188.128	188.128	1	1_E	MixdCamb17_SRX5158495-SRR8347532	TRUE
725	725	NonamEVm000406t8_Kim17_SRX5158495-SRR8347532_vvx	de_novo	vvx	NonamEVm000406t8	1110	Kim17_SRX5158495-SRR8347532_vvx	6.1e-75	251.4	18.4	6.8e-75	251.2	18.4	1	1	99.7368421052632	Kim17	asexual_mixed	Unk_Cambodia_SEA	MixdCamb17	Asex4	Cambodia	112.234579	112.234579	112.234579	556.55	556.55	556.55	4	4_C	MixdCamb17_SRX5158495-SRR8347532	TRUE
726	726	NonamEVm000323t13_Kim17_SRX5158495-SRR8347532_vvx	de_novo	vvx	NonamEVm000323t13	1194	Kim17_SRX5158495-SRR8347532_vvx	3.1e-70	235.8	9	3.7e-70	235.6	9	1.1	1	79.4736842105263	Kim17	asexual_mixed	Unk_Cambodia_SEA	MixdCamb17	Asex4	Cambodia	73.730359	73.730359	73.730359	397.999	397.999	397.999	1	1_E	MixdCamb17_SRX5158495-SRR8347532	TRUE
727	727	NonamEVm000456t2_Kim17_SRX5158495-SRR8347532_vvx	de_novo	vvx	NonamEVm000456t2	849	Kim17_SRX5158495-SRR8347532_vvx	6e-48	162.5	9.9	7.2e-48	162.2	9.9	1	1	76.3157894736842	Kim17	asexual_mixed	Unk_Cambodia_SEA	MixdCamb17	Asex4	Cambodia	91.200769	91.200769	91.200769	327.784	327.784	327.784	4	4_C	MixdCamb17_SRX5158495-SRR8347532	TRUE
728	728	NonamEVm000254t1_Kim17_SRX5158517-SRR8347510_vvx	de_novo	vvx	NonamEVm000254t1	1179	Kim17_SRX5158517-SRR8347510_vvx	7.2e-52	175.2	25	1.1e-51	174.5	25	1.3	1	96.3157894736842	Kim17	asexual_mixed	Unk_Cambodia_SEA	MixdCamb17	Asex5	Cambodia	175.246263	175.246263	175.246263	339.099	339.099	339.099	4	4_C	MixdCamb17_SRX5158517-SRR8347510	TRUE
729	729	NonamEVm000122t1_Kim17_SRX5158517-SRR8347510_vvx	de_novo	vvx	NonamEVm000122t1	1524	Kim17_SRX5158517-SRR8347510_vvx	1.1e-51	174.5	0	1.5e-51	174.1	0	1.1	1	78.6842105263158	Kim17	asexual_mixed	Unk_Cambodia_SEA	MixdCamb17	Asex5	Cambodia	93.305762	93.305762	93.305762	242.412	242.412	242.412	1	1_E	MixdCamb17_SRX5158517-SRR8347510	TRUE
730	730	NonamEVm000158t1_Kim17_SRX5158517-SRR8347510_vvx	de_novo	vvx	NonamEVm000158t1	1416	Kim17_SRX5158517-SRR8347510_vvx	9.9e-75	250.4	20	3.4e-60	202.6	14.1	2.2	2	78.1578947368421	Kim17	asexual_mixed	Unk_Cambodia_SEA	MixdCamb17	Asex5	Cambodia	14.600878	14.600878	14.600878	34.903	34.903	34.903	4	4_C	MixdCamb17_SRX5158517-SRR8347510	TRUE
731	731	NonamEVm000177t1_Kim17_SRX5158517-SRR8347510_vvx	de_novo	vvx	NonamEVm000177t1	1359	Kim17_SRX5158517-SRR8347510_vvx	3.1e-106	354.1	9.2	3.5e-106	353.9	9.2	1	1	99.7368421052632	Kim17	asexual_mixed	Unk_Cambodia_SEA	MixdCamb17	Asex5	Cambodia	19.107707	19.107707	19.107707	43.583	43.583	43.583	1	1_E	MixdCamb17_SRX5158517-SRR8347510	TRUE
732	732	NonamEVm000128t1_Kim17_SRX5158517-SRR8347510_vvx	de_novo	vvx	NonamEVm000128t1	1503	Kim17_SRX5158517-SRR8347510_vvx	6.7e-45	152.2	15.4	1.3e-44	151.3	15.4	1.5	1	90	Kim17	asexual_mixed	Unk_Cambodia_SEA	MixdCamb17	Asex5	Cambodia	250.618241	250.618241	250.618241	641	641	641	7	7_E	MixdCamb17_SRX5158517-SRR8347510	TRUE
733	733	NonamEVm000271t1_Kim17_SRX5158517-SRR8347510_vvx	de_novo	vvx	NonamEVm000271t1	1149	Kim17_SRX5158517-SRR8347510_vvx	5.1e-75	251.4	27.1	5.7e-75	251.2	27.1	1	1	100	Kim17	asexual_mixed	Unk_Cambodia_SEA	MixdCamb17	Asex5	Cambodia	193.359791	193.359791	193.359791	363	363	363	4	4_C	MixdCamb17_SRX5158517-SRR8347510	TRUE
734	734	NonamEVm000208t1_Kim17_SRX5158517-SRR8347510_vvx	de_novo	vvx	NonamEVm000208t1	1263	Kim17_SRX5158517-SRR8347510_vvx	4.5e-82	274.6	13.7	5.1e-82	274.4	13.7	1	1	99.7368421052632	Kim17	asexual_mixed	Unk_Cambodia_SEA	MixdCamb17	Asex5	Cambodia	145.48586	145.48586	145.48586	305	305	305	1	1_E	MixdCamb17_SRX5158517-SRR8347510	TRUE
735	735	NonamEVm000231t1_Kim17_SRX5158517-SRR8347510_vvx	de_novo	vvx	NonamEVm000231t1	1215	Kim17_SRX5158517-SRR8347510_vvx	2.3e-66	222.9	26.3	2.7e-66	222.7	26.3	1	1	100	Kim17	asexual_mixed	Unk_Cambodia_SEA	MixdCamb17	Asex5	Cambodia	96.299053	96.299053	96.299053	193	193	193	4	4_C	MixdCamb17_SRX5158517-SRR8347510	TRUE
736	736	NonamEVm000338t1_Kim17_SRX5158517-SRR8347510_vvx	de_novo	vvx	NonamEVm000338t1	1038	Kim17_SRX5158517-SRR8347510_vvx	3.7e-21	74.1	24.7	7e-19	66.6	24.7	2.1	1	83.4210526315789	Kim17	asexual_mixed	Unk_Cambodia_SEA	MixdCamb17	Asex5	Cambodia	70.212496	70.212496	70.212496	116.834	116.834	116.834	6	6_C	MixdCamb17_SRX5158517-SRR8347510	TRUE
737	737	NonamEVm000305t10_Kim17_SRX5158517-SRR8347510_vvx	de_novo	vvx	NonamEVm000305t10	1059	Kim17_SRX5158517-SRR8347510_vvx	1e-54	184.5	45.3	2.1e-53	180.2	45.3	1.9	1	100	Kim17	asexual_mixed	Unk_Cambodia_SEA	MixdCamb17	Asex5	Cambodia	100.82085	100.82085	100.82085	171.835	171.835	171.835	9	9_E	MixdCamb17_SRX5158517-SRR8347510	TRUE
738	738	NonamEVm000305t5_Kim17_SRX5158517-SRR8347510_vvx	de_novo	vvx	NonamEVm000305t5	1086	Kim17_SRX5158517-SRR8347510_vvx	2.1e-47	160.5	51.9	4.3e-45	152.9	51.9	2.3	1	100	Kim17	asexual_mixed	Unk_Cambodia_SEA	MixdCamb17	Asex5	Cambodia	87.445464	87.445464	87.445464	153.576	153.576	153.576	9	9_E	MixdCamb17_SRX5158517-SRR8347510	TRUE
739	739	NonamEVm000305t4_Kim17_SRX5158517-SRR8347510_vvx	de_novo	vvx	NonamEVm000305t4	1062	Kim17_SRX5158517-SRR8347510_vvx	7.6e-53	178.4	50.2	1.2e-50	171.1	50.2	2	1	99.7368421052632	Kim17	asexual_mixed	Unk_Cambodia_SEA	MixdCamb17	Asex5	Cambodia	66.702169	66.702169	66.702169	114.069	114.069	114.069	9	9_E	MixdCamb17_SRX5158517-SRR8347510	TRUE
740	740	NonamEVm000305t11_Kim17_SRX5158517-SRR8347510_vvx	de_novo	vvx	NonamEVm000305t11	1059	Kim17_SRX5158517-SRR8347510_vvx	2.8e-54	183.1	46.4	5.9e-53	178.7	46.4	1.9	1	100	Kim17	asexual_mixed	Unk_Cambodia_SEA	MixdCamb17	Asex5	Cambodia	364.018378	364.018378	364.018378	620.418	620.418	620.418	9	9_E	MixdCamb17_SRX5158517-SRR8347510	TRUE
741	741	NonamEVm000158t2_Kim17_SRX5158517-SRR8347510_vvx	de_novo	vvx	NonamEVm000158t2	1254	Kim17_SRX5158517-SRR8347510_vvx	5e-80	267.8	17.8	7.9e-80	267.2	17.8	1.3	1	99.2105263157895	Kim17	asexual_mixed	Unk_Cambodia_SEA	MixdCamb17	Asex5	Cambodia	19.748531	19.748531	19.748531	41.06	41.06	41.06	4	4_C	MixdCamb17_SRX5158517-SRR8347510	TRUE
742	742	NonamEVm000305t8_Kim17_SRX5158517-SRR8347510_vvx	de_novo	vvx	NonamEVm000305t8	1086	Kim17_SRX5158517-SRR8347510_vvx	8.7e-47	158.4	52.7	1.1e-44	151.5	52.7	2.2	1	100	Kim17	asexual_mixed	Unk_Cambodia_SEA	MixdCamb17	Asex5	Cambodia	191.754667	191.754667	191.754667	336.769	336.769	336.769	9	9_E	MixdCamb17_SRX5158517-SRR8347510	TRUE
743	743	NonamEVm000231t2_Kim17_SRX5158517-SRR8347510_vvx	de_novo	vvx	NonamEVm000231t2	1215	Kim17_SRX5158517-SRR8347510_vvx	2.3e-66	222.9	26.3	2.7e-66	222.7	26.3	1	1	100	Kim17	asexual_mixed	Unk_Cambodia_SEA	MixdCamb17	Asex5	Cambodia	96.299053	96.299053	96.299053	193	193	193	4	4_C	MixdCamb17_SRX5158517-SRR8347510	TRUE
744	744	NonamEVm000177t2_Kim17_SRX5158517-SRR8347510_vvx	de_novo	vvx	NonamEVm000177t2	1359	Kim17_SRX5158517-SRR8347510_vvx	2.6e-107	357.7	8.8	2.9e-107	357.5	8.8	1	1	99.7368421052632	Kim17	asexual_mixed	Unk_Cambodia_SEA	MixdCamb17	Asex5	Cambodia	182.454962	182.454962	182.454962	416.166	416.166	416.166	1	1_E	MixdCamb17_SRX5158517-SRR8347510	TRUE
745	745	NonamEVm000158t3_Kim17_SRX5158517-SRR8347510_vvx	de_novo	vvx	NonamEVm000158t3	1257	Kim17_SRX5158517-SRR8347510_vvx	4.1e-81	271.4	17.2	6.8e-81	270.7	17.2	1.4	1	99.2105263157895	Kim17	asexual_mixed	Unk_Cambodia_SEA	MixdCamb17	Asex5	Cambodia	192.734795	192.734795	192.734795	401.831	401.831	401.831	4	4_C	MixdCamb17_SRX5158517-SRR8347510	TRUE
746	746	NonamEVm001963t1_Muller19_Thai1_vvx	de_novo	vvx	NonamEVm001963t1	1026	Muller19_Thai1_vvx	1.6e-56	191.8	14.1	1.9e-56	191.6	14.1	1	1	96.0526315789474	Muller19	mosquito_sporozoite	Tak-Ubon_Thailand_SEA	SpztThai19	Spz1	Thailand	6.868168	6.868168	6.868168	384	384	384	8	8_I	SpztThai19_Thai1	TRUE
747	747	NonamEVm002351t1_Muller19_Thai6_vvx	de_novo	vvx	NonamEVm002351t1	1095	Muller19_Thai6_vvx	1.7e-59	202	18.1	1.9e-59	201.8	18.1	1	1	99.7368421052632	Muller19	mosquito_sporozoite	Tak-Ubon_Thailand_SEA	SpztThai19	Spz6	Thailand	6.5954535	6.595989	6.594918	437.1375	442.763	431.512	8	8_I	SpztThai19_Thai6	TRUE
748	748	NonamEVm000500t2_Bourgard21_10-39335685-10-S17_vvx	de_novo	vvx	NonamEVm000500t2	1002	Bourgard21_10-39335685-10-S17_vvx	3.4e-45	153.7	43	5.6e-43	146.4	43	2	1	95.2631578947368	Bourgard21	asexual_trophozoite	Manaus_Brazil_SA	AsexBraz21	S17	Brazil	184.689883	184.689883	184.689883	50	50	50	9	9_E	AsexBraz21_10-39335685-10-S17	TRUE
749	749	NonamEVm000388t1_Bourgard21_9-39369333-9-S14_vvx	de_novo	vvx	NonamEVm000388t1	1068	Bourgard21_9-39369333-9-S14_vvx	2.3e-44	151.2	51.6	3.2e-41	140.8	51.6	2.8	1	99.7368421052632	Bourgard21	asexual_trophozoite	Manaus_Brazil_SA	AsexBraz21	S14	Brazil	82.687904	82.687904	82.687904	39	39	39	9	9_E	AsexBraz21_9-39369333-9-S14	TRUE
750	750	NonamEVm000821t1_Bourgard21_9-39369333-9-S14_vvx	de_novo	vvx	NonamEVm000821t1	816	Bourgard21_9-39369333-9-S14_vvx	1.8e-39	135.1	39.4	1.5e-37	128.8	39.4	2	1	82.3684210526316	Bourgard21	asexual_trophozoite	Manaus_Brazil_SA	AsexBraz21	S14	Brazil	30.539577	30.539577	30.539577	10.49	10.49	10.49	9	9_E	AsexBraz21_9-39369333-9-S14	TRUE
751	751	NonamEVm004615t1_Imp22_P2_vvx	de_novo	vvx	NonamEVm004615t1	1305	Imp22_P2_vvx	1.3e-71	244.5	1.8	1.8e-71	244	1.8	1.1	1	98.6842105263158	Imp22	mosquito_mixed	Iquitos_Peru_SA	MosqPeru23	Mosq1	Peru	0	6.226031	0	0	22.288	0	1	1_E	MosqPeru23_P2	TRUE
752	752	NonamEVm003282t2_Imp22_P2_vvx	de_novo	vvx	NonamEVm003282t2	1584	Imp22_P2_vvx	2.4e-45	158	10.3	2.4e-45	158	10.3	1.5	1	90	Imp22	mosquito_mixed	Iquitos_Peru_SA	MosqPeru23	Mosq1	Peru	0	2.187985	0	0	9	0	7	7_E	MosqPeru23_P2	TRUE
753	753	NonamEVm008673t1_Imp22_P2_vvx	de_novo	vvx	NonamEVm008673t1	846	Imp22_P2_vvx	2.6e-09	39.4	29.5	2.2e-07	33.1	29.5	2	1	83.9473684210526	Imp22	mosquito_mixed	Iquitos_Peru_SA	MosqPeru23	Mosq1	Peru	0	3.208892	0	0	6.738	0	10	10	MosqPeru23_P2	TRUE
754	754	NonamEVm008792t1_Imp22_P2_vvx	de_novo	vvx	NonamEVm008792t1	840	Imp22_P2_vvx	2.8e-16	62.4	36.9	1.3e-15	60.2	36.9	1.8	1	81.0526315789474	Imp22	mosquito_mixed	Iquitos_Peru_SA	MosqPeru23	Mosq1	Peru	0	1.440421	0	0	2.997	0	11	11_K	MosqPeru23_P2	TRUE
755	755	NonamEVm005598t5_Imp22_P2_vvx	de_novo	vvx	NonamEVm005598t5	1152	Imp22_P2_vvx	7.6e-54	186	18.9	8.5e-54	185.8	18.9	1	1	98.1578947368421	Imp22	mosquito_mixed	Iquitos_Peru_SA	MosqPeru23	Mosq1	Peru	0	4.396898	0	0	13.57	0	4	4_C	MosqPeru23_P2	TRUE
756	756	NonamEVm003163t2_Imp22_P2_vvx	de_novo	vvx	NonamEVm003163t2	1611	Imp22_P2_vvx	4.9e-59	203.1	19.2	1.4e-48	168.7	15.4	2.4	2	78.6842105263158	Imp22	mosquito_mixed	Iquitos_Peru_SA	MosqPeru23	Mosq1	Peru	0	2.515562	0	0	11.488	0	1	1_E	MosqPeru23_P2	TRUE
757	757	NonamEVm003222t4_Imp22_P2_vvx	de_novo	vvx	NonamEVm003222t4	1599	Imp22_P2_vvx	8.5e-42	146.3	16.3	1.3e-39	139.1	16.3	2.5	1	78.1578947368421	Imp22	mosquito_mixed	Iquitos_Peru_SA	MosqPeru23	Mosq1	Peru	0	4.061439	0	0	20.121	0	3	3_E	MosqPeru23_P2	TRUE
758	758	NonamEVm005626t1_Imp22_P2_vvx	de_novo	vvx	NonamEVm005626t1	1149	Imp22_P2_vvx	5.4e-73	249	25.3	6.1e-73	248.9	25.3	1	1	100	Imp22	mosquito_mixed	Iquitos_Peru_SA	MosqPeru23	Mosq1	Peru	0	11.188367	0	0	34.423	0	4	4_C	MosqPeru23_P2	TRUE
759	759	NonamEVm004450t1_Imp22_P2_vvx	de_novo	vvx	NonamEVm004450t1	1335	Imp22_P2_vvx	1.5e-88	300.3	15.3	1.7e-88	300.1	15.3	1	1	99.7368421052632	Imp22	mosquito_mixed	Iquitos_Peru_SA	MosqPeru23	Mosq1	Peru	0	20.671097	0	0	76	0	1	1_E	MosqPeru23_P2	TRUE
760	760	NonamEVm007021t1_Imp22_P2_vvx	de_novo	vvx	NonamEVm007021t1	990	Imp22_P2_vvx	7.7e-40	139.9	10.8	1.1e-39	139.4	10.8	1.1	1	91.5789473684211	Imp22	mosquito_mixed	Iquitos_Peru_SA	MosqPeru23	Mosq1	Peru	0	2.008093	0	0	5.668	0	8	8_I	MosqPeru23_P2	TRUE
761	761	NonamEVm004091t2_Imp22_P2_vvx	de_novo	vvx	NonamEVm004091t2	1410	Imp22_P2_vvx	9.6e-60	205.4	17.2	1.3e-59	204.9	17.2	1.2	1	99.7368421052632	Imp22	mosquito_mixed	Iquitos_Peru_SA	MosqPeru23	Mosq1	Peru	0.0432475	2.180592	0	0.1665	7.854	0	1	1_E	MosqPeru23_P2	TRUE
762	762	NonamEVm003672t1_Imp22_P2_vvx	de_novo	vvx	NonamEVm003672t1	1494	Imp22_P2_vvx	7.7e-63	215.6	55.8	5.6e-52	179.8	52.3	2.1	2	96.3157894736842	Imp22	mosquito_mixed	Iquitos_Peru_SA	MosqPeru23	Mosq1	Peru	0.2065555	2.807542	0	1.25	11.762	0	3	3_E	MosqPeru23_P2	TRUE
763	763	NonamEVm005848t4_Imp22_P2_vvx	de_novo	vvx	NonamEVm005848t4	1122	Imp22_P2_vvx	3.2e-43	151	55.9	6.6e-40	140.1	55.9	2.9	1	97.3684210526316	Imp22	mosquito_mixed	Iquitos_Peru_SA	MosqPeru23	Mosq1	Peru	0	25.421734	0	0	76	0	9	9_E	MosqPeru23_P2	TRUE
764	764	NonamEVm003506t1_Imp22_P2_vvx	de_novo	vvx	NonamEVm003506t1	1533	Imp22_P2_vvx	7.7e-30	107	50.4	9.5e-28	100.1	50.4	2.5	1	99.2105263157895	Imp22	mosquito_mixed	Iquitos_Peru_SA	MosqPeru23	Mosq1	Peru	0.093143	4.479722	0	0.5	19.331	0	3	3_E	MosqPeru23_P2	TRUE
765	765	NonamEVm005745t2_Imp22_P2_vvx	de_novo	vvx	NonamEVm005745t2	1134	Imp22_P2_vvx	1e-56	195.4	29.7	3.9e-56	193.5	29.7	1.8	1	99.7368421052632	Imp22	mosquito_mixed	Iquitos_Peru_SA	MosqPeru23	Mosq1	Peru	0	6.604418	0	0	20	0	4	4_C	MosqPeru23_P2	TRUE
766	766	NonamEVm006165t1_Imp22_P2_vvx	de_novo	vvx	NonamEVm006165t1	1083	Imp22_P2_vvx	1.7e-64	221	15.6	1.7e-64	221	15.6	2	1	81.3157894736842	Imp22	mosquito_mixed	Iquitos_Peru_SA	MosqPeru23	Mosq1	Peru	0.4222095	7.490893	0	1.5	21.452	0	9	9_E	MosqPeru23_P2	TRUE
767	767	NonamEVm006907t1_Imp22_P2_vvx	de_novo	vvx	NonamEVm006907t1	1002	Imp22_P2_vvx	1.4e-34	122.6	35.4	1.8e-34	122.2	35.4	1.1	1	83.1578947368421	Imp22	mosquito_mixed	Iquitos_Peru_SA	MosqPeru23	Mosq1	Peru	1.1698725	12.298265	0	3.975	32.006	0	15	15	MosqPeru23_P2	TRUE
768	768	NonamEVm006319t1_Imp22_P2_vvx	de_novo	vvx	NonamEVm006319t1	1065	Imp22_P2_vvx	3.3e-67	230	0	3.8e-67	229.8	0	1	1	77.3684210526316	Imp22	mosquito_mixed	Iquitos_Peru_SA	MosqPeru23	Mosq1	Peru	0	1.498772	0	0	4.205	0	1	1_E	MosqPeru23_P2	TRUE
769	769	NonamEVm003493t1_Imp22_P2_vvx	de_novo	vvx	NonamEVm003493t1	1536	Imp22_P2_vvx	1.1e-57	198.6	41.3	8e-55	189.2	41.3	2.2	1	99.4736842105263	Imp22	mosquito_mixed	Iquitos_Peru_SA	MosqPeru23	Mosq1	Peru	0	4.855506	0	0	21	0	3	3_E	MosqPeru23_P2	TRUE
770	770	NonamEVm003976t1_Imp22_P2_vvx	de_novo	vvx	NonamEVm003976t1	1431	Imp22_P2_vvx	9.9e-105	353.5	14	1.2e-104	353.2	14	1	1	99.7368421052632	Imp22	mosquito_mixed	Iquitos_Peru_SA	MosqPeru23	Mosq1	Peru	0	5.10387	0	0	20.346	0	1	1_E	MosqPeru23_P2	TRUE
771	771	NonamEVm004587t1_Imp22_P2_vvx	de_novo	vvx	NonamEVm004587t1	1308	Imp22_P2_vvx	7.3e-77	261.8	13	3e-76	259.7	13	1.8	1	83.4210526315789	Imp22	mosquito_mixed	Iquitos_Peru_SA	MosqPeru23	Mosq1	Peru	0.551939	6.734341	0	3	24.173	0	9	9_E	MosqPeru23_P2	TRUE
772	772	NonamEVm005304t1_Imp22_P2_vvx	de_novo	vvx	NonamEVm005304t1	1197	Imp22_P2_vvx	2.6e-86	292.9	11.1	3e-86	292.6	11.1	1	1	88.9473684210526	Imp22	mosquito_mixed	Iquitos_Peru_SA	MosqPeru23	Mosq1	Peru	0	3.884722	0	0	12.553	0	1	1_E	MosqPeru23_P2	TRUE
773	773	NonamEVm005499t1_Imp22_P2_vvx	de_novo	vvx	NonamEVm005499t1	1164	Imp22_P2_vvx	1.7e-73	250.7	14.2	1.9e-73	250.5	14.2	1	1	81.8421052631579	Imp22	mosquito_mixed	Iquitos_Peru_SA	MosqPeru23	Mosq1	Peru	0.422095	11.199838	0	2	35	0	1	1_E	MosqPeru23_P2	TRUE
774	774	NonamEVm009645t1_Imp22_P2_vvx	de_novo	vvx	NonamEVm009645t1	789	Imp22_P2_vvx	2.6e-30	108.6	40.4	1.4e-27	99.5	40.4	2	1	78.4210526315789	Imp22	mosquito_mixed	Iquitos_Peru_SA	MosqPeru23	Mosq1	Peru	0	8.865951	0	0	16.99	0	7	7_E	MosqPeru23_P2	TRUE
775	775	NonamEVm007393t2_Imp22_P2_vvx	de_novo	vvx	NonamEVm007393t2	957	Imp22_P2_vvx	7.3e-62	212.4	11.6	1.3e-61	211.5	11.6	1.4	1	81.8421052631579	Imp22	mosquito_mixed	Iquitos_Peru_SA	MosqPeru23	Mosq1	Peru	0	2.074362	0	0	5.097	0	4	4_C	MosqPeru23_P2	TRUE
776	776	NonamEVm007150t1_Imp22_P2_vvx	de_novo	vvx	NonamEVm007150t1	978	Imp22_P2_vvx	2.9e-66	226.8	8.3	3.3e-66	226.7	8.3	1	1	88.4210526315789	Imp22	mosquito_mixed	Iquitos_Peru_SA	MosqPeru23	Mosq1	Peru	0.1461715	4.315585	0	0.5	12	0	4	4_C	MosqPeru23_P2	TRUE
777	777	NonamEVm008805t1_Imp22_P2_vvx	de_novo	vvx	NonamEVm008805t1	843	Imp22_P2_vvx	3.4e-35	124.6	40.1	1.1e-34	122.9	40.1	1.7	1	80.7894736842105	Imp22	mosquito_mixed	Iquitos_Peru_SA	MosqPeru23	Mosq1	Peru	0	4.784446	0	0	10	0	7	7_E	MosqPeru23_P2	TRUE
778	778	NonamEVm009175t1_Imp22_P2_vvx	de_novo	vvx	NonamEVm009175t1	816	Imp22_P2_vvx	6.8e-08	34.7	25.4	4.1e-07	32.2	25.4	1.8	1	78.1578947368421	Imp22	mosquito_mixed	Iquitos_Peru_SA	MosqPeru23	Mosq1	Peru	0	1.497664	0	0	3	0	10	10	MosqPeru23_P2	TRUE
779	779	NonamEVm005322t7_Imp22_P2_vvx	de_novo	vvx	NonamEVm005322t7	1191	Imp22_P2_vvx	6e-79	268.6	2	6.8e-79	268.4	2	1	1	81.3157894736842	Imp22	mosquito_mixed	Iquitos_Peru_SA	MosqPeru23	Mosq1	Peru	0.469707	12.145928	0	1.6125	39.014	0	1	1_E	MosqPeru23_P2	TRUE
780	780	NonamEVm005322t5_Imp22_P2_vvx	de_novo	vvx	NonamEVm005322t5	1191	Imp22_P2_vvx	8.2e-81	274.8	0.3	9.2e-81	274.6	0.3	1	1	81.5789473684211	Imp22	mosquito_mixed	Iquitos_Peru_SA	MosqPeru23	Mosq1	Peru	0.4790165	2.207151	0	1.666	7.783	0	1	1_E	MosqPeru23_P2	TRUE
781	781	NonamEVm005598t1_Imp22_P2_vvx	de_novo	vvx	NonamEVm005598t1	1068	Imp22_P2_vvx	1.2e-49	172.2	12.7	1.4e-49	172	12.7	1	1	90.2631578947368	Imp22	mosquito_mixed	Iquitos_Peru_SA	MosqPeru23	Mosq1	Peru	0	2.77425	0	0	7.811	0	4	4_C	MosqPeru23_P2	TRUE
782	782	NonamEVm005598t9_Imp22_P2_vvx	de_novo	vvx	NonamEVm005598t9	885	Imp22_P2_vvx	6.3e-40	140.2	3.9	6.9e-40	140.1	3.9	1	1	77.1052631578947	Imp22	mosquito_mixed	Iquitos_Peru_SA	MosqPeru23	Mosq1	Peru	0	1.856149	0	0	4.131	0	4	4_C	MosqPeru23_P2	TRUE
783	783	NonamEVm003163t3_Imp22_P2_vvx	de_novo	vvx	NonamEVm003163t3	1539	Imp22_P2_vvx	3e-58	200.5	12	1.2e-46	162.3	12.3	2.1	2	75.2631578947368	Imp22	mosquito_mixed	Iquitos_Peru_SA	MosqPeru23	Mosq1	Peru	0.563207	6.243011	0	3.0295	27.061	0	1	1_E	MosqPeru23_P2	TRUE
784	784	NonamEVm003493t2_Imp22_P2_vvx	de_novo	vvx	NonamEVm003493t2	1278	Imp22_P2_vvx	1.3e-39	139.2	31.7	1e-36	129.6	31.7	2.2	1	80.7894736842105	Imp22	mosquito_mixed	Iquitos_Peru_SA	MosqPeru23	Mosq1	Peru	0	2.050236	0	0	7.765	0	3	3_E	MosqPeru23_P2	TRUE
785	785	NonamEVm001743t5_Imp22_P2_vvx	de_novo	vvx	NonamEVm001743t5	1140	Imp22_P2_vvx	1.3e-83	283.9	21.3	1.6e-83	283.7	21.3	1.1	1	85.2631578947368	Imp22	mosquito_mixed	Iquitos_Peru_SA	MosqPeru23	Mosq1	Peru	0	5.255685	0	0	16.017	0	7	7_E	MosqPeru23_P2	TRUE
786	786	NonamEVm003506t4_Imp22_P2_vvx	de_novo	vvx	NonamEVm003506t4	1068	Imp22_P2_vvx	1.1e-23	86.7	34.4	1.4e-23	86.4	34.4	1.1	1	85.7894736842105	Imp22	mosquito_mixed	Iquitos_Peru_SA	MosqPeru23	Mosq1	Peru	0	1.222568	0	0	3.785	0	3	3_E	MosqPeru23_P2	TRUE
787	787	NonamEVm003506t3_Imp22_P2_vvx	de_novo	vvx	NonamEVm003506t3	1164	Imp22_P2_vvx	3.3e-22	81.9	41.2	4.6e-22	81.4	41.2	1.1	1	96.3157894736842	Imp22	mosquito_mixed	Iquitos_Peru_SA	MosqPeru23	Mosq1	Peru	0	1.491359	0	0	4.661	0	3	3_E	MosqPeru23_P2	TRUE
788	788	NonamEVm004450t3_Imp22_P2_vvx	de_novo	vvx	NonamEVm004450t3	1260	Imp22_P2_vvx	1.2e-87	297.3	14.5	1.4e-87	297.1	14.5	1	1	98.4210526315789	Imp22	mosquito_mixed	Iquitos_Peru_SA	MosqPeru23	Mosq1	Peru	0	1.547499	0	0	5.764	0	1	1_E	MosqPeru23_P2	TRUE
789	789	NonamEVm004450t2_Imp22_P2_vvx	de_novo	vvx	NonamEVm004450t2	1173	Imp22_P2_vvx	1.4e-74	254.2	9.9	1.8e-74	253.9	9.9	1	1	85.2631578947368	Imp22	mosquito_mixed	Iquitos_Peru_SA	MosqPeru23	Mosq1	Peru	0.07191	8.548188	0	0.5	29.236	0	1	1_E	MosqPeru23_P2	TRUE
790	790	NonamEVm005848t2_Imp22_P2_vvx	de_novo	vvx	NonamEVm005848t2	1041	Imp22_P2_vvx	1.2e-39	139.3	50.5	3e-36	128.1	50.5	3	1	92.3684210526316	Imp22	mosquito_mixed	Iquitos_Peru_SA	MosqPeru23	Mosq1	Peru	0	1.356994	0	0	4	0	9	9_E	MosqPeru23_P2	TRUE
791	791	NonamEVm004091t4_Imp22_P2_vvx	de_novo	vvx	NonamEVm004091t4	1410	Imp22_P2_vvx	1e-59	205.3	15.6	1.4e-59	204.8	15.6	1.2	1	99.7368421052632	Imp22	mosquito_mixed	Iquitos_Peru_SA	MosqPeru23	Mosq1	Peru	0.454452	7.212322	0	1.909	28.262	0	1	1_E	MosqPeru23_P2	TRUE
792	792	NonamEVm004091t3_Imp22_P2_vvx	de_novo	vvx	NonamEVm004091t3	1401	Imp22_P2_vvx	2.7e-59	203.9	17.5	3.6e-59	203.5	17.5	1.2	1	99.7368421052632	Imp22	mosquito_mixed	Iquitos_Peru_SA	MosqPeru23	Mosq1	Peru	0.332834	6.641367	0	1.709	25.832	0	1	1_E	MosqPeru23_P2	TRUE
793	793	NonamEVm003282t5_Imp22_P2_vvx	de_novo	vvx	NonamEVm003282t5	1584	Imp22_P2_vvx	2.4e-45	158	10.3	2.4e-45	158	10.3	1.5	1	90	Imp22	mosquito_mixed	Iquitos_Peru_SA	MosqPeru23	Mosq1	Peru	0	1.76614	0	0	8.58	0	7	7_E	MosqPeru23_P2	TRUE
794	794	NonamEVm006369t1_Imp22_P2_vvx	de_novo	vvx	NonamEVm006369t1	1059	Imp22_P2_vvx	1.7e-49	171.7	46.4	1.6e-47	165.2	46.4	2	1	100	Imp22	mosquito_mixed	Iquitos_Peru_SA	MosqPeru23	Mosq1	Peru	1.5140645	37.324789	0	6	104	0	9	9_E	MosqPeru23_P2	TRUE
795	795	NonamEVm005745t1_Imp22_P2_vvx	de_novo	vvx	NonamEVm005745t1	984	Imp22_P2_vvx	1.8e-45	158.4	31.7	5.4e-45	156.9	31.7	1.7	1	85.2631578947368	Imp22	mosquito_mixed	Iquitos_Peru_SA	MosqPeru23	Mosq1	Peru	0	2.553496	0	0	6	0	4	4_C	MosqPeru23_P2	TRUE
796	796	NonamEVm003163t7_Imp22_P2_vvx	de_novo	vvx	NonamEVm003163t7	1491	Imp22_P2_vvx	7.1e-54	186.1	15.6	5e-47	163.5	11.8	2.1	2	75.5263157894737	Imp22	mosquito_mixed	Iquitos_Peru_SA	MosqPeru23	Mosq1	Peru	0.4041675	3.781499	0	2.157	15.806	0	1	1_E	MosqPeru23_P2	TRUE
797	797	NonamEVm003222t5_Imp22_P2_vvx	de_novo	vvx	NonamEVm003222t5	1482	Imp22_P2_vvx	1e-52	182.3	5.6	1.3e-52	182	5.6	1.1	1	85	Imp22	mosquito_mixed	Iquitos_Peru_SA	MosqPeru23	Mosq1	Peru	0	4.492233	0	0	20.416	0	3	3_E	MosqPeru23_P2	TRUE
798	798	NonamEVm003222t6_Imp22_P2_vvx	de_novo	vvx	NonamEVm003222t6	1446	Imp22_P2_vvx	1.2e-51	178.7	8.3	1.5e-51	178.4	8.3	1.1	1	83.4210526315789	Imp22	mosquito_mixed	Iquitos_Peru_SA	MosqPeru23	Mosq1	Peru	0	1.491477	0	0	6.59	0	3	3_E	MosqPeru23_P2	TRUE
799	799	NonamEVm003672t2_Imp22_P2_vvx	de_novo	vvx	NonamEVm003672t2	1494	Imp22_P2_vvx	7.5e-63	215.6	55.5	5.4e-52	179.9	52.1	2.1	2	96.3157894736842	Imp22	mosquito_mixed	Iquitos_Peru_SA	MosqPeru23	Mosq1	Peru	0	1.011521	0	0	4.5	0	3	3_E	MosqPeru23_P2	TRUE
800	800	NonamEVm003976t2_Imp22_P2_vvx	de_novo	vvx	NonamEVm003976t2	1302	Imp22_P2_vvx	6.3e-87	294.9	8.2	7.4e-87	294.6	8.2	1.1	1	90	Imp22	mosquito_mixed	Iquitos_Peru_SA	MosqPeru23	Mosq1	Peru	0	1.154919	0	0	4.123	0	1	1_E	MosqPeru23_P2	TRUE
801	801	NonamEVm003163t10_Imp22_P2_vvx	de_novo	vvx	NonamEVm003163t10	1437	Imp22_P2_vvx	1.5e-65	224.6	11.6	6.1e-63	215.9	11.6	2	1	85	Imp22	mosquito_mixed	Iquitos_Peru_SA	MosqPeru23	Mosq1	Peru	0.0922375	2.99115	0	0.5	11.981	0	1	1_E	MosqPeru23_P2	TRUE
802	802	NonamEVm005322t4_Imp22_P2_vvx	de_novo	vvx	NonamEVm005322t4	1173	Imp22_P2_vvx	3.5e-77	262.8	0.4	4e-77	262.6	0.4	1	1	80.5263157894737	Imp22	mosquito_mixed	Iquitos_Peru_SA	MosqPeru23	Mosq1	Peru	0	2.381193	0	0	8.144	0	1	1_E	MosqPeru23_P2	TRUE
803	803	NonamEVm005598t7_Imp22_P2_vvx	de_novo	vvx	NonamEVm005598t7	1041	Imp22_P2_vvx	3.8e-50	173.8	14.9	4.2e-50	173.7	14.9	1	1	88.6842105263158	Imp22	mosquito_mixed	Iquitos_Peru_SA	MosqPeru23	Mosq1	Peru	0.1036465	7.889544	0	0.3055	21.525	0	4	4_C	MosqPeru23_P2	TRUE
804	804	NonamEVm005598t6_Imp22_P2_vvx	de_novo	vvx	NonamEVm005598t6	1041	Imp22_P2_vvx	7.6e-51	176.1	11.8	8.4e-51	176	11.8	1	1	88.6842105263158	Imp22	mosquito_mixed	Iquitos_Peru_SA	MosqPeru23	Mosq1	Peru	0	3.077738	0	0	8.397	0	4	4_C	MosqPeru23_P2	TRUE
805	805	NonamEVm003282t4_Imp22_P2_vvx	de_novo	vvx	NonamEVm003282t4	1584	Imp22_P2_vvx	2.4e-45	158	10.3	2.4e-45	158	10.3	1.5	1	90	Imp22	mosquito_mixed	Iquitos_Peru_SA	MosqPeru23	Mosq1	Peru	0	12.054061	0	0	54	0	7	7_E	MosqPeru23_P2	TRUE
806	806	NonamEVm004091t1_Imp22_P2_vvx	de_novo	vvx	NonamEVm004091t1	1410	Imp22_P2_vvx	9.6e-60	205.4	17.2	1.3e-59	204.9	17.2	1.2	1	99.7368421052632	Imp22	mosquito_mixed	Iquitos_Peru_SA	MosqPeru23	Mosq1	Peru	0.3372905	8.509355	0	1.744	36.528	0	1	1_E	MosqPeru23_P2	TRUE
807	807	NonamEVm003506t2_Imp22_P2_vvx	de_novo	vvx	NonamEVm003506t2	1533	Imp22_P2_vvx	7.7e-30	107	50.4	9.5e-28	100.1	50.4	2.5	1	99.2105263157895	Imp22	mosquito_mixed	Iquitos_Peru_SA	MosqPeru23	Mosq1	Peru	0.0383115	4.479722	0	0.25	19.331	0	3	3_E	MosqPeru23_P2	TRUE
808	808	NonamEVm003163t11_Imp22_P2_vvx	de_novo	vvx	NonamEVm003163t11	1455	Imp22_P2_vvx	1.7e-66	227.7	11.6	1.1e-50	175.6	9.7	2	2	76.3157894736842	Imp22	mosquito_mixed	Iquitos_Peru_SA	MosqPeru23	Mosq1	Peru	0	5.842521	0	0	26	0	1	1_E	MosqPeru23_P2	TRUE
809	809	NonamEVm005322t8_Imp22_P2_vvx	de_novo	vvx	NonamEVm005322t8	1119	Imp22_P2_vvx	4.5e-70	239.4	0.2	5.5e-70	239.1	0.2	1	1	75	Imp22	mosquito_mixed	Iquitos_Peru_SA	MosqPeru23	Mosq1	Peru	0	8.183568	0	0	24.386	0	1	1_E	MosqPeru23_P2	TRUE
810	810	NonamEVm004333t8_Imp22_P2_vvx	de_novo	vvx	NonamEVm004333t8	1122	Imp22_P2_vvx	4.2e-17	65.1	13.1	1.6e-16	63.2	13.1	1.8	1	83.6842105263158	Imp22	mosquito_mixed	Iquitos_Peru_SA	MosqPeru23	Mosq1	Peru	0.2205095	6.419219	0	1	21.085	0	5	5_G	MosqPeru23_P2	TRUE
811	811	NonamEVm005598t8_Imp22_P2_vvx	de_novo	vvx	NonamEVm005598t8	963	Imp22_P2_vvx	2.5e-50	174.4	7.4	2.9e-50	174.2	7.4	1	1	86.8421052631579	Imp22	mosquito_mixed	Iquitos_Peru_SA	MosqPeru23	Mosq1	Peru	0	4.935071	0	0	12.223	0	4	4_C	MosqPeru23_P2	TRUE
812	812	NonamEVm007021t2_Imp22_P2_vvx	de_novo	vvx	NonamEVm007021t2	843	Imp22_P2_vvx	2.4e-32	115.3	7.5	3.1e-32	114.9	7.5	1.2	1	82.1052631578947	Imp22	mosquito_mixed	Iquitos_Peru_SA	MosqPeru23	Mosq1	Peru	0.6948525	5.389478	0	2	11.265	0	8	8_I	MosqPeru23_P2	TRUE
813	813	NonamEVm008904t1_Imp22_P5_vvx	de_novo	vvx	NonamEVm008904t1	1041	Imp22_P5_vvx	2e-42	148.3	21.1	3e-42	147.7	21.1	1.3	1	85.7894736842105	Imp22	mosquito_mixed	Iquitos_Peru_SA	MosqPeru23	Mosq2	Peru	0.228283	4.138937	0	1	39.956	0	4	4_C	MosqPeru23_P5	TRUE
814	814	NonamEVm003105t1_Imp22_P5_vvx	de_novo	vvx	NonamEVm003105t1	2043	Imp22_P5_vvx	6.3e-45	156.5	50.9	6.3e-45	156.5	50.9	3.2	1	95.2631578947368	Imp22	mosquito_mixed	Iquitos_Peru_SA	MosqPeru23	Mosq2	Peru	0.09166	5.443786	0	2.0095	113.985	0	19	19	MosqPeru23_P5	TRUE
815	815	NonamEVm006105t1_Imp22_P5_vvx	de_novo	vvx	NonamEVm006105t1	1386	Imp22_P5_vvx	2.4e-37	131.6	31.4	5.8e-37	130.3	31.4	1.6	1	100	Imp22	mosquito_mixed	Iquitos_Peru_SA	MosqPeru23	Mosq2	Peru	1.50507	10.635823	0	10.5	144	0	6	6_C	MosqPeru23_P5	TRUE
816	816	NonamEVm004910t1_Imp22_P5_vvx	de_novo	vvx	NonamEVm004910t1	1584	Imp22_P5_vvx	1.8e-41	145.1	16.4	3.8e-41	144.1	16.4	1.5	1	90	Imp22	mosquito_mixed	Iquitos_Peru_SA	MosqPeru23	Mosq2	Peru	0.7367645	12.492774	0	9.5	197	0	7	7_E	MosqPeru23_P5	TRUE
817	817	NonamEVm006018t1_Imp22_P5_vvx	de_novo	vvx	NonamEVm006018t1	1401	Imp22_P5_vvx	1.6e-58	201.2	17.2	2.2e-58	200.8	17.2	1.2	1	99.7368421052632	Imp22	mosquito_mixed	Iquitos_Peru_SA	MosqPeru23	Mosq2	Peru	0.7269885	7.076115	0	6.5	97	0	1	1_E	MosqPeru23_P5	TRUE
818	818	NonamEVm006401t1_Imp22_P5_vvx	de_novo	vvx	NonamEVm006401t1	1341	Imp22_P5_vvx	2e-78	266.8	12.2	2.6e-78	266.4	12.2	1.1	1	99.4736842105263	Imp22	mosquito_mixed	Iquitos_Peru_SA	MosqPeru23	Mosq2	Peru	0	1.448225	0	0	18.874	0	1	1_E	MosqPeru23_P5	TRUE
819	819	NonamEVm006237t1_Imp22_P5_vvx	de_novo	vvx	NonamEVm006237t1	1365	Imp22_P5_vvx	5.4e-23	84.3	13.7	2.6e-22	82.1	13.7	1.9	1	85.7894736842105	Imp22	mosquito_mixed	Iquitos_Peru_SA	MosqPeru23	Mosq2	Peru	0	1.804153	0	0	24	0	5	5_G	MosqPeru23_P5	TRUE
820	820	NonamEVm006151t1_Imp22_P5_vvx	de_novo	vvx	NonamEVm006151t1	1377	Imp22_P5_vvx	4.2e-104	351.3	42.1	7.3e-104	350.5	42.1	1.4	1	100	Imp22	mosquito_mixed	Iquitos_Peru_SA	MosqPeru23	Mosq2	Peru	0	3.170211	0	0	42.601	0	9	9_E	MosqPeru23_P5	TRUE
821	821	NonamEVm004298t1_Imp22_P5_vvx	de_novo	vvx	NonamEVm004298t1	1701	Imp22_P5_vvx	5.2e-53	183.1	45.9	3.5e-41	144.2	36.9	2.2	2	75	Imp22	mosquito_mixed	Iquitos_Peru_SA	MosqPeru23	Mosq2	Peru	0.2647755	2.754612	0	1.5	47.068	0	3	3_E	MosqPeru23_P5	TRUE
822	822	NonamEVm004920t1_Imp22_P5_vvx	de_novo	vvx	NonamEVm004920t1	1581	Imp22_P5_vvx	2.9e-82	279.4	17.3	1.4e-50	175.1	9.8	2	2	76.3157894736842	Imp22	mosquito_mixed	Iquitos_Peru_SA	MosqPeru23	Mosq2	Peru	0.2056715	3.228126	0	1.5	50.796	0	1	1_E	MosqPeru23_P5	TRUE
823	823	NonamEVm007342t1_Imp22_P5_vvx	de_novo	vvx	NonamEVm007342t1	1215	Imp22_P5_vvx	3.5e-64	219.9	28.1	4e-64	219.7	28.1	1	1	100	Imp22	mosquito_mixed	Iquitos_Peru_SA	MosqPeru23	Mosq2	Peru	0	1.591274	0	0	14.799	0	4	4_C	MosqPeru23_P5	TRUE
824	824	NonamEVm005797t1_Imp22_P5_vvx	de_novo	vvx	NonamEVm005797t1	1437	Imp22_P5_vvx	4.6e-114	384.1	13	5.3e-114	383.9	13	1	1	100	Imp22	mosquito_mixed	Iquitos_Peru_SA	MosqPeru23	Mosq2	Peru	0.153099	1.182726	0	1	16.692	0	1	1_E	MosqPeru23_P5	TRUE
825	825	NonamEVm008714t1_Imp22_P5_vvx	de_novo	vvx	NonamEVm008714t1	1056	Imp22_P5_vvx	5.7e-74	252.1	2.5	6.5e-74	251.9	2.5	1	1	78.1578947368421	Imp22	mosquito_mixed	Iquitos_Peru_SA	MosqPeru23	Mosq2	Peru	0.287265	1.691994	0	1	16	0	1	1_E	MosqPeru23_P5	TRUE
826	826	NonamEVm007356t1_Imp22_P5_vvx	de_novo	vvx	NonamEVm007356t1	1212	Imp22_P5_vvx	3.4e-75	256.2	18.2	3.8e-75	256	18.2	1	1	100	Imp22	mosquito_mixed	Iquitos_Peru_SA	MosqPeru23	Mosq2	Peru	0.261427	3.58373	0	2	41.498	0	4	4_C	MosqPeru23_P5	TRUE
827	827	NonamEVm009284t1_Imp22_P5_vvx	de_novo	vvx	NonamEVm009284t1	1005	Imp22_P5_vvx	6.5e-57	196	12.5	7.3e-57	195.8	12.5	1	1	89.2105263157895	Imp22	mosquito_mixed	Iquitos_Peru_SA	MosqPeru23	Mosq2	Peru	0.158783	2.486983	0	0.5	23	0	13	13	MosqPeru23_P5	TRUE
828	828	NonamEVm006658t1_Imp22_P5_vvx	de_novo	vvx	NonamEVm006658t1	1302	Imp22_P5_vvx	9.4e-80	271.2	11	1.9e-79	270.2	11	1.4	1	89.2105263157895	Imp22	mosquito_mixed	Iquitos_Peru_SA	MosqPeru23	Mosq2	Peru	0.2908985	2.69989	0	3.5	34	0	9	9_E	MosqPeru23_P5	TRUE
829	829	NonamEVm006709t1_Imp22_P5_vvx	de_novo	vvx	NonamEVm006709t1	1296	Imp22_P5_vvx	4e-25	91.3	14.9	7.1e-25	90.5	14.9	1.3	1	98.6842105263158	Imp22	mosquito_mixed	Iquitos_Peru_SA	MosqPeru23	Mosq2	Peru	0.222011	2.040127	0	1	25.554	0	5	5_G	MosqPeru23_P5	TRUE
830	830	NonamEVm007206t1_Imp22_P5_vvx	de_novo	vvx	NonamEVm007206t1	1227	Imp22_P5_vvx	3.3e-18	68.6	28.3	4.5e-18	68.2	28.3	1.1	1	85.7894736842105	Imp22	mosquito_mixed	Iquitos_Peru_SA	MosqPeru23	Mosq2	Peru	0	2.468417	0	0	29	0	11	11_K	MosqPeru23_P5	TRUE
831	831	NonamEVm010236t1_Imp22_P5_vvx	de_novo	vvx	NonamEVm010236t1	927	Imp22_P5_vvx	1.2e-49	172.1	1.2	1.4e-49	171.9	1.2	1	1	78.1578947368421	Imp22	mosquito_mixed	Iquitos_Peru_SA	MosqPeru23	Mosq2	Peru	0.1334915	2.986959	0	0.5	25	0	1	1_E	MosqPeru23_P5	TRUE
832	832	NonamEVm008822t1_Imp22_P5_vvx	de_novo	vvx	NonamEVm008822t1	1044	Imp22_P5_vvx	1.1e-70	241.3	5.8	1.3e-70	241.1	5.8	1	1	80.5263157894737	Imp22	mosquito_mixed	Iquitos_Peru_SA	MosqPeru23	Mosq2	Peru	0	1.14379	0	0	10	0	1	1_E	MosqPeru23_P5	TRUE
833	833	NonamEVm009057t1_Imp22_P5_vvx	de_novo	vvx	NonamEVm009057t1	1023	Imp22_P5_vvx	5.2e-32	114	17	6.5e-32	113.7	17	1	1	86.3157894736842	Imp22	mosquito_mixed	Iquitos_Peru_SA	MosqPeru23	Mosq2	Peru	0	1.172519	0	0	11	0	14	14	MosqPeru23_P5	TRUE
834	834	NonamEVm010685t1_Imp22_P5_vvx	de_novo	vvx	NonamEVm010685t1	891	Imp22_P5_vvx	3.1e-37	131.2	16	3.9e-37	130.9	16	1	1	84.7368421052632	Imp22	mosquito_mixed	Iquitos_Peru_SA	MosqPeru23	Mosq2	Peru	0	1.571753	0	0	10	0	8	8_I	MosqPeru23_P5	TRUE
835	835	NonamEVm009953t2_Imp22_P5_vvx	de_novo	vvx	NonamEVm009953t2	945	Imp22_P5_vvx	5.2e-40	140.4	15.1	6e-40	140.1	15.1	1	1	88.6842105263158	Imp22	mosquito_mixed	Iquitos_Peru_SA	MosqPeru23	Mosq2	Peru	0	1.399835	0	0	12	0	2	2_I	MosqPeru23_P5	TRUE
836	836	NonamEVm011946t1_Imp22_P5_vvx	de_novo	vvx	NonamEVm011946t1	801	Imp22_P5_vvx	3.5e-32	114.6	16.3	4.4e-32	114.3	16.3	1.1	1	76.5789473684211	Imp22	mosquito_mixed	Iquitos_Peru_SA	MosqPeru23	Mosq2	Peru	0	1.596367	0	0	5.396	0	8	8_I	MosqPeru23_P5	TRUE
837	837	NonamEVm012245t1_Imp22_P5_vvx	de_novo	vvx	NonamEVm012245t1	780	Imp22_P5_vvx	9e-15	57.3	32.8	1.8e-13	53	32.8	2	1	77.6315789473684	Imp22	mosquito_mixed	Iquitos_Peru_SA	MosqPeru23	Mosq2	Peru	0.083339	2.085122	0	0.5	14	0	13	13	MosqPeru23_P5	TRUE
838	838	NonamEVm005901t1_Imp22_P5_vvx	de_novo	vvx	NonamEVm005901t1	1422	Imp22_P5_vvx	2.7e-75	256.5	13.6	3.1e-75	256.3	13.6	1	1	99.7368421052632	Imp22	mosquito_mixed	Iquitos_Peru_SA	MosqPeru23	Mosq2	Peru	0.372859	3.298768	0	2	46	0	1	1_E	MosqPeru23_P5	TRUE
839	839	NonamEVm004405t1_Imp22_P5_vvx	de_novo	vvx	NonamEVm004405t1	1680	Imp22_P5_vvx	9.1e-71	241.6	32.9	4.3e-50	173.5	23.2	2.1	2	75.7894736842105	Imp22	mosquito_mixed	Iquitos_Peru_SA	MosqPeru23	Mosq2	Peru	0.0479385	1.573066	0	0.5	25.043	0	9	9_E	MosqPeru23_P5	TRUE
840	840	NonamEVm006342t1_Imp22_P5_vvx	de_novo	vvx	NonamEVm006342t1	1350	Imp22_P5_vvx	6.3e-38	133.5	30.8	8.6e-38	133	30.8	1.1	1	96.0526315789474	Imp22	mosquito_mixed	Iquitos_Peru_SA	MosqPeru23	Mosq2	Peru	0	3.160717	0	0	39.342	0	15	15	MosqPeru23_P5	TRUE
841	841	NonamEVm004908t1_Imp22_P5_vvx	de_novo	vvx	NonamEVm004908t1	1584	Imp22_P5_vvx	3.2e-60	206.9	1.2	3.2e-60	206.9	1.2	2.3	2	94.7368421052632	Imp22	mosquito_mixed	Iquitos_Peru_SA	MosqPeru23	Mosq2	Peru	0.5853435	4.312227	0	4.5	68	0	1	1_E	MosqPeru23_P5	TRUE
842	842	NonamEVm004266t5_Imp22_P5_vvx	de_novo	vvx	NonamEVm004266t5	1710	Imp22_P5_vvx	6.5e-79	268.4	19.5	1.1e-47	165.6	12.2	2.1	2	78.6842105263158	Imp22	mosquito_mixed	Iquitos_Peru_SA	MosqPeru23	Mosq2	Peru	0.288405	2.926042	0	2.319	50.293	0	1	1_E	MosqPeru23_P5	TRUE
843	843	NonamEVm007879t1_Imp22_P5_vvx	de_novo	vvx	NonamEVm007879t1	1149	Imp22_P5_vvx	7.5e-74	251.7	28.7	8.4e-74	251.6	28.7	1	1	100	Imp22	mosquito_mixed	Iquitos_Peru_SA	MosqPeru23	Mosq2	Peru	0.8008185	3.311602	0	3.5	32	0	4	4_C	MosqPeru23_P5	TRUE
844	844	NonamEVm007850t1_Imp22_P5_vvx	de_novo	vvx	NonamEVm007850t1	1152	Imp22_P5_vvx	7.4e-54	185.9	16.6	9e-54	185.6	16.6	1	1	97.3684210526316	Imp22	mosquito_mixed	Iquitos_Peru_SA	MosqPeru23	Mosq2	Peru	0.742315	6.052971	0	4	66	0	4	4_C	MosqPeru23_P5	TRUE
845	845	NonamEVm006948t1_Imp22_P5_vvx	de_novo	vvx	NonamEVm006948t1	1263	Imp22_P5_vvx	3.6e-79	269.3	19	1.9e-78	266.8	19	1.8	1	98.4210526315789	Imp22	mosquito_mixed	Iquitos_Peru_SA	MosqPeru23	Mosq2	Peru	1.4043435	14.306998	0	9.5	173.885	0	4	4_C	MosqPeru23_P5	TRUE
846	846	NonamEVm006493t1_Imp22_P5_vvx	de_novo	vvx	NonamEVm006493t1	1329	Imp22_P5_vvx	2.8e-73	249.8	4.3	3.5e-73	249.5	4.3	1	1	96.0526315789474	Imp22	mosquito_mixed	Iquitos_Peru_SA	MosqPeru23	Mosq2	Peru	0.298345	2.789658	0	1.5	30	0	1	1_E	MosqPeru23_P5	TRUE
847	847	NonamEVm006842t1_Imp22_P5_vvx	de_novo	vvx	NonamEVm006842t1	1278	Imp22_P5_vvx	5e-74	252.3	22.7	5e-74	252.3	22.7	1.3	1	99.4736842105263	Imp22	mosquito_mixed	Iquitos_Peru_SA	MosqPeru23	Mosq2	Peru	0	4.254772	0	0	42	0	4	4_C	MosqPeru23_P5	TRUE
848	848	NonamEVm006492t1_Imp22_P5_vvx	de_novo	vvx	NonamEVm006492t1	1329	Imp22_P5_vvx	3.2e-86	292.5	28.1	3.2e-86	292.5	28.1	2	1	99.7368421052632	Imp22	mosquito_mixed	Iquitos_Peru_SA	MosqPeru23	Mosq2	Peru	0.0802675	2.636233	0	1	34	0	9	9_E	MosqPeru23_P5	TRUE
849	849	NonamEVm008739t1_Imp22_P5_vvx	de_novo	vvx	NonamEVm008739t1	1056	Imp22_P5_vvx	1.4e-50	175.1	46.6	1.3e-48	168.6	46.6	2	1	100	Imp22	mosquito_mixed	Iquitos_Peru_SA	MosqPeru23	Mosq2	Peru	0.9181735	5.63998	0	7.5	52	0	9	9_E	MosqPeru23_P5	TRUE
850	850	NonamEVm008716t1_Imp22_P5_vvx	de_novo	vvx	NonamEVm008716t1	1059	Imp22_P5_vvx	3.3e-47	164	51.9	2.5e-45	157.9	51.9	2	1	100	Imp22	mosquito_mixed	Iquitos_Peru_SA	MosqPeru23	Mosq2	Peru	2.223797	32.770827	0	13.5	323	0	9	9_E	MosqPeru23_P5	TRUE
851	851	NonamEVm005281t1_Imp22_P5_vvx	de_novo	vvx	NonamEVm005281t1	1521	Imp22_P5_vvx	9.4e-14	53.9	0.8	2.4e-13	52.6	0.8	1.6	1	97.3684210526316	Imp22	mosquito_mixed	Iquitos_Peru_SA	MosqPeru23	Mosq2	Peru	0.031723	1.656365	0	0.5	23.176	0	5	5_G	MosqPeru23_P5	TRUE
852	852	NonamEVm008540t1_Imp22_P5_vvx	de_novo	vvx	NonamEVm008540t1	1077	Imp22_P5_vvx	3.1e-49	170.7	51.9	4.6e-47	163.6	51.9	2	1	99.7368421052632	Imp22	mosquito_mixed	Iquitos_Peru_SA	MosqPeru23	Mosq2	Peru	1.989942	11.830141	0	8.5	119	0	9	9_E	MosqPeru23_P5	TRUE
853	853	NonamEVm006527t1_Imp22_P5_vvx	de_novo	vvx	NonamEVm006527t1	1323	Imp22_P5_vvx	4.3e-27	97.8	30.3	2.6e-26	95.3	30.3	2	1	78.1578947368421	Imp22	mosquito_mixed	Iquitos_Peru_SA	MosqPeru23	Mosq2	Peru	0.4238875	2.961897	0	2.5	38	0	19	19	MosqPeru23_P5	TRUE
854	854	NonamEVm004717t3_Imp22_P5_vvx	de_novo	vvx	NonamEVm004717t3	1611	Imp22_P5_vvx	2.6e-51	177.6	18.1	1.4e-48	168.6	7.6	2.4	2	78.4210526315789	Imp22	mosquito_mixed	Iquitos_Peru_SA	MosqPeru23	Mosq2	Peru	0.0649775	1.951518	0	0.826	17.873	0	1	1_E	MosqPeru23_P5	TRUE
855	855	NonamEVm007781t1_Imp22_P5_vvx	de_novo	vvx	NonamEVm007781t1	1161	Imp22_P5_vvx	5.4e-57	196.2	28.7	6.6e-57	196	28.7	1	1	86.5789473684211	Imp22	mosquito_mixed	Iquitos_Peru_SA	MosqPeru23	Mosq2	Peru	0.1303155	2.816876	0	1.5	31	0	15	15	MosqPeru23_P5	TRUE
856	856	NonamEVm008460t1_Imp22_P5_vvx	de_novo	vvx	NonamEVm008460t1	1086	Imp22_P5_vvx	1.4e-43	152.1	29.8	1.7e-43	151.8	29.8	1.1	1	99.7368421052632	Imp22	mosquito_mixed	Iquitos_Peru_SA	MosqPeru23	Mosq2	Peru	0	1.495291	0	0	14.202	0	8	8_I	MosqPeru23_P5	TRUE
857	857	NonamEVm008055t1_Imp22_P5_vvx	de_novo	vvx	NonamEVm008055t1	1128	Imp22_P5_vvx	1.3e-09	40.3	7.9	1.8e-09	39.8	7.9	1.2	1	93.9473684210526	Imp22	mosquito_mixed	Iquitos_Peru_SA	MosqPeru23	Mosq2	Peru	0.049254	1.692774	0	0.5	18	0	16	16	MosqPeru23_P5	TRUE
858	858	NonamEVm008174t2_Imp22_P5_vvx	de_novo	vvx	NonamEVm008174t2	1110	Imp22_P5_vvx	6.9e-76	258.4	0	7.8e-76	258.3	0	1	1	86.5789473684211	Imp22	mosquito_mixed	Iquitos_Peru_SA	MosqPeru23	Mosq2	Peru	0	2.124013	0	0	17	0	1	1_E	MosqPeru23_P5	TRUE
859	859	NonamEVm011902t1_Imp22_P5_vvx	de_novo	vvx	NonamEVm011902t1	807	Imp22_P5_vvx	2e-20	75.9	21.7	4e-20	74.9	21.7	1.5	1	77.1052631578947	Imp22	mosquito_mixed	Iquitos_Peru_SA	MosqPeru23	Mosq2	Peru	0.308943	2.142549	0	1	12	0	8	8_I	MosqPeru23_P5	TRUE
860	860	NonamEVm006342t2_Imp22_P5_vvx	de_novo	vvx	NonamEVm006342t2	1224	Imp22_P5_vvx	2.8e-34	121.5	23.8	4.1e-34	120.9	23.8	1.1	1	87.8947368421053	Imp22	mosquito_mixed	Iquitos_Peru_SA	MosqPeru23	Mosq2	Peru	0.0446925	1.54165	0	0.5	4.658	0	15	15	MosqPeru23_P5	TRUE
861	861	NonamEVm006842t2_Imp22_P5_vvx	de_novo	vvx	NonamEVm006842t2	1089	Imp22_P5_vvx	7.5e-69	235.3	13.3	8.4e-69	235.1	13.3	1	1	90	Imp22	mosquito_mixed	Iquitos_Peru_SA	MosqPeru23	Mosq2	Peru	0	1.328865	0	0	3	0	4	4_C	MosqPeru23_P5	TRUE
862	862	NonamEVm008174t1_Imp22_P5_vvx	de_novo	vvx	NonamEVm008174t1	1062	Imp22_P5_vvx	5.5e-69	235.7	0	6.3e-69	235.5	0	1	1	82.8947368421053	Imp22	mosquito_mixed	Iquitos_Peru_SA	MosqPeru23	Mosq2	Peru	0	2.932221	0	0	29	0	1	1_E	MosqPeru23_P5	TRUE
863	863	NonamEVm009405t2_Imp22_P5_vvx	de_novo	vvx	NonamEVm009405t2	963	Imp22_P5_vvx	4.4e-28	101.1	14	4.7e-28	101	14	1.1	1	80	Imp22	mosquito_mixed	Iquitos_Peru_SA	MosqPeru23	Mosq2	Peru	0	1.140402	0	0	8	0	2	2_I	MosqPeru23_P5	TRUE
864	864	NonamEVm008460t3_Imp22_P5_vvx	de_novo	vvx	NonamEVm008460t3	897	Imp22_P5_vvx	2.3e-26	95.4	28.6	2.7e-26	95.2	28.6	1.1	1	80.7894736842105	Imp22	mosquito_mixed	Iquitos_Peru_SA	MosqPeru23	Mosq2	Peru	0	1.187294	0	0	3	0	8	8_I	MosqPeru23_P5	TRUE
865	865	NonamEVm006842t3_Imp22_P5_vvx	de_novo	vvx	NonamEVm006842t3	1257	Imp22_P5_vvx	2.1e-73	250.2	24.5	4e-73	249.3	24.5	1.4	1	99.2105263157895	Imp22	mosquito_mixed	Iquitos_Peru_SA	MosqPeru23	Mosq2	Peru	0	8.046864	0	0	97.257	0	4	4_C	MosqPeru23_P5	TRUE
866	866	NonamEVm004266t6_Imp22_P5_vvx	de_novo	vvx	NonamEVm004266t6	1632	Imp22_P5_vvx	1e-75	257.9	22.4	5.7e-73	248.8	22.4	2	1	98.1578947368421	Imp22	mosquito_mixed	Iquitos_Peru_SA	MosqPeru23	Mosq2	Peru	0.1225835	1.841852	0	1.6375	14.926	0	1	1_E	MosqPeru23_P5	TRUE
867	867	NonamEVm004266t2_Imp22_P5_vvx	de_novo	vvx	NonamEVm004266t2	1488	Imp22_P5_vvx	1.4e-50	175.1	15.5	2.3e-45	157.9	13.6	2.1	2	75.2631578947368	Imp22	mosquito_mixed	Iquitos_Peru_SA	MosqPeru23	Mosq2	Peru	0.5870235	3.837398	0	5.409	56.363	0	1	1_E	MosqPeru23_P5	TRUE
868	868	NonamEVm004266t1_Imp22_P5_vvx	de_novo	vvx	NonamEVm004266t1	1488	Imp22_P5_vvx	8.3e-51	175.9	12.5	1.3e-45	158.7	10.5	2.1	2	75.2631578947368	Imp22	mosquito_mixed	Iquitos_Peru_SA	MosqPeru23	Mosq2	Peru	0.0561245	1.770108	0	0.74	22.171	0	1	1_E	MosqPeru23_P5	TRUE
869	869	NonamEVm006690t2_Imp22_P5_vvx	de_novo	vvx	NonamEVm006690t2	1125	Imp22_P5_vvx	4.3e-39	137.3	21.2	7.6e-39	136.5	21.2	1.3	1	83.9473684210526	Imp22	mosquito_mixed	Iquitos_Peru_SA	MosqPeru23	Mosq2	Peru	0.153406	1.536657	0	0.75	16.288	0	6	6_C	MosqPeru23_P5	TRUE
870	870	NonamEVm004717t1_Imp22_P5_vvx	de_novo	vvx	NonamEVm004717t1	1464	Imp22_P5_vvx	1.6e-48	168.4	8.3	1.6e-48	168.4	8.3	1.9	1	78.4210526315789	Imp22	mosquito_mixed	Iquitos_Peru_SA	MosqPeru23	Mosq2	Peru	0	1.3313	0	0	19.194	0	1	1_E	MosqPeru23_P5	TRUE
871	871	NonamEVm006151t2_Imp22_P5_vvx	de_novo	vvx	NonamEVm006151t2	1248	Imp22_P5_vvx	2.9e-84	286	39.2	5.2e-84	285.2	39.2	1.4	1	90.5263157894737	Imp22	mosquito_mixed	Iquitos_Peru_SA	MosqPeru23	Mosq2	Peru	0.158918	1.770972	0	1	17	0	9	9_E	MosqPeru23_P5	TRUE
872	872	NonamEVm009953t1_Imp22_P5_vvx	de_novo	vvx	NonamEVm009953t1	930	Imp22_P5_vvx	6.2e-37	130.2	16.3	7.2e-37	130	16.3	1	1	86.5789473684211	Imp22	mosquito_mixed	Iquitos_Peru_SA	MosqPeru23	Mosq2	Peru	0.1247745	1.649081	0	0.5	6	0	2	2_I	MosqPeru23_P5	TRUE
873	873	NonamEVm005301t1_Imp22_P6_vvx	de_novo	vvx	NonamEVm005301t1	1242	Imp22_P6_vvx	2.6e-37	131.3	26.8	3.1e-37	131.1	26.8	1	1	94.4736842105263	Imp22	mosquito_mixed	Iquitos_Peru_SA	MosqPeru23	Mosq3	Peru	0.329958	4.543628	0	2	23	0	6	6_C	MosqPeru23_P6	TRUE
874	874	NonamEVm005187t1_Imp22_P6_vvx	de_novo	vvx	NonamEVm005187t1	1260	Imp22_P6_vvx	2.8e-33	118.1	29.6	3.9e-33	117.6	29.6	1.1	1	82.8947368421053	Imp22	mosquito_mixed	Iquitos_Peru_SA	MosqPeru23	Mosq3	Peru	0.1718005	2.970307	0	1	21	0	15	15	MosqPeru23_P6	TRUE
875	875	NonamEVm002005t1_Imp22_P6_vvx	de_novo	vvx	NonamEVm002005t1	1968	Imp22_P6_vvx	2.7e-42	147.7	51.2	2.7e-42	147.7	51.2	3.1	1	95.2631578947368	Imp22	mosquito_mixed	Iquitos_Peru_SA	MosqPeru23	Mosq3	Peru	0.2283425	3.797142	0	2	31	0	19	19	MosqPeru23_P6	TRUE
876	876	NonamEVm006556t4_Imp22_P6_vvx	de_novo	vvx	NonamEVm006556t4	1095	Imp22_P6_vvx	4.2e-72	245.9	21.1	2.6e-71	243.2	21.1	1.8	1	91.3157894736842	Imp22	mosquito_mixed	Iquitos_Peru_SA	MosqPeru23	Mosq3	Peru	0	4.394129	0	0	18.32	0	4	4_C	MosqPeru23_P6	TRUE
877	877	NonamEVm006702t1_Imp22_P6_vvx	de_novo	vvx	NonamEVm006702t1	1080	Imp22_P6_vvx	5.2e-48	166.5	53.8	6.8e-46	159.6	53.8	2	1	99.7368421052632	Imp22	mosquito_mixed	Iquitos_Peru_SA	MosqPeru23	Mosq3	Peru	0.471692	5.264743	0	2	31	0	9	9_E	MosqPeru23_P6	TRUE
878	878	NonamEVm006266t2_Imp22_P6_vvx	de_novo	vvx	NonamEVm006266t2	1122	Imp22_P6_vvx	1.6e-52	181.4	0.2	1.9e-52	181.1	0.2	1	1	78.6842105263158	Imp22	mosquito_mixed	Iquitos_Peru_SA	MosqPeru23	Mosq3	Peru	0.09894	2.271264	0	0.5	14	0	1	1_E	MosqPeru23_P6	TRUE
879	879	NonamEVm011363t1_Imp22_P6_vvx	de_novo	vvx	NonamEVm011363t1	741	Imp22_P6_vvx	6.3e-11	44.5	29.2	4.3e-09	38.5	29.2	2	1	77.6315789473684	Imp22	mosquito_mixed	Iquitos_Peru_SA	MosqPeru23	Mosq3	Peru	0	2.20803	0	0	6	0	12	12_J	MosqPeru23_P6	TRUE
880	880	NonamEVm006673t1_Imp22_P6_vvx	de_novo	vvx	NonamEVm006673t1	1083	Imp22_P6_vvx	3.5e-51	177	27.7	4.3e-51	176.7	27.7	1	1	86.3157894736842	Imp22	mosquito_mixed	Iquitos_Peru_SA	MosqPeru23	Mosq3	Peru	0.116258	1.822874	0	0.5	9.5	0	4	4_C	MosqPeru23_P6	TRUE
881	881	NonamEVm003968t2_Imp22_P6_vvx	de_novo	vvx	NonamEVm003968t2	1449	Imp22_P6_vvx	1e-48	168.9	18.5	6.9e-46	159.6	18.5	2.1	1	79.2105263157895	Imp22	mosquito_mixed	Iquitos_Peru_SA	MosqPeru23	Mosq3	Peru	0	1.624695	0	0	9.406	0	1	1_E	MosqPeru23_P6	TRUE
882	882	NonamEVm006930t1_Imp22_P6_vvx	de_novo	vvx	NonamEVm006930t1	1059	Imp22_P6_vvx	1e-48	168.9	44.7	7.9e-47	162.7	44.7	2	1	100	Imp22	mosquito_mixed	Iquitos_Peru_SA	MosqPeru23	Mosq3	Peru	1.07982	11.23719	0	4.5	45	0	9	9_E	MosqPeru23_P6	TRUE
883	883	NonamEVm004502t1_Imp22_P6_vvx	de_novo	vvx	NonamEVm004502t1	1359	Imp22_P6_vvx	5e-96	324.6	11.8	6.5e-96	324.2	11.8	1.1	1	87.1052631578947	Imp22	mosquito_mixed	Iquitos_Peru_SA	MosqPeru23	Mosq3	Peru	0.0315535	1.222372	0	0.25	8	0	7	7_E	MosqPeru23_P6	TRUE
884	884	NonamEVm004230t1_Imp22_P6_vvx	de_novo	vvx	NonamEVm004230t1	1404	Imp22_P6_vvx	1.9e-58	200.9	14.3	2.4e-58	200.5	14.3	1.1	1	99.7368421052632	Imp22	mosquito_mixed	Iquitos_Peru_SA	MosqPeru23	Mosq3	Peru	0.393838	4.740888	0	2	38	0	1	1_E	MosqPeru23_P6	TRUE
885	885	NonamEVm005811t1_Imp22_P6_vvx	de_novo	vvx	NonamEVm005811t1	1179	Imp22_P6_vvx	1.2e-50	175.2	25	1.9e-50	174.5	25	1.3	1	96.3157894736842	Imp22	mosquito_mixed	Iquitos_Peru_SA	MosqPeru23	Mosq3	Peru	0	2.447161	0	0	16	0	4	4_C	MosqPeru23_P6	TRUE
886	886	NonamEVm005811t2_Imp22_P6_vvx	de_novo	vvx	NonamEVm005811t2	1074	Imp22_P6_vvx	3.4e-49	170.5	22.4	4.9e-49	169.9	22.4	1.3	1	91.3157894736842	Imp22	mosquito_mixed	Iquitos_Peru_SA	MosqPeru23	Mosq3	Peru	0	1.147031	0	0	6	0	4	4_C	MosqPeru23_P6	TRUE
887	887	NonamEVm006673t2_Imp22_P6_vvx	de_novo	vvx	NonamEVm006673t2	1083	Imp22_P6_vvx	5e-51	176.5	28	6.1e-51	176.2	28	1	1	86.3157894736842	Imp22	mosquito_mixed	Iquitos_Peru_SA	MosqPeru23	Mosq3	Peru	0.116258	2.358523	0	0.5	12.463	0	4	4_C	MosqPeru23_P6	TRUE
888	888	NonamEVm004502t2_Imp22_P6_vvx	de_novo	vvx	NonamEVm004502t2	1359	Imp22_P6_vvx	2.3e-94	319.1	11.7	3e-94	318.7	11.7	1.1	1	87.1052631578947	Imp22	mosquito_mixed	Iquitos_Peru_SA	MosqPeru23	Mosq3	Peru	0	2.603525	0	0	14	0	3	3_E	MosqPeru23_P6	TRUE
889	889	NonamEVm003968t1_Imp22_P6_vvx	de_novo	vvx	NonamEVm003968t1	1446	Imp22_P6_vvx	6.7e-48	166.2	17.3	4.5e-45	156.9	17.3	2.1	1	79.2105263157895	Imp22	mosquito_mixed	Iquitos_Peru_SA	MosqPeru23	Mosq3	Peru	0.1733875	1.776723	0	1	14.731	0	1	1_E	MosqPeru23_P6	TRUE
890	890	NonamEVm006556t5_Imp22_P6_vvx	de_novo	vvx	NonamEVm006556t5	1032	Imp22_P6_vvx	1.4e-68	234.2	8.8	1.4e-68	234.2	8.8	1.8	1	85.5263157894737	Imp22	mosquito_mixed	Iquitos_Peru_SA	MosqPeru23	Mosq3	Peru	0	2.521708	0	0	14.054	0	4	4_C	MosqPeru23_P6	TRUE
891	891	NonamEVm001715t2_Kim19_Isolate10_vvx	de_novo	vvx	NonamEVm001715t2	1503	Kim19_Isolate10_vvx	2.1e-42	146	14.9	4.2e-42	145	14.9	1.5	1	90	Kim19	asexual_mixed	Unk_Cambodia_SEA	MixdCamb19	Asex10	Cambodia	25.9349705	51.869941	0	575.3455	1150.691	0	7	7_E	MixdCamb19_Isolate10	TRUE
892	892	NonamEVm002015t1_Kim19_Isolate10_vvx	de_novo	vvx	NonamEVm002015t1	1359	Kim19_Isolate10_vvx	2.2e-78	264.4	14.8	2.6e-78	264.2	14.8	1	1	97.8947368421053	Kim19	asexual_mixed	Unk_Cambodia_SEA	MixdCamb19	Asex10	Cambodia	26.102802	27.51665	24.688954	270.575	489.172	51.978	1	1_E	MixdCamb19_Isolate10	TRUE
893	893	NonamEVm000976t9_Kim19_Isolate10_vvx	de_novo	vvx	NonamEVm000976t9	1992	Kim19_Isolate10_vvx	3.9e-45	155	51.9	3.9e-45	155	51.9	3.1	1	95	Kim19	asexual_mixed	Unk_Cambodia_SEA	MixdCamb19	Asex10	Cambodia	66.650636	89.619999	43.681273	789.87	1320.697	259.043	19	19	MixdCamb19_Isolate10	TRUE
894	894	NonamEVm002417t5_Kim19_Isolate10_vvx	de_novo	vvx	NonamEVm002417t5	1215	Kim19_Isolate10_vvx	9.2e-64	216.3	23.5	1.1e-63	216.1	23.5	1	1	100	Kim19	asexual_mixed	Unk_Cambodia_SEA	MixdCamb19	Asex10	Cambodia	145.888525	186.450443	105.326607	1073.446	1837.175	309.717	4	4_C	MixdCamb19_Isolate10	TRUE
895	895	NonamEVm002063t5_Kim19_Isolate10_vvx	de_novo	vvx	NonamEVm002063t5	1341	Kim19_Isolate10_vvx	1.6e-80	271.5	17.8	1.9e-80	271.2	17.8	1	1	99.4736842105263	Kim19	asexual_mixed	Unk_Cambodia_SEA	MixdCamb19	Asex10	Cambodia	7.3394545	14.678909	0	143.2445	286.489	0	1	1_E	MixdCamb19_Isolate10	TRUE
896	896	NonamEVm002901t7_Kim19_Isolate10_vvx	de_novo	vvx	NonamEVm002901t7	1062	Kim19_Isolate10_vvx	3.9e-32	112.2	25.6	6.1e-32	111.6	25.6	1.2	1	98.4210526315789	Kim19	asexual_mixed	Unk_Cambodia_SEA	MixdCamb19	Asex10	Cambodia	3.7812205	6.587207	0.975234	49.845	98.306	1.384	8	8_I	MixdCamb19_Isolate10	TRUE
897	897	NonamEVm001327t1_Kim19_Isolate10_vvx	de_novo	vvx	NonamEVm001327t1	1725	Kim19_Isolate10_vvx	2.1e-54	185.5	46.7	1.8e-52	179.2	46.7	2.1	1	99.2105263157895	Kim19	asexual_mixed	Unk_Cambodia_SEA	MixdCamb19	Asex10	Cambodia	72.188428	73.939026	70.43783	1042.179	1910.516	173.842	7	7_E	MixdCamb19_Isolate10	TRUE
898	898	NonamEVm002707t10_Kim19_Isolate10_vvx	de_novo	vvx	NonamEVm002707t10	1122	Kim19_Isolate10_vvx	2.2e-44	152.5	57.1	5.1e-41	141.4	57.1	3	1	97.1052631578947	Kim19	asexual_mixed	Unk_Cambodia_SEA	MixdCamb19	Asex10	Cambodia	41.607714	60.630455	22.584973	225.578	359.362	91.794	9	9_E	MixdCamb19_Isolate10	TRUE
899	899	NonamEVm002105t3_Kim19_Isolate10_vvx	de_novo	vvx	NonamEVm002105t3	1329	Kim19_Isolate10_vvx	4.4e-89	299.6	25.3	4.4e-89	299.6	25.3	2	1	99.7368421052632	Kim19	asexual_mixed	Unk_Cambodia_SEA	MixdCamb19	Asex10	Cambodia	75.7630785	110.044347	41.48181	1101.1945	2126.001	76.388	9	9_E	MixdCamb19_Isolate10	TRUE
900	900	NonamEVm002345t1_Kim19_Isolate10_vvx	de_novo	vvx	NonamEVm002345t1	1239	Kim19_Isolate10_vvx	4.7e-90	302.9	20.6	6.1e-90	302.5	20.6	1.1	1	88.9473684210526	Kim19	asexual_mixed	Unk_Cambodia_SEA	MixdCamb19	Asex10	Cambodia	88.0622265	95.110516	81.013937	917.105	1696.56	137.65	9	9_E	MixdCamb19_Isolate10	TRUE
901	901	NonamEVm001095t5_Kim19_Isolate10_vvx	de_novo	vvx	NonamEVm001095t5	1893	Kim19_Isolate10_vvx	3.8e-61	207.7	26.1	8.6e-59	200	26.1	2.5	1	98.9473684210526	Kim19	asexual_mixed	Unk_Cambodia_SEA	MixdCamb19	Asex10	Cambodia	17.5676815	23.710717	11.424646	195.8115	326.802	64.821	3	3_E	MixdCamb19_Isolate10	TRUE
902	902	NonamEVm001654t1_Kim19_Isolate10_vvx	de_novo	vvx	NonamEVm001654t1	1536	Kim19_Isolate10_vvx	4.3e-57	194.4	43.1	3.1e-54	185	43.1	2.2	1	99.4736842105263	Kim19	asexual_mixed	Unk_Cambodia_SEA	MixdCamb19	Asex10	Cambodia	119.2284255	165.151015	73.305836	1956.2315	3753.463	159	3	3_E	MixdCamb19_Isolate10	TRUE
903	903	NonamEVm001441t7_Kim19_Isolate10_vvx	de_novo	vvx	NonamEVm001441t7	1641	Kim19_Isolate10_vvx	8.5e-74	249.3	9.2	3.4e-47	161.8	2.2	2.1	2	80.7894736842105	Kim19	asexual_mixed	Unk_Cambodia_SEA	MixdCamb19	Asex10	Cambodia	15.79369	31.58738	0	386.2525	772.505	0	1	1_E	MixdCamb19_Isolate10	TRUE
904	904	NonamEVm002043t2_Kim19_Isolate10_vvx	de_novo	vvx	NonamEVm002043t2	1350	Kim19_Isolate10_vvx	5.9e-38	131.4	33	8.1e-38	130.9	33	1.1	1	96.0526315789474	Kim19	asexual_mixed	Unk_Cambodia_SEA	MixdCamb19	Asex10	Cambodia	24.8427975	26.960427	22.725168	248.7195	446.896	50.543	15	15	MixdCamb19_Isolate10	TRUE
905	905	NonamEVm001630t1_Kim19_Isolate10_vvx	de_novo	vvx	NonamEVm001630t1	1542	Kim19_Isolate10_vvx	3e-32	112.6	47.5	1.6e-29	103.6	47.5	2.6	1	99.2105263157895	Kim19	asexual_mixed	Unk_Cambodia_SEA	MixdCamb19	Asex10	Cambodia	22.661112	38.01817	7.304054	124.773	166.724	82.822	3	3_E	MixdCamb19_Isolate10	TRUE
906	906	NonamEVm002779t2_Kim19_Isolate10_vvx	de_novo	vvx	NonamEVm002779t2	1098	Kim19_Isolate10_vvx	4.5e-14	52.8	40.3	1.6e-13	51	40.3	1.8	1	98.4210526315789	Kim19	asexual_mixed	Unk_Cambodia_SEA	MixdCamb19	Asex10	Cambodia	6.9443835	13.888767	0	10.25	20.5	0	10	10	MixdCamb19_Isolate10	TRUE
907	907	NonamEVm002615t5_Kim19_Isolate10_vvx	de_novo	vvx	NonamEVm002615t5	1149	Kim19_Isolate10_vvx	8.4e-75	252.6	28.1	9.5e-75	252.5	28.1	1	1	100	Kim19	asexual_mixed	Unk_Cambodia_SEA	MixdCamb19	Asex10	Cambodia	0.8219785	1.643957	0	13.4445	26.889	0	4	4_C	MixdCamb19_Isolate10	TRUE
908	908	NonamEVm002248t3_Kim19_Isolate10_vvx	de_novo	vvx	NonamEVm002248t3	1272	Kim19_Isolate10_vvx	1.4e-83	281.6	13.9	1.6e-83	281.4	13.9	1	1	99.7368421052632	Kim19	asexual_mixed	Unk_Cambodia_SEA	MixdCamb19	Asex10	Cambodia	42.304751	47.232916	37.376586	466.825	868.192	65.458	1	1_E	MixdCamb19_Isolate10	TRUE
909	909	NonamEVm002804t1_Kim19_Isolate10_vvx	de_novo	vvx	NonamEVm002804t1	1095	Kim19_Isolate10_vvx	3.6e-52	178.2	18	4.6e-52	177.8	18	1.1	1	100	Kim19	asexual_mixed	Unk_Cambodia_SEA	MixdCamb19	Asex10	Cambodia	59.8950365	119.790073	0	926.3975	1852.795	0	9	9_E	MixdCamb19_Isolate10	TRUE
910	910	NonamEVm002973t2_Kim19_Isolate10_vvx	de_novo	vvx	NonamEVm002973t2	1041	Kim19_Isolate10_vvx	8.2e-43	147.4	20.1	1.2e-42	146.8	20.1	1.3	1	85.7894736842105	Kim19	asexual_mixed	Unk_Cambodia_SEA	MixdCamb19	Asex10	Cambodia	124.8597575	129.326251	120.393264	967.1575	1755.091	179.224	4	4_C	MixdCamb19_Isolate10	TRUE
911	911	NonamEVm002058t2_Kim19_Isolate10_vvx	de_novo	vvx	NonamEVm002058t2	1344	Kim19_Isolate10_vvx	6.9e-41	141	28.6	8.6e-41	140.7	28.6	1.1	1	100	Kim19	asexual_mixed	Unk_Cambodia_SEA	MixdCamb19	Asex10	Cambodia	2.0959685	4.191937	0	3.9095	7.819	0	6	6_C	MixdCamb19_Isolate10	TRUE
912	912	NonamEVm001816t1_Kim19_Isolate10_vvx	de_novo	vvx	NonamEVm001816t1	1452	Kim19_Isolate10_vvx	1.8e-56	192.3	39.3	4.5e-56	191	39.3	1.5	1	90.7894736842105	Kim19	asexual_mixed	Unk_Cambodia_SEA	MixdCamb19	Asex10	Cambodia	11.280093	15.739979	6.820207	174.9245	335.962	13.887	3	3_E	MixdCamb19_Isolate10	TRUE
913	913	NonamEVm002188t2_Kim19_Isolate10_vvx	de_novo	vvx	NonamEVm002188t2	1296	Kim19_Isolate10_vvx	2.4e-46	159	11.6	3.5e-46	158.5	11.6	1.2	1	99.7368421052632	Kim19	asexual_mixed	Unk_Cambodia_SEA	MixdCamb19	Asex10	Cambodia	264.2891345	517.959466	10.618803	4872.1545	9725.309	19	4	4_C	MixdCamb19_Isolate10	TRUE
914	914	NonamEVm001683t6_Kim19_Isolate10_vvx	de_novo	vvx	NonamEVm001683t6	1518	Kim19_Isolate10_vvx	1e-65	222.7	20.4	8.5e-64	216.4	20.4	2	1	85	Kim19	asexual_mixed	Unk_Cambodia_SEA	MixdCamb19	Asex10	Cambodia	11.4257495	15.890166	6.961333	185.6675	356.434	14.901	9	9_E	MixdCamb19_Isolate10	TRUE
915	915	NonamEVm002606t1_Kim19_Isolate10_vvx	de_novo	vvx	NonamEVm002606t1	1152	Kim19_Isolate10_vvx	8.3e-55	186.8	16.9	1e-54	186.6	16.9	1	1	97.6315789473684	Kim19	asexual_mixed	Unk_Cambodia_SEA	MixdCamb19	Asex10	Cambodia	5.0343245	10.068649	0	7.861	15.722	0	4	4_C	MixdCamb19_Isolate10	TRUE
916	916	NonamEVm002107t3_Kim19_Isolate10_vvx	de_novo	vvx	NonamEVm002107t3	1329	Kim19_Isolate10_vvx	1e-75	255.7	11.8	2.1e-75	254.6	11.8	1.5	1	99.7368421052632	Kim19	asexual_mixed	Unk_Cambodia_SEA	MixdCamb19	Asex10	Cambodia	17.756753	33.825198	1.688308	328.2975	653.486	3.109	1	1_E	MixdCamb19_Isolate10	TRUE
917	917	NonamEVm001971t1_Kim19_Isolate10_vvx	de_novo	vvx	NonamEVm001971t1	1380	Kim19_Isolate10_vvx	4.5e-109	365.4	17.5	5.7e-109	365.1	17.5	1.1	1	100	Kim19	asexual_mixed	Unk_Cambodia_SEA	MixdCamb19	Asex10	Cambodia	5.7298425	9.394417	2.065268	96.6765	189.383	3.97	1	1_E	MixdCamb19_Isolate10	TRUE
918	918	NonamEVm000983t1_Kim19_Isolate10_vvx	de_novo	vvx	NonamEVm000983t1	1986	Kim19_Isolate10_vvx	5.3e-49	167.7	97.4	4.2e-37	128.6	75.2	3.7	2	80.5263157894737	Kim19	asexual_mixed	Unk_Cambodia_SEA	MixdCamb19	Asex10	Cambodia	26.6554485	34.363509	18.947388	335	571	99	3	3_E	MixdCamb19_Isolate10	TRUE
919	919	NonamEVm001452t1_Kim19_Isolate10_vvx	de_novo	vvx	NonamEVm001452t1	1638	Kim19_Isolate10_vvx	2.7e-43	149	67.5	6.8e-41	141	67.5	2.2	1	99.4736842105263	Kim19	asexual_mixed	Unk_Cambodia_SEA	MixdCamb19	Asex10	Cambodia	0.981328	1.962656	0	23.951	47.902	0	3	3_E	MixdCamb19_Isolate10	TRUE
920	920	NonamEVm001640t8_Kim19_Isolate10_vvx	de_novo	vvx	NonamEVm001640t8	1539	Kim19_Isolate10_vvx	8.6e-22	78.2	5.1	8.6e-22	78.2	5.1	2.1	1	84.2105263157895	Kim19	asexual_mixed	Unk_Cambodia_SEA	MixdCamb19	Asex10	Cambodia	12.312976	21.142238	3.483714	244.5635	481.554	7.573	5	5_G	MixdCamb19_Isolate10	TRUE
921	921	NonamEVm001981t6_Kim19_Isolate10_vvx	de_novo	vvx	NonamEVm001981t6	1374	Kim19_Isolate10_vvx	4.9e-97	325.8	2.8	5.7e-97	325.6	2.8	1	1	98.1578947368421	Kim19	asexual_mixed	Unk_Cambodia_SEA	MixdCamb19	Asex10	Cambodia	33.671623	37.222943	30.120303	402.1585	746.706	57.611	1	1_E	MixdCamb19_Isolate10	TRUE
922	922	NonamEVm001936t1_Kim19_Isolate10_vvx	de_novo	vvx	NonamEVm001936t1	1398	Kim19_Isolate10_vvx	8.2e-95	318.5	8.8	9.4e-95	318.3	8.8	1	1	99.4736842105263	Kim19	asexual_mixed	Unk_Cambodia_SEA	MixdCamb19	Asex10	Cambodia	32.4972555	41.417034	23.577477	281.5395	482.289	80.79	1	1_E	MixdCamb19_Isolate10	TRUE
923	923	NonamEVm001405t1_Kim19_Isolate10_vvx	de_novo	vvx	NonamEVm001405t1	1668	Kim19_Isolate10_vvx	3.1e-38	132.3	60	2.2e-37	129.5	60	2.2	1	99.4736842105263	Kim19	asexual_mixed	Unk_Cambodia_SEA	MixdCamb19	Asex10	Cambodia	0.870539	1.741078	0	21.677	43.354	0	3	3_E	MixdCamb19_Isolate10	TRUE
924	924	NonamEVm001956t10_Kim19_Isolate10_vvx	de_novo	vvx	NonamEVm001956t10	1389	Kim19_Isolate10_vvx	4.6e-95	319.3	17.5	5.7e-95	319	17.5	1	1	96.3157894736842	Kim19	asexual_mixed	Unk_Cambodia_SEA	MixdCamb19	Asex10	Cambodia	43.5082325	59.728291	27.288174	632.881	1212.921	52.841	1	1_E	MixdCamb19_Isolate10	TRUE
925	925	NonamEVm001865t3_Kim19_Isolate10_vvx	de_novo	vvx	NonamEVm001865t3	1431	Kim19_Isolate10_vvx	2.5e-114	382.8	10.9	2.9e-114	382.5	10.9	1	1	100	Kim19	asexual_mixed	Unk_Cambodia_SEA	MixdCamb19	Asex10	Cambodia	15.0791255	20.858065	9.300186	228.3105	437.994	18.627	1	1_E	MixdCamb19_Isolate10	TRUE
926	926	NonamEVm002154t1_Kim19_Isolate10_vvx	de_novo	vvx	NonamEVm002154t1	1305	Kim19_Isolate10_vvx	8.4e-76	255.9	35.9	9.5e-76	255.8	35.9	1	1	99.4736842105263	Kim19	asexual_mixed	Unk_Cambodia_SEA	MixdCamb19	Asex10	Cambodia	22.0396345	26.060175	18.019094	194	341	47	15	15	MixdCamb19_Isolate10	TRUE
927	927	NonamEVm001882t4_Kim19_Isolate10_vvx	de_novo	vvx	NonamEVm001882t4	1422	Kim19_Isolate10_vvx	1.5e-75	255.1	13.1	1.8e-75	254.9	13.1	1	1	99.7368421052632	Kim19	asexual_mixed	Unk_Cambodia_SEA	MixdCamb19	Asex10	Cambodia	25.1991245	27.9606	22.437649	313.808	582.996	44.62	1	1_E	MixdCamb19_Isolate10	TRUE
928	928	NonamEVm002754t1_Kim19_Isolate10_vvx	de_novo	vvx	NonamEVm002754t1	1107	Kim19_Isolate10_vvx	8.7e-41	140.7	32.1	6.5e-39	134.5	32.1	2	1	87.6315789473684	Kim19	asexual_mixed	Unk_Cambodia_SEA	MixdCamb19	Asex10	Cambodia	7.843554	11.065036	4.622072	90.1085	173.329	6.888	4	4_C	MixdCamb19_Isolate10	TRUE
929	929	NonamEVm001958t3_Kim19_Isolate10_vvx	de_novo	vvx	NonamEVm001958t3	1386	Kim19_Isolate10_vvx	1.3e-60	206	28.8	1.7e-60	205.6	28.8	1.2	1	99.7368421052632	Kim19	asexual_mixed	Unk_Cambodia_SEA	MixdCamb19	Asex10	Cambodia	5.2882575	8.465767	2.110748	87.788	171.499	4.077	3	3_E	MixdCamb19_Isolate10	TRUE
930	930	NonamEVm001953t3_Kim19_Isolate10_vvx	de_novo	vvx	NonamEVm001953t3	1389	Kim19_Isolate10_vvx	6.6e-20	72	10.3	2e-19	70.4	10.3	1.8	1	85.7894736842105	Kim19	asexual_mixed	Unk_Cambodia_SEA	MixdCamb19	Asex10	Cambodia	2.4273785	4.854757	0	49.2935	98.587	0	5	5_G	MixdCamb19_Isolate10	TRUE
931	931	NonamEVm002561t1_Kim19_Isolate10_vvx	de_novo	vvx	NonamEVm002561t1	1164	Kim19_Isolate10_vvx	1.2e-46	159.9	56.7	5.3e-44	151.3	56.7	2	1	98.6842105263158	Kim19	asexual_mixed	Unk_Cambodia_SEA	MixdCamb19	Asex10	Cambodia	12.41655	20.083044	4.750056	55.3025	78.865	31.74	7	7_E	MixdCamb19_Isolate10	TRUE
932	932	NonamEVm003194t8_Kim19_Isolate10_vvx	de_novo	vvx	NonamEVm003194t8	981	Kim19_Isolate10_vvx	3.4e-34	119	20.9	4.6e-34	118.6	20.9	1.1	1	93.6842105263158	Kim19	asexual_mixed	Unk_Cambodia_SEA	MixdCamb19	Asex10	Cambodia	6.332414	7.44934	5.215488	53.9855	101.238	6.733	2	2_I	MixdCamb19_Isolate10	TRUE
933	933	NonamEVm003294t3_Kim19_Isolate10_vvx	de_novo	vvx	NonamEVm003294t3	960	Kim19_Isolate10_vvx	1.2e-27	97.4	16.2	1.4e-27	97.2	16.2	1	1	82.3684210526316	Kim19	asexual_mixed	Unk_Cambodia_SEA	MixdCamb19	Asex10	Cambodia	4.3123275	4.829384	3.795271	28.17	50.266	6.074	14	14	MixdCamb19_Isolate10	TRUE
934	934	NonamEVm003216t2_Kim19_Isolate10_vvx	de_novo	vvx	NonamEVm003216t2	972	Kim19_Isolate10_vvx	1.1e-49	170	10.5	1.3e-49	169.8	10.5	1	1	76.8421052631579	Kim19	asexual_mixed	Unk_Cambodia_SEA	MixdCamb19	Asex10	Cambodia	17.293349	18.289041	16.297657	121.211	219.073	23.349	1	1_E	MixdCamb19_Isolate10	TRUE
935	935	NonamEVm003792t1_Kim19_Isolate10_vvx	de_novo	vvx	NonamEVm003792t1	852	Kim19_Isolate10_vvx	4.4e-07	29.8	26.3	1.5e-05	24.8	26.3	2.1	1	84.2105263157895	Kim19	asexual_mixed	Unk_Cambodia_SEA	MixdCamb19	Asex10	Cambodia	2.902907	5.805814	0	33.286	66.572	0	10	10	MixdCamb19_Isolate10	TRUE
936	936	NonamEVm003695t1_Kim19_Isolate10_vvx	de_novo	vvx	NonamEVm003695t1	867	Kim19_Isolate10_vvx	8.4e-29	101.2	28	1.8e-28	100.2	28	1.5	1	83.1578947368421	Kim19	asexual_mixed	Unk_Cambodia_SEA	MixdCamb19	Asex10	Cambodia	11.773107	14.104871	9.441343	63.1265	110.589	15.664	2	2_I	MixdCamb19_Isolate10	TRUE
937	937	NonamEVm001834t2_Kim19_Isolate10_vvx	de_novo	vvx	NonamEVm001834t2	1440	Kim19_Isolate10_vvx	1.3e-45	156.5	49.5	1.3e-45	156.5	49.5	1.8	1	90.5263157894737	Kim19	asexual_mixed	Unk_Cambodia_SEA	MixdCamb19	Asex10	Cambodia	7.8779775	8.886312	6.869643	100.8875	187.918	13.857	3	3_E	MixdCamb19_Isolate10	TRUE
938	938	NonamEVm001242t5_Kim19_Isolate10_vvx	de_novo	vvx	NonamEVm001242t5	1773	Kim19_Isolate10_vvx	4.2e-54	184.5	33	1e-50	173.3	33	2.5	1	90.2631578947368	Kim19	asexual_mixed	Unk_Cambodia_SEA	MixdCamb19	Asex10	Cambodia	29.7930325	37.029519	22.556546	521.727	986.071	57.383	3	3_E	MixdCamb19_Isolate10	TRUE
939	939	NonamEVm001453t1_Kim19_Isolate10_vvx	de_novo	vvx	NonamEVm001453t1	1638	Kim19_Isolate10_vvx	1.9e-40	139.5	51.5	1.1e-39	137	51.5	2	1	99.4736842105263	Kim19	asexual_mixed	Unk_Cambodia_SEA	MixdCamb19	Asex10	Cambodia	17.479712	20.168432	14.790992	204	361	47	3	3_E	MixdCamb19_Isolate10	TRUE
940	940	NonamEVm002832t1_Kim19_Isolate10_vvx	de_novo	vvx	NonamEVm002832t1	1086	Kim19_Isolate10_vvx	3.4e-57	194.7	29.5	4.9e-57	194.2	29.5	1.2	1	99.7368421052632	Kim19	asexual_mixed	Unk_Cambodia_SEA	MixdCamb19	Asex10	Cambodia	1.861348	3.722696	0	28.5135	57.027	0	9	9_E	MixdCamb19_Isolate10	TRUE
941	941	NonamEVm002351t2_Kim19_Isolate10_vvx	de_novo	vvx	NonamEVm002351t2	1239	Kim19_Isolate10_vvx	9.9e-44	150.4	39	1.1e-43	150.2	39	1	1	100	Kim19	asexual_mixed	Unk_Cambodia_SEA	MixdCamb19	Asex10	Cambodia	44.332584	55.406149	33.259019	343.7035	593.267	94.14	15	15	MixdCamb19_Isolate10	TRUE
942	942	NonamEVm002087t1_Kim19_Isolate10_vvx	de_novo	vvx	NonamEVm002087t1	1335	Kim19_Isolate10_vvx	4.4e-92	309.5	17.1	5.1e-92	309.3	17.1	1	1	99.7368421052632	Kim19	asexual_mixed	Unk_Cambodia_SEA	MixdCamb19	Asex10	Cambodia	15.6789285	29.441061	1.916796	287.6215	571.695	3.548	1	1_E	MixdCamb19_Isolate10	TRUE
943	943	NonamEVm002544t4_Kim19_Isolate10_vvx	de_novo	vvx	NonamEVm002544t4	1173	Kim19_Isolate10_vvx	7e-65	220	0	8.4e-65	219.7	0	1	1	87.6315789473684	Kim19	asexual_mixed	Unk_Cambodia_SEA	MixdCamb19	Asex10	Cambodia	30.54622	44.276815	16.815625	176.144	281.681	70.607	1	1_E	MixdCamb19_Isolate10	TRUE
944	944	NonamEVm002914t1_Kim19_Isolate10_vvx	de_novo	vvx	NonamEVm002914t1	1059	Kim19_Isolate10_vvx	1.5e-32	113.6	13.2	1.8e-31	110.1	13.2	1.9	1	96.0526315789474	Kim19	asexual_mixed	Unk_Cambodia_SEA	MixdCamb19	Asex10	Cambodia	6.0304355	9.586164	2.474707	73.044	142.588	3.5	2	2_I	MixdCamb19_Isolate10	TRUE
945	945	NonamEVm002093t1_Kim19_Isolate10_vvx	de_novo	vvx	NonamEVm002093t1	1332	Kim19_Isolate10_vvx	2.6e-15	56.8	14.2	6.8e-15	55.5	14.2	1.6	1	86.3157894736842	Kim19	asexual_mixed	Unk_Cambodia_SEA	MixdCamb19	Asex10	Cambodia	25.3092355	31.286113	19.332358	216.104	374.446	57.762	5	5_G	MixdCamb19_Isolate10	TRUE
946	946	NonamEVm002152t1_Kim19_Isolate10_vvx	de_novo	vvx	NonamEVm002152t1	1302	Kim19_Isolate10_vvx	4.5e-80	270	11.8	5.3e-80	269.8	11.8	1.1	1	98.9473684210526	Kim19	asexual_mixed	Unk_Cambodia_SEA	MixdCamb19	Asex10	Cambodia	18.6822445	28.080184	9.284305	112.8755	175.241	50.51	1	1_E	MixdCamb19_Isolate10	TRUE
947	947	NonamEVm002270t7_Kim19_Isolate10_vvx	de_novo	vvx	NonamEVm002270t7	1263	Kim19_Isolate10_vvx	3.5e-64	217.7	61.5	1.1e-61	209.5	61.5	2.2	1	99.2105263157895	Kim19	asexual_mixed	Unk_Cambodia_SEA	MixdCamb19	Asex10	Cambodia	6.2348355	7.179004	5.290667	70.042	130.894	9.19	7	7_E	MixdCamb19_Isolate10	TRUE
948	948	NonamEVm002690t1_Kim19_Isolate10_vvx	de_novo	vvx	NonamEVm002690t1	1125	Kim19_Isolate10_vvx	4.6e-15	56	16.5	8e-15	55.2	16.5	1.3	1	94.2105263157895	Kim19	asexual_mixed	Unk_Cambodia_SEA	MixdCamb19	Asex10	Cambodia	25.203116	30.676517	19.729715	259.795	489.626	29.964	16	16	MixdCamb19_Isolate10	TRUE
949	949	NonamEVm003143t1_Kim19_Isolate10_vvx	de_novo	vvx	NonamEVm003143t1	993	Kim19_Isolate10_vvx	3.2e-51	175	10	4e-51	174.7	10	1	1	79.4736842105263	Kim19	asexual_mixed	Unk_Cambodia_SEA	MixdCamb19	Asex10	Cambodia	25.9830885	31.24379	20.722387	228.9625	430.781	27.144	1	1_E	MixdCamb19_Isolate10	TRUE
950	950	NonamEVm002618t1_Kim19_Isolate10_vvx	de_novo	vvx	NonamEVm002618t1	1143	Kim19_Isolate10_vvx	1.1e-73	249	9.1	1.3e-73	248.8	9.1	1	1	83.9473684210526	Kim19	asexual_mixed	Unk_Cambodia_SEA	MixdCamb19	Asex10	Cambodia	9.760031	13.603027	5.917035	58.621	96.195	21.047	1	1_E	MixdCamb19_Isolate10	TRUE
951	951	NonamEVm002855t1_Kim19_Isolate10_vvx	de_novo	vvx	NonamEVm002855t1	1074	Kim19_Isolate10_vvx	3.6e-31	109	11.8	4.8e-31	108.6	11.8	1.1	1	91.3157894736842	Kim19	asexual_mixed	Unk_Cambodia_SEA	MixdCamb19	Asex10	Cambodia	7.392453	9.221783	5.563123	73.7225	139.445	8	14	14	MixdCamb19_Isolate10	TRUE
952	952	NonamEVm003844t2_Kim19_Isolate10_vvx	de_novo	vvx	NonamEVm003844t2	843	Kim19_Isolate10_vvx	2.5e-47	162.2	25.9	3.9e-47	161.6	25.9	1.3	1	80.2631578947368	Kim19	asexual_mixed	Unk_Cambodia_SEA	MixdCamb19	Asex10	Cambodia	3.3280155	6.656031	0	37.667	75.334	0	7	7_E	MixdCamb19_Isolate10	TRUE
953	953	NonamEVm001715t9_Kim19_Isolate10_vvx	de_novo	vvx	NonamEVm001715t9	1503	Kim19_Isolate10_vvx	1.8e-43	149.5	16.5	3.6e-43	148.5	16.5	1.5	1	90	Kim19	asexual_mixed	Unk_Cambodia_SEA	MixdCamb19	Asex10	Cambodia	42.8584085	47.382519	38.334298	475.3565	850.414	100.299	7	7_E	MixdCamb19_Isolate10	TRUE
954	954	NonamEVm001715t10_Kim19_Isolate10_vvx	de_novo	vvx	NonamEVm001715t10	1194	Kim19_Isolate10_vvx	1.5e-37	130	7.4	2.6e-37	129.3	7.4	1.3	1	75.7894736842105	Kim19	asexual_mixed	Unk_Cambodia_SEA	MixdCamb19	Asex10	Cambodia	6.0187985	12.037597	0	102.903	205.806	0	7	7_E	MixdCamb19_Isolate10	TRUE
955	955	NonamEVm001715t8_Kim19_Isolate10_vvx	de_novo	vvx	NonamEVm001715t8	1362	Kim19_Isolate10_vvx	3.9e-44	151.7	13.5	6.4e-44	151	13.5	1.3	1	90	Kim19	asexual_mixed	Unk_Cambodia_SEA	MixdCamb19	Asex10	Cambodia	6.0118305	12.023661	0	11.3845	22.769	0	7	7_E	MixdCamb19_Isolate10	TRUE
956	956	NonamEVm001715t4_Kim19_Isolate10_vvx	de_novo	vvx	NonamEVm001715t4	1479	Kim19_Isolate10_vvx	2.3e-42	145.9	15.2	4.8e-42	144.8	15.2	1.5	1	90	Kim19	asexual_mixed	Unk_Cambodia_SEA	MixdCamb19	Asex10	Cambodia	20.3283205	31.924499	8.732142	128.315	190.265	66.365	7	7_E	MixdCamb19_Isolate10	TRUE
957	957	NonamEVm001715t6_Kim19_Isolate10_vvx	de_novo	vvx	NonamEVm001715t6	1074	Kim19_Isolate10_vvx	9e-41	140.6	19.2	1.3e-40	140.1	19.2	1.2	1	85.7894736842105	Kim19	asexual_mixed	Unk_Cambodia_SEA	MixdCamb19	Asex10	Cambodia	1.631291	3.262582	0	2.346	4.692	0	7	7_E	MixdCamb19_Isolate10	TRUE
958	958	NonamEVm001715t3_Kim19_Isolate10_vvx	de_novo	vvx	NonamEVm001715t3	1500	Kim19_Isolate10_vvx	1.3e-43	149.9	15.1	2.7e-43	148.9	15.1	1.5	1	90	Kim19	asexual_mixed	Unk_Cambodia_SEA	MixdCamb19	Asex10	Cambodia	49.4788685	66.111914	32.845823	433.333	727.035	139.631	7	7_E	MixdCamb19_Isolate10	TRUE
959	959	NonamEVm001715t5_Kim19_Isolate10_vvx	de_novo	vvx	NonamEVm001715t5	1074	Kim19_Isolate10_vvx	2.4e-40	139.2	20.8	3.7e-40	138.6	20.8	1.3	1	85.5263157894737	Kim19	asexual_mixed	Unk_Cambodia_SEA	MixdCamb19	Asex10	Cambodia	1.136211	2.272422	0	17.181	34.362	0	7	7_E	MixdCamb19_Isolate10	TRUE
960	960	NonamEVm001882t2_Kim19_Isolate10_vvx	de_novo	vvx	NonamEVm001882t2	1329	Kim19_Isolate10_vvx	3.4e-82	277	15.3	3.9e-82	276.8	15.3	1	1	99.7368421052632	Kim19	asexual_mixed	Unk_Cambodia_SEA	MixdCamb19	Asex10	Cambodia	5.8567375	11.713475	0	113.149	226.298	0	1	1_E	MixdCamb19_Isolate10	TRUE
961	961	NonamEVm002015t3_Kim19_Isolate10_vvx	de_novo	vvx	NonamEVm002015t3	1326	Kim19_Isolate10_vvx	5.2e-78	263.2	6.6	5.9e-78	263	6.6	1	1	97.8947368421053	Kim19	asexual_mixed	Unk_Cambodia_SEA	MixdCamb19	Asex10	Cambodia	21.177738	28.37307	13.982406	286.217	546.752	25.682	1	1_E	MixdCamb19_Isolate10	TRUE
962	962	NonamEVm002015t2_Kim19_Isolate10_vvx	de_novo	vvx	NonamEVm002015t2	1107	Kim19_Isolate10_vvx	4.9e-63	213.9	9.5	5.6e-63	213.7	9.5	1	1	82.1052631578947	Kim19	asexual_mixed	Unk_Cambodia_SEA	MixdCamb19	Asex10	Cambodia	9.1950915	18.390183	0	13.703	27.406	0	1	1_E	MixdCamb19_Isolate10	TRUE
963	963	NonamEVm000976t11_Kim19_Isolate10_vvx	de_novo	vvx	NonamEVm000976t11	1770	Kim19_Isolate10_vvx	3.4e-46	158.5	47.8	1.1e-44	153.5	47.8	2.2	1	93.4210526315789	Kim19	asexual_mixed	Unk_Cambodia_SEA	MixdCamb19	Asex10	Cambodia	0.5225515	1.045103	0	13.8895	27.779	0	19	19	MixdCamb19_Isolate10	TRUE
964	964	NonamEVm001319t8_Kim19_Isolate10_vvx	de_novo	vvx	NonamEVm001319t8	1245	Kim19_Isolate10_vvx	1.2e-56	192.9	28.2	2.6e-56	191.8	28.2	1.5	1	99.4736842105263	Kim19	asexual_mixed	Unk_Cambodia_SEA	MixdCamb19	Asex10	Cambodia	6.9181915	13.836383	0	124.0885	248.177	0	7	7_E	MixdCamb19_Isolate10	TRUE
965	965	NonamEVm002605t4_Kim19_Isolate10_vvx	de_novo	vvx	NonamEVm002605t4	1152	Kim19_Isolate10_vvx	3.9e-55	187.9	17.4	4.4e-55	187.8	17.4	1	1	97.8947368421053	Kim19	asexual_mixed	Unk_Cambodia_SEA	MixdCamb19	Asex10	Cambodia	9.0515695	12.192577	5.910562	104.627	200.025	9.229	4	4_C	MixdCamb19_Isolate10	TRUE
966	966	NonamEVm002417t7_Kim19_Isolate10_vvx	de_novo	vvx	NonamEVm002417t7	1170	Kim19_Isolate10_vvx	3.4e-71	240.8	26.5	3.9e-71	240.6	26.5	1	1	99.7368421052632	Kim19	asexual_mixed	Unk_Cambodia_SEA	MixdCamb19	Asex10	Cambodia	8.726953	17.453906	0	145.7555	291.511	0	4	4_C	MixdCamb19_Isolate10	TRUE
967	967	NonamEVm002063t7_Kim19_Isolate10_vvx	de_novo	vvx	NonamEVm002063t7	1341	Kim19_Isolate10_vvx	6.1e-81	272.9	18.5	7.2e-81	272.6	18.5	1	1	99.4736842105263	Kim19	asexual_mixed	Unk_Cambodia_SEA	MixdCamb19	Asex10	Cambodia	8.453975	10.133756	6.774194	105.192	197.781	12.603	1	1_E	MixdCamb19_Isolate10	TRUE
968	968	NonamEVm002063t8_Kim19_Isolate10_vvx	de_novo	vvx	NonamEVm002063t8	1281	Kim19_Isolate10_vvx	3.2e-81	273.8	17.3	3.7e-81	273.6	17.3	1	1	98.1578947368421	Kim19	asexual_mixed	Unk_Cambodia_SEA	MixdCamb19	Asex10	Cambodia	3.026875	6.05375	0	56.0855	112.171	0	1	1_E	MixdCamb19_Isolate10	TRUE
969	969	NonamEVm001853t5_Kim19_Isolate10_vvx	de_novo	vvx	NonamEVm001853t5	1386	Kim19_Isolate10_vvx	2.1e-59	202	14.9	2.8e-59	201.5	14.9	1.2	1	99.7368421052632	Kim19	asexual_mixed	Unk_Cambodia_SEA	MixdCamb19	Asex10	Cambodia	43.7361855	44.23101	43.241361	489.778	896.028	83.528	1	1_E	MixdCamb19_Isolate10	TRUE
970	970	NonamEVm001853t6_Kim19_Isolate10_vvx	de_novo	vvx	NonamEVm001853t6	1389	Kim19_Isolate10_vvx	6.9e-59	200.3	11.2	8.9e-59	199.9	11.2	1.1	1	99.7368421052632	Kim19	asexual_mixed	Unk_Cambodia_SEA	MixdCamb19	Asex10	Cambodia	44.185823	44.398711	43.972935	489.4735	892.972	85.975	1	1_E	MixdCamb19_Isolate10	TRUE
971	971	NonamEVm001853t3_Kim19_Isolate10_vvx	de_novo	vvx	NonamEVm001853t3	1431	Kim19_Isolate10_vvx	1.1e-60	206.2	15.7	1.4e-60	205.8	15.7	1.1	1	99.7368421052632	Kim19	asexual_mixed	Unk_Cambodia_SEA	MixdCamb19	Asex10	Cambodia	4.349498	8.514775	0.184221	10.461	17.054	3.868	1	1_E	MixdCamb19_Isolate10	TRUE
972	972	NonamEVm001853t8_Kim19_Isolate10_vvx	de_novo	vvx	NonamEVm001853t8	1152	Kim19_Isolate10_vvx	2e-45	155.9	12.7	3.5e-45	155.2	12.7	1.4	1	83.1578947368421	Kim19	asexual_mixed	Unk_Cambodia_SEA	MixdCamb19	Asex10	Cambodia	5.8637655	11.727531	0	96.1975	192.395	0	1	1_E	MixdCamb19_Isolate10	TRUE
973	973	NonamEVm002754t3_Kim19_Isolate10_vvx	de_novo	vvx	NonamEVm002754t3	960	Kim19_Isolate10_vvx	2.1e-33	116.4	23.6	9.6e-32	110.9	23.6	2	1	76.8421052631579	Kim19	asexual_mixed	Unk_Cambodia_SEA	MixdCamb19	Asex10	Cambodia	9.0877635	9.586318	8.589209	68.8835	126.965	10.802	4	4_C	MixdCamb19_Isolate10	TRUE
974	974	NonamEVm002754t4_Kim19_Isolate10_vvx	de_novo	vvx	NonamEVm002754t4	960	Kim19_Isolate10_vvx	2.2e-30	106.5	20.8	1.7e-28	100.2	20.8	2	1	76.8421052631579	Kim19	asexual_mixed	Unk_Cambodia_SEA	MixdCamb19	Asex10	Cambodia	10.5111275	11.855998	9.166257	68.1565	121.402	14.911	4	4_C	MixdCamb19_Isolate10	TRUE
975	975	NonamEVm002754t7_Kim19_Isolate10_vvx	de_novo	vvx	NonamEVm002754t7	1089	Kim19_Isolate10_vvx	4.5e-42	144.9	34.5	2e-40	139.5	34.5	2	1	87.6315789473684	Kim19	asexual_mixed	Unk_Cambodia_SEA	MixdCamb19	Asex10	Cambodia	5.4167985	10.833597	0	7.918	15.836	0	4	4_C	MixdCamb19_Isolate10	TRUE
976	976	NonamEVm003033t6_Kim19_Isolate10_vvx	de_novo	vvx	NonamEVm003033t6	825	Kim19_Isolate10_vvx	5.8e-26	91.9	12.1	7.1e-26	91.6	12.1	1.1	1	77.1052631578947	Kim19	asexual_mixed	Unk_Cambodia_SEA	MixdCamb19	Asex10	Cambodia	10.892866	10.996736	10.788996	65.1985	118.915	11.482	2	2_I	MixdCamb19_Isolate10	TRUE
977	977	NonamEVm002901t8_Kim19_Isolate10_vvx	de_novo	vvx	NonamEVm002901t8	1062	Kim19_Isolate10_vvx	2.6e-32	112.8	22.9	4e-32	112.2	22.9	1.2	1	98.4210526315789	Kim19	asexual_mixed	Unk_Cambodia_SEA	MixdCamb19	Asex10	Cambodia	0.62118	1.24236	0	9.2705	18.541	0	8	8_I	MixdCamb19_Isolate10	TRUE
978	978	NonamEVm002901t3_Kim19_Isolate10_vvx	de_novo	vvx	NonamEVm002901t3	816	Kim19_Isolate10_vvx	3.4e-24	86.1	16.9	5.3e-24	85.4	16.9	1.2	1	76.8421052631579	Kim19	asexual_mixed	Unk_Cambodia_SEA	MixdCamb19	Asex10	Cambodia	5.1129375	7.307828	2.918047	19.628	31.73	7.526	8	8_I	MixdCamb19_Isolate10	TRUE
979	979	NonamEVm002058t3_Kim19_Isolate10_vvx	de_novo	vvx	NonamEVm002058t3	1344	Kim19_Isolate10_vvx	9.5e-41	140.6	27.5	1.2e-40	140.3	27.5	1.1	1	100	Kim19	asexual_mixed	Unk_Cambodia_SEA	MixdCamb19	Asex10	Cambodia	58.9506415	96.153879	21.747404	302.4335	425.519	179.348	6	6_C	MixdCamb19_Isolate10	TRUE
980	980	NonamEVm000952t4_Kim19_Isolate10_vvx	de_novo	vvx	NonamEVm000952t4	1878	Kim19_Isolate10_vvx	2.6e-37	129.2	15.3	3.8e-35	122.1	15.3	2.3	1	96.5789473684211	Kim19	asexual_mixed	Unk_Cambodia_SEA	MixdCamb19	Asex10	Cambodia	2.2552165	4.510433	0	63.9535	127.907	0	3	3_E	MixdCamb19_Isolate10	TRUE
981	981	NonamEVm000952t3_Kim19_Isolate10_vvx	de_novo	vvx	NonamEVm000952t3	1914	Kim19_Isolate10_vvx	9.2e-33	114.3	19.6	6.2e-30	105	19.6	2.7	1	90.2631578947368	Kim19	asexual_mixed	Unk_Cambodia_SEA	MixdCamb19	Asex10	Cambodia	1.690914	1.735367	1.646461	27.398	50.24	4.556	3	3_E	MixdCamb19_Isolate10	TRUE
982	982	NonamEVm000952t2_Kim19_Isolate10_vvx	de_novo	vvx	NonamEVm000952t2	1941	Kim19_Isolate10_vvx	9.9e-39	133.9	20.2	1.6e-36	126.6	20.2	2.4	1	98.6842105263158	Kim19	asexual_mixed	Unk_Cambodia_SEA	MixdCamb19	Asex10	Cambodia	0.525766	1.051532	0	1.4775	2.955	0	3	3_E	MixdCamb19_Isolate10	TRUE
983	983	NonamEVm000952t6_Kim19_Isolate10_vvx	de_novo	vvx	NonamEVm000952t6	1971	Kim19_Isolate10_vvx	8.9e-39	134.1	20.4	3.1e-36	125.7	20.4	2.4	1	98.6842105263158	Kim19	asexual_mixed	Unk_Cambodia_SEA	MixdCamb19	Asex10	Cambodia	2.8536055	5.707211	0	85.292	170.584	0	3	3_E	MixdCamb19_Isolate10	TRUE
984	984	NonamEVm002915t8_Kim19_Isolate10_vvx	de_novo	vvx	NonamEVm002915t8	1059	Kim19_Isolate10_vvx	2.7e-52	178.6	56.5	2e-50	172.4	56.5	2	1	100	Kim19	asexual_mixed	Unk_Cambodia_SEA	MixdCamb19	Asex10	Cambodia	107.3100315	114.630717	99.989346	824.6985	1487.274	162.123	9	9_E	MixdCamb19_Isolate10	TRUE
985	985	NonamEVm002915t5_Kim19_Isolate10_vvx	de_novo	vvx	NonamEVm002915t5	996	Kim19_Isolate10_vvx	1.1e-45	156.8	37.3	2.5e-44	152.4	37.3	2	1	95.5263157894737	Kim19	asexual_mixed	Unk_Cambodia_SEA	MixdCamb19	Asex10	Cambodia	41.2542855	52.833528	29.675043	240.037	410.617	69.457	9	9_E	MixdCamb19_Isolate10	TRUE
986	986	NonamEVm002707t5_Kim19_Isolate10_vvx	de_novo	vvx	NonamEVm002707t5	1092	Kim19_Isolate10_vvx	3.5e-46	158.4	51.9	6.2e-44	151	51.9	2.3	1	99.7368421052632	Kim19	asexual_mixed	Unk_Cambodia_SEA	MixdCamb19	Asex10	Cambodia	87.8927925	112.436796	63.348789	913.205	1733.508	92.902	9	9_E	MixdCamb19_Isolate10	TRUE
987	987	NonamEVm001981t3_Kim19_Isolate10_vvx	de_novo	vvx	NonamEVm001981t3	1218	Kim19_Isolate10_vvx	2.3e-85	287.4	2.8	2.6e-85	287.2	2.8	1	1	88.9473684210526	Kim19	asexual_mixed	Unk_Cambodia_SEA	MixdCamb19	Asex10	Cambodia	14.9825905	16.844463	13.120718	158.2505	294.644	21.857	1	1_E	MixdCamb19_Isolate10	TRUE
988	988	NonamEVm001981t4_Kim19_Isolate10_vvx	de_novo	vvx	NonamEVm001981t4	1218	Kim19_Isolate10_vvx	9.5e-88	295.3	4.5	1.1e-87	295.1	4.5	1	1	88.4210526315789	Kim19	asexual_mixed	Unk_Cambodia_SEA	MixdCamb19	Asex10	Cambodia	25.607931	26.778538	24.437324	254.56	468.411	40.709	1	1_E	MixdCamb19_Isolate10	TRUE
989	989	NonamEVm001242t4_Kim19_Isolate10_vvx	de_novo	vvx	NonamEVm001242t4	1650	Kim19_Isolate10_vvx	3.3e-41	142.1	33.5	7.6e-38	131	33.5	2.6	1	81.5789473684211	Kim19	asexual_mixed	Unk_Cambodia_SEA	MixdCamb19	Asex10	Cambodia	0.9074045	1.814809	0	22.326	44.652	0	3	3_E	MixdCamb19_Isolate10	TRUE
990	990	NonamEVm001242t6_Kim19_Isolate10_vvx	de_novo	vvx	NonamEVm001242t6	1602	Kim19_Isolate10_vvx	1.9e-42	146.2	36.2	4.5e-39	135.1	36.2	2.6	1	81.5789473684211	Kim19	asexual_mixed	Unk_Cambodia_SEA	MixdCamb19	Asex10	Cambodia	6.58404	7.98778	5.1803	100.999	190.221	11.777	3	3_E	MixdCamb19_Isolate10	TRUE
991	991	NonamEVm001242t3_Kim19_Isolate10_vvx	de_novo	vvx	NonamEVm001242t3	1695	Kim19_Isolate10_vvx	8.8e-41	140.7	36.1	3.4e-37	128.9	36.1	2.6	1	81.5789473684211	Kim19	asexual_mixed	Unk_Cambodia_SEA	MixdCamb19	Asex10	Cambodia	24.333079	30.741444	17.924714	264.358	454.305	74.411	3	3_E	MixdCamb19_Isolate10	TRUE
992	992	NonamEVm001336t6_Kim19_Isolate10_vvx	de_novo	vvx	NonamEVm001336t6	1650	Kim19_Isolate10_vvx	9.3e-39	134	53.7	4.2e-36	125.3	53.7	3.5	1	98.4210526315789	Kim19	asexual_mixed	Unk_Cambodia_SEA	MixdCamb19	Asex10	Cambodia	9.1716405	18.343281	0	225.662	451.324	0	15	15	MixdCamb19_Isolate10	TRUE
993	993	NonamEVm001336t7_Kim19_Isolate10_vvx	de_novo	vvx	NonamEVm001336t7	1647	Kim19_Isolate10_vvx	2.7e-41	142.4	53.3	5.7e-37	128.1	53.3	2.7	1	98.4210526315789	Kim19	asexual_mixed	Unk_Cambodia_SEA	MixdCamb19	Asex10	Cambodia	24.6016065	49.203213	0	604.0905	1208.181	0	15	15	MixdCamb19_Isolate10	TRUE
994	994	NonamEVm002078t2_Kim19_Isolate10_vvx	de_novo	vvx	NonamEVm002078t2	1338	Kim19_Isolate10_vvx	2.7e-70	237.8	5.6	3.7e-70	237.4	5.6	1.1	1	98.9473684210526	Kim19	asexual_mixed	Unk_Cambodia_SEA	MixdCamb19	Asex10	Cambodia	1.607379	3.214758	0	31.292	62.584	0	1	1_E	MixdCamb19_Isolate10	TRUE
995	995	NonamEVm002078t3_Kim19_Isolate10_vvx	de_novo	vvx	NonamEVm002078t3	1338	Kim19_Isolate10_vvx	2.1e-69	234.9	8.2	2.9e-69	234.4	8.2	1.1	1	98.9473684210526	Kim19	asexual_mixed	Unk_Cambodia_SEA	MixdCamb19	Asex10	Cambodia	8.758835	12.760898	4.756772	58.142	92.603	23.681	1	1_E	MixdCamb19_Isolate10	TRUE
996	996	NonamEVm002078t8_Kim19_Isolate10_vvx	de_novo	vvx	NonamEVm002078t8	1338	Kim19_Isolate10_vvx	7.1e-73	246.3	9.4	9.7e-73	245.9	9.4	1.1	1	98.9473684210526	Kim19	asexual_mixed	Unk_Cambodia_SEA	MixdCamb19	Asex10	Cambodia	23.3382175	24.909988	21.766447	234.984	423.742	46.226	1	1_E	MixdCamb19_Isolate10	TRUE
997	997	NonamEVm002078t10_Kim19_Isolate10_vvx	de_novo	vvx	NonamEVm002078t10	1338	Kim19_Isolate10_vvx	2.5e-71	241.2	7	3.5e-71	240.7	7	1.2	1	98.9473684210526	Kim19	asexual_mixed	Unk_Cambodia_SEA	MixdCamb19	Asex10	Cambodia	8.1293655	16.258731	0	158.26	316.52	0	1	1_E	MixdCamb19_Isolate10	TRUE
998	998	NonamEVm002078t5_Kim19_Isolate10_vvx	de_novo	vvx	NonamEVm002078t5	1305	Kim19_Isolate10_vvx	1.5e-75	255.1	1.7	1.9e-75	254.8	1.7	1.1	1	98.9473684210526	Kim19	asexual_mixed	Unk_Cambodia_SEA	MixdCamb19	Asex10	Cambodia	12.920831	24.104247	1.737415	229.6455	456.158	3.133	1	1_E	MixdCamb19_Isolate10	TRUE
999	999	NonamEVm002078t9_Kim19_Isolate10_vvx	de_novo	vvx	NonamEVm002078t9	1338	Kim19_Isolate10_vvx	6.4e-77	259.6	4	8.4e-77	259.2	4	1.1	1	98.9473684210526	Kim19	asexual_mixed	Unk_Cambodia_SEA	MixdCamb19	Asex10	Cambodia	31.220616	37.259749	25.181483	386.045	725.36	46.73	1	1_E	MixdCamb19_Isolate10	TRUE
1000	1000	NonamEVm002078t4_Kim19_Isolate10_vvx	de_novo	vvx	NonamEVm002078t4	1305	Kim19_Isolate10_vvx	8.2e-71	239.5	9.1	1.1e-70	239.1	9.1	1.1	1	98.9473684210526	Kim19	asexual_mixed	Unk_Cambodia_SEA	MixdCamb19	Asex10	Cambodia	24.7462265	49.492453	0	468.3065	936.613	0	1	1_E	MixdCamb19_Isolate10	TRUE
1001	1001	NonamEVm001971t3_Kim19_Isolate10_vvx	de_novo	vvx	NonamEVm001971t3	1260	Kim19_Isolate10_vvx	2e-93	314	9.7	2.5e-93	313.6	9.7	1.1	1	91.0526315789474	Kim19	asexual_mixed	Unk_Cambodia_SEA	MixdCamb19	Asex10	Cambodia	32.7536425	56.726609	8.780676	523.35	1031.489	15.211	1	1_E	MixdCamb19_Isolate10	TRUE
1002	1002	NonamEVm002105t5_Kim19_Isolate10_vvx	de_novo	vvx	NonamEVm002105t5	1014	Kim19_Isolate10_vvx	2.4e-73	247.8	14.3	2.7e-73	247.7	14.3	1	1	84.7368421052632	Kim19	asexual_mixed	Unk_Cambodia_SEA	MixdCamb19	Asex10	Cambodia	31.8154265	47.675258	15.955595	347.6235	673.817	21.43	9	9_E	MixdCamb19_Isolate10	TRUE
1003	1003	NonamEVm002105t4_Kim19_Isolate10_vvx	de_novo	vvx	NonamEVm002105t4	1014	Kim19_Isolate10_vvx	1.2e-73	248.8	14.4	1.4e-73	248.7	14.4	1	1	84.7368421052632	Kim19	asexual_mixed	Unk_Cambodia_SEA	MixdCamb19	Asex10	Cambodia	2.4451255	4.890251	0	34.558	69.116	0	9	9_E	MixdCamb19_Isolate10	TRUE
1004	1004	NonamEVm002129t12_Kim19_Isolate10_vvx	de_novo	vvx	NonamEVm002129t12	1074	Kim19_Isolate10_vvx	1.6e-87	294.5	2	1.8e-87	294.4	2	1	1	77.8947368421053	Kim19	asexual_mixed	Unk_Cambodia_SEA	MixdCamb19	Asex10	Cambodia	14.511779	21.337198	7.68636	166.8495	322.646	11.053	1	1_E	MixdCamb19_Isolate10	TRUE
1005	1005	NonamEVm002129t13_Kim19_Isolate10_vvx	de_novo	vvx	NonamEVm002129t13	1074	Kim19_Isolate10_vvx	1.3e-87	294.8	2.2	1.4e-87	294.7	2.2	1	1	77.8947368421053	Kim19	asexual_mixed	Unk_Cambodia_SEA	MixdCamb19	Asex10	Cambodia	94.6828505	107.756945	81.608756	694.494	1234.029	154.959	1	1_E	MixdCamb19_Isolate10	TRUE
1006	1006	NonamEVm002129t14_Kim19_Isolate10_vvx	de_novo	vvx	NonamEVm002129t14	1074	Kim19_Isolate10_vvx	2.3e-87	294	4.5	2.6e-87	293.8	4.5	1	1	77.8947368421053	Kim19	asexual_mixed	Unk_Cambodia_SEA	MixdCamb19	Asex10	Cambodia	2.092405	4.18481	0	31.64	63.28	0	1	1_E	MixdCamb19_Isolate10	TRUE
1007	1007	NonamEVm001095t8_Kim19_Isolate10_vvx	de_novo	vvx	NonamEVm001095t8	1719	Kim19_Isolate10_vvx	8e-59	200.1	32.5	1.3e-57	196.1	32.5	2	1	98.9473684210526	Kim19	asexual_mixed	Unk_Cambodia_SEA	MixdCamb19	Asex10	Cambodia	33.7031515	38.905801	28.500502	535.758	1001.447	70.069	3	3_E	MixdCamb19_Isolate10	TRUE
1008	1008	NonamEVm001095t6_Kim19_Isolate10_vvx	de_novo	vvx	NonamEVm001095t6	1872	Kim19_Isolate10_vvx	2.8e-60	204.9	28.3	3e-58	198.2	28.3	2.4	1	98.9473684210526	Kim19	asexual_mixed	Unk_Cambodia_SEA	MixdCamb19	Asex10	Cambodia	35.9532515	58.075178	13.831325	839.2565	1641.16	37.353	3	3_E	MixdCamb19_Isolate10	TRUE
1009	1009	NonamEVm001095t7_Kim19_Isolate10_vvx	de_novo	vvx	NonamEVm001095t7	1872	Kim19_Isolate10_vvx	2.9e-62	211.4	27.4	5.2e-51	174.3	14.2	2.4	2	83.4210526315789	Kim19	asexual_mixed	Unk_Cambodia_SEA	MixdCamb19	Asex10	Cambodia	18.526017	19.721874	17.33016	302.0635	557.325	46.802	3	3_E	MixdCamb19_Isolate10	TRUE
1010	1010	NonamEVm001095t10_Kim19_Isolate10_vvx	de_novo	vvx	NonamEVm001095t10	1500	Kim19_Isolate10_vvx	2.7e-39	135.8	22.6	1.6e-37	130	22.6	2.2	1	79.7368421052632	Kim19	asexual_mixed	Unk_Cambodia_SEA	MixdCamb19	Asex10	Cambodia	37.137065	43.42637	30.84776	513.1925	961.233	65.152	3	3_E	MixdCamb19_Isolate10	TRUE
1011	1011	NonamEVm002242t7_Kim19_Isolate10_vvx	de_novo	vvx	NonamEVm002242t7	1266	Kim19_Isolate10_vvx	3e-80	270.6	19.3	1.3e-79	268.5	19.3	1.8	1	99.2105263157895	Kim19	asexual_mixed	Unk_Cambodia_SEA	MixdCamb19	Asex10	Cambodia	22.1520455	36.009209	8.294882	107.185	151.649	62.721	4	4_C	MixdCamb19_Isolate10	TRUE
1012	1012	NonamEVm002242t9_Kim19_Isolate10_vvx	de_novo	vvx	NonamEVm002242t9	1257	Kim19_Isolate10_vvx	1.1e-81	275.3	18.5	1.8e-81	274.6	18.5	1.4	1	99.2105263157895	Kim19	asexual_mixed	Unk_Cambodia_SEA	MixdCamb19	Asex10	Cambodia	92.955482	99.473022	86.437942	976.5915	1803.855	149.328	4	4_C	MixdCamb19_Isolate10	TRUE
1013	1013	NonamEVm002242t8_Kim19_Isolate10_vvx	de_novo	vvx	NonamEVm002242t8	1263	Kim19_Isolate10_vvx	1.5e-77	261.7	23.2	6.7e-77	259.6	23.2	1.8	1	99.2105263157895	Kim19	asexual_mixed	Unk_Cambodia_SEA	MixdCamb19	Asex10	Cambodia	59.8730885	75.766745	43.979432	728.921	1381.447	76.395	4	4_C	MixdCamb19_Isolate10	TRUE
1014	1014	NonamEVm001441t6_Kim19_Isolate10_vvx	de_novo	vvx	NonamEVm001441t6	1377	Kim19_Isolate10_vvx	6.6e-47	160.8	7.2	9.6e-47	160.3	7.1	1.3	1	77.3684210526316	Kim19	asexual_mixed	Unk_Cambodia_SEA	MixdCamb19	Asex10	Cambodia	4.227224	8.454448	0	85.0085	170.017	0	1	1_E	MixdCamb19_Isolate10	TRUE
1015	1015	NonamEVm001441t5_Kim19_Isolate10_vvx	de_novo	vvx	NonamEVm001441t5	1635	Kim19_Isolate10_vvx	7.4e-74	249.5	8.5	3.6e-47	161.7	1.8	2.1	2	76.0526315789474	Kim19	asexual_mixed	Unk_Cambodia_SEA	MixdCamb19	Asex10	Cambodia	46.020833	64.166013	27.875653	414.1015	678.977	149.226	1	1_E	MixdCamb19_Isolate10	TRUE
1016	1016	NonamEVm001441t8_Kim19_Isolate10_vvx	de_novo	vvx	NonamEVm001441t8	1620	Kim19_Isolate10_vvx	1.1e-74	252.2	3.8	2.3e-72	244.6	3.8	2	1	96.5789473684211	Kim19	asexual_mixed	Unk_Cambodia_SEA	MixdCamb19	Asex10	Cambodia	30.4594945	38.379996	22.538993	488.6195	925.357	51.882	1	1_E	MixdCamb19_Isolate10	TRUE
1017	1017	NonamEVm001441t4_Kim19_Isolate10_vvx	de_novo	vvx	NonamEVm001441t4	1641	Kim19_Isolate10_vvx	2.4e-74	251.2	11.2	6.6e-48	164.1	3.3	2.1	2	85.5263157894737	Kim19	asexual_mixed	Unk_Cambodia_SEA	MixdCamb19	Asex10	Cambodia	3.6638595	4.845436	2.482283	62.1485	118.501	5.796	1	1_E	MixdCamb19_Isolate10	TRUE
1018	1018	NonamEVm001441t9_Kim19_Isolate10_vvx	de_novo	vvx	NonamEVm001441t9	1251	Kim19_Isolate10_vvx	8.5e-46	157.2	16.2	8e-45	154	16.2	1.9	1	76.3157894736842	Kim19	asexual_mixed	Unk_Cambodia_SEA	MixdCamb19	Asex10	Cambodia	21.8804495	32.510398	11.250501	129.3815	202.907	55.856	1	1_E	MixdCamb19_Isolate10	TRUE
1019	1019	NonamEVm001441t10_Kim19_Isolate10_vvx	de_novo	vvx	NonamEVm001441t10	1638	Kim19_Isolate10_vvx	3.8e-74	250.5	11.3	2.2e-47	162.4	4.5	2.1	2	80.5263157894737	Kim19	asexual_mixed	Unk_Cambodia_SEA	MixdCamb19	Asex10	Cambodia	37.6748645	38.375777	36.973952	495.922	902.414	89.43	1	1_E	MixdCamb19_Isolate10	TRUE
1020	1020	NonamEVm002043t1_Kim19_Isolate10_vvx	de_novo	vvx	NonamEVm002043t1	1332	Kim19_Isolate10_vvx	5.6e-38	131.4	33	7.7e-38	131	33	1.1	1	96.0526315789474	Kim19	asexual_mixed	Unk_Cambodia_SEA	MixdCamb19	Asex10	Cambodia	13.89324	27.78648	0	269.0965	538.193	0	15	15	MixdCamb19_Isolate10	TRUE
1021	1021	NonamEVm001834t3_Kim19_Isolate10_vvx	de_novo	vvx	NonamEVm001834t3	1332	Kim19_Isolate10_vvx	1.3e-30	107.2	37.7	1.3e-30	107.2	37.7	2.4	1	78.9473684210526	Kim19	asexual_mixed	Unk_Cambodia_SEA	MixdCamb19	Asex10	Cambodia	10.4613795	12.641689	8.28107	130.072	244.855	15.289	3	3_E	MixdCamb19_Isolate10	TRUE
1022	1022	NonamEVm002107t1_Kim19_Isolate10_vvx	de_novo	vvx	NonamEVm002107t1	1329	Kim19_Isolate10_vvx	3.9e-74	250.4	13	8.3e-74	249.4	13	1.5	1	99.7368421052632	Kim19	asexual_mixed	Unk_Cambodia_SEA	MixdCamb19	Asex10	Cambodia	43.823615	87.64723	0	846.65	1693.3	0	1	1_E	MixdCamb19_Isolate10	TRUE
1023	1023	NonamEVm002107t2_Kim19_Isolate10_vvx	de_novo	vvx	NonamEVm002107t2	1302	Kim19_Isolate10_vvx	3.6e-75	253.9	10.3	7.4e-75	252.8	10.3	1.5	1	99.7368421052632	Kim19	asexual_mixed	Unk_Cambodia_SEA	MixdCamb19	Asex10	Cambodia	40.310412	78.518281	2.102543	742.9065	1482.031	3.782	1	1_E	MixdCamb19_Isolate10	TRUE
1024	1024	NonamEVm001610t6_Kim19_Isolate10_vvx	de_novo	vvx	NonamEVm001610t6	1374	Kim19_Isolate10_vvx	1.7e-91	307.6	26.1	1.9e-91	307.4	26.1	1	1	99.7368421052632	Kim19	asexual_mixed	Unk_Cambodia_SEA	MixdCamb19	Asex10	Cambodia	29.8946825	36.65847	23.130895	267.065	464.014	70.116	1	1_E	MixdCamb19_Isolate10	TRUE
1025	1025	NonamEVm001956t11_Kim19_Isolate10_vvx	de_novo	vvx	NonamEVm001956t11	1221	Kim19_Isolate10_vvx	2.5e-74	251.1	6.7	3e-74	250.8	6.7	1	1	82.1052631578947	Kim19	asexual_mixed	Unk_Cambodia_SEA	MixdCamb19	Asex10	Cambodia	26.301774	52.603548	0	461.3705	922.741	0	1	1_E	MixdCamb19_Isolate10	TRUE
1026	1026	NonamEVm001956t13_Kim19_Isolate10_vvx	de_novo	vvx	NonamEVm001956t13	1218	Kim19_Isolate10_vvx	1.7e-74	251.6	7.2	2.1e-74	251.4	7.2	1.1	1	82.1052631578947	Kim19	asexual_mixed	Unk_Cambodia_SEA	MixdCamb19	Asex10	Cambodia	14.197124	28.394248	0	248.3365	496.673	0	1	1_E	MixdCamb19_Isolate10	TRUE
1027	1027	NonamEVm001956t12_Kim19_Isolate10_vvx	de_novo	vvx	NonamEVm001956t12	1221	Kim19_Isolate10_vvx	5.3e-75	253.3	7.5	6.2e-75	253.1	7.5	1	1	82.1052631578947	Kim19	asexual_mixed	Unk_Cambodia_SEA	MixdCamb19	Asex10	Cambodia	30.2536345	52.417074	8.090195	114.7415	141.914	87.569	1	1_E	MixdCamb19_Isolate10	TRUE
1028	1028	NonamEVm001981t7_Kim19_Isolate10_vvx	de_novo	vvx	NonamEVm001981t7	1155	Kim19_Isolate10_vvx	6.8e-66	223.3	0	7.8e-66	223.1	0	1	1	80.5263157894737	Kim19	asexual_mixed	Unk_Cambodia_SEA	MixdCamb19	Asex10	Cambodia	22.0539215	24.926117	19.181726	177.3355	315.632	39.039	1	1_E	MixdCamb19_Isolate10	TRUE
1029	1029	NonamEVm001630t8_Kim19_Isolate10_vvx	de_novo	vvx	NonamEVm001630t8	1131	Kim19_Isolate10_vvx	3.1e-24	86.2	41.2	4.3e-24	85.7	41.2	1.2	1	86.3157894736842	Kim19	asexual_mixed	Unk_Cambodia_SEA	MixdCamb19	Asex10	Cambodia	27.817469	44.718599	10.916339	121.8265	175.313	68.34	3	3_E	MixdCamb19_Isolate10	TRUE
1030	1030	NonamEVm002351t3_Kim19_Isolate10_vvx	de_novo	vvx	NonamEVm002351t3	1233	Kim19_Isolate10_vvx	7.4e-44	150.8	37.3	8.6e-44	150.6	37.3	1	1	100	Kim19	asexual_mixed	Unk_Cambodia_SEA	MixdCamb19	Asex10	Cambodia	25.7131515	29.378233	22.04807	279.196	521.14	37.252	15	15	MixdCamb19_Isolate10	TRUE
1031	1031	NonamEVm002561t4_Kim19_Isolate10_vvx	de_novo	vvx	NonamEVm002561t4	963	Kim19_Isolate10_vvx	1.7e-43	149.6	53.9	8.7e-41	140.7	53.9	2	1	94.7368421052632	Kim19	asexual_mixed	Unk_Cambodia_SEA	MixdCamb19	Asex10	Cambodia	5.8712745	11.742549	0	78.0515	156.103	0	7	7_E	MixdCamb19_Isolate10	TRUE
1032	1032	NonamEVm002690t2_Kim19_Isolate10_vvx	de_novo	vvx	NonamEVm002690t2	1110	Kim19_Isolate10_vvx	7.3e-15	55.4	14.4	1.3e-14	54.6	14.4	1.3	1	92.1052631578947	Kim19	asexual_mixed	Unk_Cambodia_SEA	MixdCamb19	Asex10	Cambodia	5.230641	5.289198	5.172084	45.423	83.114	7.732	16	16	MixdCamb19_Isolate10	TRUE
1033	1033	NonamEVm001715t7_Kim19_Isolate10_vvx	de_novo	vvx	NonamEVm001715t7	1428	Kim19_Isolate10_vvx	7.4e-43	147.5	16	1.2e-42	146.8	16	1.3	1	90	Kim19	asexual_mixed	Unk_Cambodia_SEA	MixdCamb19	Asex10	Cambodia	6.5673125	13.134625	0	13.1225	26.245	0	7	7_E	MixdCamb19_Isolate10	TRUE
1034	1034	NonamEVm001327t2_Kim19_Isolate10_vvx	de_novo	vvx	NonamEVm001327t2	1704	Kim19_Isolate10_vvx	6.1e-54	184	48.3	4.5e-52	177.8	48.3	2.1	1	99.2105263157895	Kim19	asexual_mixed	Unk_Cambodia_SEA	MixdCamb19	Asex10	Cambodia	8.5804	9.100518	8.060282	113.821	205.484	22.158	7	7_E	MixdCamb19_Isolate10	TRUE
1035	1035	NonamEVm002078t15_Kim19_Isolate10_vvx	de_novo	vvx	NonamEVm002078t15	1272	Kim19_Isolate10_vvx	8.3e-75	252.7	7.3	1.1e-74	252.2	7.3	1.2	1	98.1578947368421	Kim19	asexual_mixed	Unk_Cambodia_SEA	MixdCamb19	Asex10	Cambodia	5.533837	11.067674	0	9.6915	19.383	0	1	1_E	MixdCamb19_Isolate10	TRUE
1036	1036	NonamEVm002078t12_Kim19_Isolate10_vvx	de_novo	vvx	NonamEVm002078t12	1338	Kim19_Isolate10_vvx	1.3e-75	255.3	6.5	1.8e-75	254.8	6.5	1.2	1	98.9473684210526	Kim19	asexual_mixed	Unk_Cambodia_SEA	MixdCamb19	Asex10	Cambodia	7.401148	14.802296	0	144.083	288.166	0	1	1_E	MixdCamb19_Isolate10	TRUE
1037	1037	NonamEVm002078t13_Kim19_Isolate10_vvx	de_novo	vvx	NonamEVm002078t13	1338	Kim19_Isolate10_vvx	6e-78	263	3.6	8.6e-78	262.5	3.6	1.2	1	98.9473684210526	Kim19	asexual_mixed	Unk_Cambodia_SEA	MixdCamb19	Asex10	Cambodia	5.9734725	11.946945	0	116.2895	232.579	0	1	1_E	MixdCamb19_Isolate10	TRUE
1038	1038	NonamEVm001610t7_Kim19_Isolate10_vvx	de_novo	vvx	NonamEVm001610t7	1536	Kim19_Isolate10_vvx	2.5e-74	251.1	20.3	2.5e-74	251.1	20.3	2.2	2	94.2105263157895	Kim19	asexual_mixed	Unk_Cambodia_SEA	MixdCamb19	Asex10	Cambodia	19.4322885	33.020866	5.843711	102.2175	132.813	71.622	1	1_E	MixdCamb19_Isolate10	TRUE
1039	1039	NonamEVm001853t4_Kim19_Isolate10_vvx	de_novo	vvx	NonamEVm001853t4	1392	Kim19_Isolate10_vvx	2.2e-58	198.6	23.7	3.7e-58	197.9	23.7	1.3	1	99.7368421052632	Kim19	asexual_mixed	Unk_Cambodia_SEA	MixdCamb19	Asex10	Cambodia	10.32292	11.237746	9.408094	106.666	191.518	21.814	1	1_E	MixdCamb19_Isolate10	TRUE
1040	1040	NonamEVm002078t14_Kim19_Isolate10_vvx	de_novo	vvx	NonamEVm002078t14	1272	Kim19_Isolate10_vvx	2.2e-77	261.1	4.1	3e-77	260.7	4.1	1.2	1	98.1578947368421	Kim19	asexual_mixed	Unk_Cambodia_SEA	MixdCamb19	Asex10	Cambodia	0.780679	1.561358	0	1.367	2.734	0	1	1_E	MixdCamb19_Isolate10	TRUE
1041	1041	NonamEVm002605t3_Kim19_Isolate10_vvx	de_novo	vvx	NonamEVm002605t3	1152	Kim19_Isolate10_vvx	1.4e-55	189.4	17.2	1.7e-55	189.1	17.2	1	1	97.3684210526316	Kim19	asexual_mixed	Unk_Cambodia_SEA	MixdCamb19	Asex10	Cambodia	1.3086155	2.617231	0	21.4685	42.937	0	4	4_C	MixdCamb19_Isolate10	TRUE
1042	1042	NonamEVm002417t2_Kim19_Isolate10_vvx	de_novo	vvx	NonamEVm002417t2	984	Kim19_Isolate10_vvx	4.7e-47	161.3	31.7	1.4e-46	159.8	31.7	1.7	1	85.2631578947368	Kim19	asexual_mixed	Unk_Cambodia_SEA	MixdCamb19	Asex10	Cambodia	7.0956055	7.244878	6.946333	53.9085	98.817	9	4	4_C	MixdCamb19_Isolate10	TRUE
1043	1043	NonamEVm002043t3_Kim19_Isolate10_vvx	de_novo	vvx	NonamEVm002043t3	1332	Kim19_Isolate10_vvx	6.3e-38	131.3	32.4	8.6e-38	130.8	32.4	1.1	1	96.0526315789474	Kim19	asexual_mixed	Unk_Cambodia_SEA	MixdCamb19	Asex10	Cambodia	32.1101925	50.078575	14.14181	183.184	273.911	92.457	15	15	MixdCamb19_Isolate10	TRUE
1044	1044	NonamEVm002248t4_Kim19_Isolate10_vvx	de_novo	vvx	NonamEVm002248t4	1263	Kim19_Isolate10_vvx	2e-82	277.7	12.2	2.3e-82	277.5	12.2	1	1	99.7368421052632	Kim19	asexual_mixed	Unk_Cambodia_SEA	MixdCamb19	Asex10	Cambodia	10.110155	11.405568	8.814742	90.265	160.718	19.812	1	1_E	MixdCamb19_Isolate10	TRUE
1045	1045	NonamEVm002615t2_Kim19_Isolate10_vvx	de_novo	vvx	NonamEVm002615t2	1149	Kim19_Isolate10_vvx	1.3e-74	252	28.3	1.5e-74	251.8	28.3	1	1	100	Kim19	asexual_mixed	Unk_Cambodia_SEA	MixdCamb19	Asex10	Cambodia	23.57675	32.685555	14.467945	143.76	236.638	50.882	4	4_C	MixdCamb19_Isolate10	TRUE
1046	1046	NonamEVm001610t8_Kim19_Isolate10_vvx	de_novo	vvx	NonamEVm001610t8	1383	Kim19_Isolate10_vvx	1.8e-90	304.3	24.3	2e-90	304.1	24.3	1	1	99.7368421052632	Kim19	asexual_mixed	Unk_Cambodia_SEA	MixdCamb19	Asex10	Cambodia	15.669632	31.339264	0	316.66	633.32	0	1	1_E	MixdCamb19_Isolate10	TRUE
1047	1047	NonamEVm001610t9_Kim19_Isolate10_vvx	de_novo	vvx	NonamEVm001610t9	1383	Kim19_Isolate10_vvx	1e-89	301.7	24.4	1.2e-89	301.5	24.4	1	1	99.7368421052632	Kim19	asexual_mixed	Unk_Cambodia_SEA	MixdCamb19	Asex10	Cambodia	44.323215	61.958101	26.688329	329.3605	539.332	119.389	1	1_E	MixdCamb19_Isolate10	TRUE
1048	1048	NonamEVm001683t8_Kim19_Isolate10_vvx	de_novo	vvx	NonamEVm001683t8	1377	Kim19_Isolate10_vvx	3.3e-61	207.9	21.3	3.1e-60	204.7	21.3	1.9	1	82.8947368421053	Kim19	asexual_mixed	Unk_Cambodia_SEA	MixdCamb19	Asex10	Cambodia	16.9392865	21.831411	12.047162	231.062	439.024	23.1	9	9_E	MixdCamb19_Isolate10	TRUE
1049	1049	NonamEVm002417t1_Kim19_Isolate10_vvx	de_novo	vvx	NonamEVm002417t1	1134	Kim19_Isolate10_vvx	2.3e-58	198.6	29.5	8.7e-58	196.6	29.5	1.8	1	99.7368421052632	Kim19	asexual_mixed	Unk_Cambodia_SEA	MixdCamb19	Asex10	Cambodia	431.7100795	863.420159	0	6954.4585	13908.917	0	4	4_C	MixdCamb19_Isolate10	TRUE
1050	1050	NonamEVm002087t2_Kim19_Isolate10_vvx	de_novo	vvx	NonamEVm002087t2	1335	Kim19_Isolate10_vvx	1.9e-90	304.2	15.8	2.2e-90	303.9	15.8	1	1	99.7368421052632	Kim19	asexual_mixed	Unk_Cambodia_SEA	MixdCamb19	Asex10	Cambodia	9.1165045	18.233009	0	177.027	354.054	0	1	1_E	MixdCamb19_Isolate10	TRUE
1051	1051	NonamEVm001981t2_Kim19_Isolate10_vvx	de_novo	vvx	NonamEVm001981t2	1125	Kim19_Isolate10_vvx	1.1e-87	295.1	3.3	1.2e-87	294.9	3.3	1	1	82.6315789473684	Kim19	asexual_mixed	Unk_Cambodia_SEA	MixdCamb19	Asex10	Cambodia	25.3451695	37.015221	13.675118	137.242	218.268	56.216	1	1_E	MixdCamb19_Isolate10	TRUE
1052	1052	NonamEVm002242t5_Kim19_Isolate10_vvx	de_novo	vvx	NonamEVm002242t5	1257	Kim19_Isolate10_vvx	2.2e-81	274.3	15.6	3.6e-81	273.6	15.6	1.4	1	99.2105263157895	Kim19	asexual_mixed	Unk_Cambodia_SEA	MixdCamb19	Asex10	Cambodia	94.826347	101.240161	88.412533	889.0915	1603.283	174.9	4	4_C	MixdCamb19_Isolate10	TRUE
1053	1053	NonamEVm001640t9_Kim19_Isolate10_vvx	de_novo	vvx	NonamEVm001640t9	1536	Kim19_Isolate10_vvx	2.7e-18	66.7	9.1	8.2e-18	65.1	9.1	1.8	1	91.5789473684211	Kim19	asexual_mixed	Unk_Cambodia_SEA	MixdCamb19	Asex10	Cambodia	8.670396	10.626092	6.7147	87.828	152.608	23.048	5	5_G	MixdCamb19_Isolate10	TRUE
1054	1054	NonamEVm002248t1_Kim19_Isolate10_vvx	de_novo	vvx	NonamEVm002248t1	1272	Kim19_Isolate10_vvx	1e-82	278.7	12.3	1.2e-82	278.5	12.3	1	1	99.7368421052632	Kim19	asexual_mixed	Unk_Cambodia_SEA	MixdCamb19	Asex10	Cambodia	36.118453	60.371972	11.864934	161.91	218.09	105.73	1	1_E	MixdCamb19_Isolate10	TRUE
1055	1055	NonamEVm001526t12_Kim19_Isolate10_vvx	de_novo	vvx	NonamEVm001526t12	1203	Kim19_Isolate10_vvx	1.4e-72	245.3	6.3	1.7e-72	245.1	6.3	1.1	1	88.6842105263158	Kim19	asexual_mixed	Unk_Cambodia_SEA	MixdCamb19	Asex10	Cambodia	8.1613715	13.62005	2.702693	119.6585	234.879	4.438	9	9_E	MixdCamb19_Isolate10	TRUE
1056	1056	NonamEVm001242t9_Kim19_Isolate10_vvx	de_novo	vvx	NonamEVm001242t9	1650	Kim19_Isolate10_vvx	6.4e-40	137.8	33.8	1.6e-36	126.7	33.8	2.6	1	81.5789473684211	Kim19	asexual_mixed	Unk_Cambodia_SEA	MixdCamb19	Asex10	Cambodia	4.003927	8.007854	0	98.514	197.028	0	3	3_E	MixdCamb19_Isolate10	TRUE
1057	1057	NonamEVm001242t7_Kim19_Isolate10_vvx	de_novo	vvx	NonamEVm001242t7	1632	Kim19_Isolate10_vvx	7.8e-40	137.6	34.4	2e-36	126.4	34.4	2.6	1	81.5789473684211	Kim19	asexual_mixed	Unk_Cambodia_SEA	MixdCamb19	Asex10	Cambodia	17.986182	20.186618	15.785746	263.6665	490.696	36.637	3	3_E	MixdCamb19_Isolate10	TRUE
1058	1058	NonamEVm002063t2_Kim19_Isolate10_vvx	de_novo	vvx	NonamEVm002063t2	1170	Kim19_Isolate10_vvx	5.2e-72	243.5	9.1	6.4e-72	243.2	9.1	1.1	1	88.1578947368421	Kim19	asexual_mixed	Unk_Cambodia_SEA	MixdCamb19	Asex10	Cambodia	3.74572	6.164798	1.326642	52.536	102.963	2.109	1	1_E	MixdCamb19_Isolate10	TRUE
1059	1059	NonamEVm001936t3_Kim19_Isolate10_vvx	de_novo	vvx	NonamEVm001936t3	1365	Kim19_Isolate10_vvx	1.2e-93	314.7	12.9	1.3e-93	314.5	12.9	1	1	99.4736842105263	Kim19	asexual_mixed	Unk_Cambodia_SEA	MixdCamb19	Asex10	Cambodia	5.0893225	5.499722	4.678923	59.197	109.511	8.883	1	1_E	MixdCamb19_Isolate10	TRUE
1060	1060	NonamEVm001882t6_Kim19_Isolate10_vvx	de_novo	vvx	NonamEVm001882t6	1326	Kim19_Isolate10_vvx	1.8e-77	261.4	6.7	2.1e-77	261.2	6.7	1	1	97.8947368421053	Kim19	asexual_mixed	Unk_Cambodia_SEA	MixdCamb19	Asex10	Cambodia	1.759909	3.519818	0	33.9135	67.827	0	1	1_E	MixdCamb19_Isolate10	TRUE
1061	1061	NonamEVm002152t3_Kim19_Isolate10_vvx	de_novo	vvx	NonamEVm002152t3	1158	Kim19_Isolate10_vvx	4.6e-72	243.6	6.7	5.5e-72	243.4	6.7	1.1	1	89.2105263157895	Kim19	asexual_mixed	Unk_Cambodia_SEA	MixdCamb19	Asex10	Cambodia	5.638833	7.107633	4.170033	39.9945	68.823	11.166	1	1_E	MixdCamb19_Isolate10	TRUE
1062	1062	NonamEVm000976t13_Kim19_Isolate10_vvx	de_novo	vvx	NonamEVm000976t13	1584	Kim19_Isolate10_vvx	4.7e-44	151.4	46.9	1.5e-42	146.5	46.9	2.2	1	87.6315789473684	Kim19	asexual_mixed	Unk_Cambodia_SEA	MixdCamb19	Asex10	Cambodia	4.2776415	4.955396	3.599887	47.893	84.661	11.125	19	19	MixdCamb19_Isolate10	TRUE
1063	1063	NonamEVm002914t2_Kim19_Isolate10_vvx	de_novo	vvx	NonamEVm002914t2	1059	Kim19_Isolate10_vvx	1.5e-32	113.6	13.2	1.8e-31	110.1	13.2	1.9	1	96.0526315789474	Kim19	asexual_mixed	Unk_Cambodia_SEA	MixdCamb19	Asex10	Cambodia	1.2373535	2.474707	0	1.75	3.5	0	2	2_I	MixdCamb19_Isolate10	TRUE
1064	1064	NonamEVm002351t1_Kim19_Isolate10_vvx	de_novo	vvx	NonamEVm002351t1	1233	Kim19_Isolate10_vvx	6.8e-44	150.9	38	7.8e-44	150.7	38	1	1	100	Kim19	asexual_mixed	Unk_Cambodia_SEA	MixdCamb19	Asex10	Cambodia	42.267843	51.050844	33.484842	481.083	905.59	56.576	15	15	MixdCamb19_Isolate10	TRUE
1065	1065	NonamEVm001610t10_Kim19_Isolate10_vvx	de_novo	vvx	NonamEVm001610t10	1338	Kim19_Isolate10_vvx	1e-88	298.5	19.3	1.1e-88	298.3	19.3	1	1	99.7368421052632	Kim19	asexual_mixed	Unk_Cambodia_SEA	MixdCamb19	Asex10	Cambodia	17.944248	19.531505	16.356991	177.3385	318.432	36.245	1	1_E	MixdCamb19_Isolate10	TRUE
1066	1066	NonamEVm001953t2_Kim19_Isolate10_vvx	de_novo	vvx	NonamEVm001953t2	1380	Kim19_Isolate10_vvx	1.4e-19	70.9	11.7	4.8e-19	69.1	11.7	1.8	1	85	Kim19	asexual_mixed	Unk_Cambodia_SEA	MixdCamb19	Asex10	Cambodia	6.843709	7.360004	6.327414	80.2665	148.371	12.162	5	5_G	MixdCamb19_Isolate10	TRUE
1067	1067	NonamEVm001956t8_Kim19_Isolate10_vvx	de_novo	vvx	NonamEVm001956t8	1266	Kim19_Isolate10_vvx	1.5e-82	278.1	10.1	1.9e-82	277.8	10.1	1.1	1	85.5263157894737	Kim19	asexual_mixed	Unk_Cambodia_SEA	MixdCamb19	Asex10	Cambodia	42.124701	57.637072	26.61233	550.046	1053.738	46.354	1	1_E	MixdCamb19_Isolate10	TRUE
1068	1068	NonamEVm002417t6_Kim19_Isolate10_vvx	de_novo	vvx	NonamEVm002417t6	1215	Kim19_Isolate10_vvx	5.6e-64	217	24.3	6.5e-64	216.8	24.3	1	1	100	Kim19	asexual_mixed	Unk_Cambodia_SEA	MixdCamb19	Asex10	Cambodia	49.3717475	78.430349	20.313146	242.299	354.315	130.283	4	4_C	MixdCamb19_Isolate10	TRUE
1069	1069	NonamEVm002129t4_Kim19_Isolate10_vvx	de_novo	vvx	NonamEVm002129t4	1314	Kim19_Isolate10_vvx	2.7e-102	343.2	4.4	3e-102	343	4.4	1	1	93.6842105263158	Kim19	asexual_mixed	Unk_Cambodia_SEA	MixdCamb19	Asex10	Cambodia	4.28205	7.340194	1.223906	71.1105	139.996	2.225	1	1_E	MixdCamb19_Isolate10	TRUE
1070	1070	NonamEVm002129t3_Kim19_Isolate10_vvx	de_novo	vvx	NonamEVm002129t3	1311	Kim19_Isolate10_vvx	7.6e-103	345	3.5	8.6e-103	344.8	3.5	1	1	92.8947368421053	Kim19	asexual_mixed	Unk_Cambodia_SEA	MixdCamb19	Asex10	Cambodia	26.304004	34.283024	18.324984	205.3775	348.599	62.156	1	1_E	MixdCamb19_Isolate10	TRUE
1071	1071	NonamEVm001956t4_Kim19_Isolate10_vvx	de_novo	vvx	NonamEVm001956t4	1263	Kim19_Isolate10_vvx	3.2e-82	277.1	10.3	3.9e-82	276.8	10.3	1.1	1	85.5263157894737	Kim19	asexual_mixed	Unk_Cambodia_SEA	MixdCamb19	Asex10	Cambodia	8.252022	11.591133	4.912911	109.937	211.34	8.534	1	1_E	MixdCamb19_Isolate10	TRUE
1072	1072	NonamEVm002832t4_Kim19_Isolate10_vvx	de_novo	vvx	NonamEVm002832t4	882	Kim19_Isolate10_vvx	4.7e-48	164.6	23.5	7.1e-48	164	23.5	1.3	1	84.7368421052632	Kim19	asexual_mixed	Unk_Cambodia_SEA	MixdCamb19	Asex10	Cambodia	22.479969	31.738523	13.221415	97.066	158.132	36	9	9_E	MixdCamb19_Isolate10	TRUE
1073	1073	NonamEVm002129t6_Kim19_Isolate10_vvx	de_novo	vvx	NonamEVm002129t6	1278	Kim19_Isolate10_vvx	5e-99	332.4	6.1	5.8e-99	332.2	6.1	1	1	92.8947368421053	Kim19	asexual_mixed	Unk_Cambodia_SEA	MixdCamb19	Asex10	Cambodia	4.995706	8.346857	1.644555	78.5725	154.249	2.896	1	1_E	MixdCamb19_Isolate10	TRUE
1074	1074	NonamEVm002129t5_Kim19_Isolate10_vvx	de_novo	vvx	NonamEVm002129t5	1263	Kim19_Isolate10_vvx	1.5e-82	278.1	11	1.8e-82	277.9	11	1	1	85.5263157894737	Kim19	asexual_mixed	Unk_Cambodia_SEA	MixdCamb19	Asex10	Cambodia	13.874975	21.619597	6.130353	202.4185	394.188	10.649	1	1_E	MixdCamb19_Isolate10	TRUE
1075	1075	NonamEVm002129t8_Kim19_Isolate10_vvx	de_novo	vvx	NonamEVm002129t8	1263	Kim19_Isolate10_vvx	2e-81	274.4	11.1	2.3e-81	274.2	11.1	1	1	85.5263157894737	Kim19	asexual_mixed	Unk_Cambodia_SEA	MixdCamb19	Asex10	Cambodia	33.487316	66.974632	0	610.571	1221.142	0	1	1_E	MixdCamb19_Isolate10	TRUE
1076	1076	NonamEVm002915t2_Kim19_Isolate10_vvx	de_novo	vvx	NonamEVm002915t2	945	Kim19_Isolate10_vvx	7.3e-43	147.5	45.2	5.9e-41	141.2	45.2	2	1	90.2631578947368	Kim19	asexual_mixed	Unk_Cambodia_SEA	MixdCamb19	Asex10	Cambodia	3.3410585	6.682117	0	43.4255	86.851	0	9	9_E	MixdCamb19_Isolate10	TRUE
1077	1077	NonamEVm002915t3_Kim19_Isolate10_vvx	de_novo	vvx	NonamEVm002915t3	945	Kim19_Isolate10_vvx	1.1e-43	150.2	37.7	2.5e-42	145.7	37.7	2	1	90.2631578947368	Kim19	asexual_mixed	Unk_Cambodia_SEA	MixdCamb19	Asex10	Cambodia	62.773662	69.201205	56.346119	408.8735	732.357	85.39	9	9_E	MixdCamb19_Isolate10	TRUE
1078	1078	NonamEVm002915t4_Kim19_Isolate10_vvx	de_novo	vvx	NonamEVm002915t4	945	Kim19_Isolate10_vvx	6.5e-43	147.7	44.3	6.6e-41	141.1	44.3	2	1	90.2631578947368	Kim19	asexual_mixed	Unk_Cambodia_SEA	MixdCamb19	Asex10	Cambodia	4.23279	8.46558	0	55.0155	110.031	0	9	9_E	MixdCamb19_Isolate10	TRUE
1079	1079	NonamEVm002915t9_Kim19_Isolate10_vvx	de_novo	vvx	NonamEVm002915t9	945	Kim19_Isolate10_vvx	7.7e-42	144.2	43	7.4e-40	137.6	43	2	1	90.2631578947368	Kim19	asexual_mixed	Unk_Cambodia_SEA	MixdCamb19	Asex10	Cambodia	1.830648	3.661296	0	23.794	47.588	0	9	9_E	MixdCamb19_Isolate10	TRUE
1080	1080	NonamEVm001956t3_Kim19_Isolate10_vvx	de_novo	vvx	NonamEVm001956t3	1266	Kim19_Isolate10_vvx	2.8e-83	280.6	6.9	3.2e-83	280.3	6.9	1.1	1	85.2631578947368	Kim19	asexual_mixed	Unk_Cambodia_SEA	MixdCamb19	Asex10	Cambodia	15.038111	15.733378	14.342844	156.3125	287.642	24.983	1	1_E	MixdCamb19_Isolate10	TRUE
1081	1081	NonamEVm001441t11_Kim19_Isolate10_vvx	de_novo	vvx	NonamEVm001441t11	1347	Kim19_Isolate10_vvx	1.3e-54	186.2	12.4	6.1e-41	141.2	12.1	2	2	75	Kim19	asexual_mixed	Unk_Cambodia_SEA	MixdCamb19	Asex10	Cambodia	30.0871725	38.37207	21.802275	249.7125	427.67	71.755	1	1_E	MixdCamb19_Isolate10	TRUE
1082	1082	NonamEVm003216t1_Kim19_Isolate10_vvx	de_novo	vvx	NonamEVm003216t1	960	Kim19_Isolate10_vvx	3.9e-49	168.2	8.7	4.5e-49	168	8.7	1	1	76.5789473684211	Kim19	asexual_mixed	Unk_Cambodia_SEA	MixdCamb19	Asex10	Cambodia	22.365827	29.214804	15.51685	203.224	386.933	19.515	1	1_E	MixdCamb19_Isolate10	TRUE
1083	1083	NonamEVm002561t3_Kim19_Isolate10_vvx	de_novo	vvx	NonamEVm002561t3	789	Kim19_Isolate10_vvx	1e-28	100.9	38.9	5.7e-26	91.9	38.9	2	1	78.4210526315789	Kim19	asexual_mixed	Unk_Cambodia_SEA	MixdCamb19	Asex10	Cambodia	3.295615	6.59123	0	3.253	6.506	0	7	7_E	MixdCamb19_Isolate10	TRUE
1084	1084	NonamEVm002754t6_Kim19_Isolate10_vvx	de_novo	vvx	NonamEVm002754t6	1101	Kim19_Isolate10_vvx	3.5e-42	145.3	33.4	1.6e-40	139.8	33.4	2	1	87.6315789473684	Kim19	asexual_mixed	Unk_Cambodia_SEA	MixdCamb19	Asex10	Cambodia	17.773154	19.288909	16.257399	140.8105	253.059	28.562	4	4_C	MixdCamb19_Isolate10	TRUE
1085	1085	NonamEVm001981t9_Kim19_Isolate10_vvx	de_novo	vvx	NonamEVm001981t9	1083	Kim19_Isolate10_vvx	1.2e-70	239	0	1.4e-70	238.8	0	1	1	77.8947368421053	Kim19	asexual_mixed	Unk_Cambodia_SEA	MixdCamb19	Asex10	Cambodia	17.5239975	18.936197	16.111798	156.272	289.145	23.399	1	1_E	MixdCamb19_Isolate10	TRUE
1086	1086	NonamEVm002093t3_Kim19_Isolate10_vvx	de_novo	vvx	NonamEVm002093t3	1254	Kim19_Isolate10_vvx	8.1e-15	55.2	15.5	2.1e-14	53.8	15.5	1.7	1	87.1052631578947	Kim19	asexual_mixed	Unk_Cambodia_SEA	MixdCamb19	Asex10	Cambodia	0.823932	1.647864	0	14.9005	29.801	0	5	5_G	MixdCamb19_Isolate10	TRUE
1087	1087	NonamEVm002707t8_Kim19_Isolate10_vvx	de_novo	vvx	NonamEVm002707t8	1080	Kim19_Isolate10_vvx	1.7e-48	166	54.3	3.1e-46	158.6	54.3	2.3	1	100	Kim19	asexual_mixed	Unk_Cambodia_SEA	MixdCamb19	Asex10	Cambodia	4.5421705	5.211997	3.872344	33.241	58.937	7.545	9	9_E	MixdCamb19_Isolate10	TRUE
1088	1088	NonamEVm001610t16_Kim19_Isolate10_vvx	de_novo	vvx	NonamEVm001610t16	1089	Kim19_Isolate10_vvx	1.8e-81	274.6	8	2e-81	274.4	8	1	1	83.6842105263158	Kim19	asexual_mixed	Unk_Cambodia_SEA	MixdCamb19	Asex10	Cambodia	0.9719925	1.943985	0	14.938	29.876	0	1	1_E	MixdCamb19_Isolate10	TRUE
1089	1089	NonamEVm002129t7_Kim19_Isolate10_vvx	de_novo	vvx	NonamEVm002129t7	1194	Kim19_Isolate10_vvx	1.5e-79	268.3	9	1.7e-79	268.1	9	1	1	83.4210526315789	Kim19	asexual_mixed	Unk_Cambodia_SEA	MixdCamb19	Asex10	Cambodia	4.613531	6.535751	2.691311	58.061	111.741	4.381	1	1_E	MixdCamb19_Isolate10	TRUE
1090	1090	NonamEVm002690t3_Kim19_Isolate10_vvx	de_novo	vvx	NonamEVm002690t3	1086	Kim19_Isolate10_vvx	4.8e-14	52.7	16.8	9.5e-14	51.7	16.8	1.3	1	89.4736842105263	Kim19	asexual_mixed	Unk_Cambodia_SEA	MixdCamb19	Asex10	Cambodia	1.434356	2.868712	0	21.9725	43.945	0	16	16	MixdCamb19_Isolate10	TRUE
1091	1091	NonamEVm002804t3_Kim19_Isolate10_vvx	de_novo	vvx	NonamEVm002804t3	1035	Kim19_Isolate10_vvx	2.9e-46	158.7	14.9	4.1e-46	158.2	14.9	1.1	1	85.7894736842105	Kim19	asexual_mixed	Unk_Cambodia_SEA	MixdCamb19	Asex10	Cambodia	2.9705685	5.941137	0	43.0115	86.023	0	9	9_E	MixdCamb19_Isolate10	TRUE
1092	1092	NonamEVm001526t13_Kim19_Isolate10_vvx	de_novo	vvx	NonamEVm001526t13	1146	Kim19_Isolate10_vvx	1.4e-61	209.1	6.6	2.2e-61	208.5	6.6	1.3	1	77.6315789473684	Kim19	asexual_mixed	Unk_Cambodia_SEA	MixdCamb19	Asex10	Cambodia	27.944629	28.811303	27.077955	255.92	469.816	42.024	9	9_E	MixdCamb19_Isolate10	TRUE
1093	1093	NonamEVm001610t14_Kim19_Isolate10_vvx	de_novo	vvx	NonamEVm001610t14	1116	Kim19_Isolate10_vvx	9.2e-54	183.4	0	1.1e-53	183.2	0	1	1	80.7894736842105	Kim19	asexual_mixed	Unk_Cambodia_SEA	MixdCamb19	Asex10	Cambodia	20.5422455	35.139798	5.944693	73.435	94.002	52.868	1	1_E	MixdCamb19_Isolate10	TRUE
1094	1094	NonamEVm001441t22_Kim19_Isolate10_vvx	de_novo	vvx	NonamEVm001441t22	972	Kim19_Isolate10_vvx	7.5e-46	157.4	7.9	9.3e-46	157.1	7.9	1	1	75.5263157894737	Kim19	asexual_mixed	Unk_Cambodia_SEA	MixdCamb19	Asex10	Cambodia	36.1540855	48.914371	23.3938	188.453	314.459	62.447	1	1_E	MixdCamb19_Isolate10	TRUE
1095	1095	NonamEVm002820t2_Kim19_Isolate10_vvx	de_novo	vvx	NonamEVm002820t2	999	Kim19_Isolate10_vvx	1e-40	140.5	22.1	1.2e-40	140.3	22.1	1	1	91.3157894736842	Kim19	asexual_mixed	Unk_Cambodia_SEA	MixdCamb19	Asex10	Cambodia	4.8698575	5.713288	4.026427	31.7255	55.913	7.538	8	8_I	MixdCamb19_Isolate10	TRUE
1096	1096	NonamEVm003033t5_Kim19_Isolate10_vvx	de_novo	vvx	NonamEVm003033t5	846	Kim19_Isolate10_vvx	2.4e-25	89.8	13.4	3.2e-25	89.5	13.4	1.1	1	78.1578947368421	Kim19	asexual_mixed	Unk_Cambodia_SEA	MixdCamb19	Asex10	Cambodia	14.7394605	22.261981	7.21694	130.42	253.065	7.775	2	2_I	MixdCamb19_Isolate10	TRUE
1097	1097	NonamEVm001882t8_Kim19_Isolate10_vvx	de_novo	vvx	NonamEVm001882t8	1047	Kim19_Isolate10_vvx	1.3e-52	179.6	7.8	1.5e-52	179.4	7.8	1	1	76.0526315789474	Kim19	asexual_mixed	Unk_Cambodia_SEA	MixdCamb19	Asex10	Cambodia	11.983216	18.207981	5.758451	54.9605	84.515	25.406	1	1_E	MixdCamb19_Isolate10	TRUE
1098	1098	NonamEVm002544t5_Kim19_Isolate10_vvx	de_novo	vvx	NonamEVm002544t5	1008	Kim19_Isolate10_vvx	6.9e-64	216.7	0.2	7.8e-64	216.6	0.2	1	1	80	Kim19	asexual_mixed	Unk_Cambodia_SEA	MixdCamb19	Asex10	Cambodia	1.9708445	2.120767	1.820922	14.192	25.556	2.828	1	1_E	MixdCamb19_Isolate10	TRUE
1099	1099	NonamEVm002707t7_Kim19_Isolate10_vvx	de_novo	vvx	NonamEVm002707t7	942	Kim19_Isolate10_vvx	1.3e-41	143.4	45.8	3.2e-39	135.5	45.8	2.3	1	90.2631578947368	Kim19	asexual_mixed	Unk_Cambodia_SEA	MixdCamb19	Asex10	Cambodia	69.230134	90.637723	47.822545	365.311	619.21	111.412	9	9_E	MixdCamb19_Isolate10	TRUE
1100	1100	NonamEVm002901t2_Kim19_Isolate10_vvx	de_novo	vvx	NonamEVm002901t2	816	Kim19_Isolate10_vvx	5.9e-25	88.6	16.6	9.3e-25	87.9	16.6	1.2	1	76.8421052631579	Kim19	asexual_mixed	Unk_Cambodia_SEA	MixdCamb19	Asex10	Cambodia	13.339392	14.445792	12.232992	84.8385	157.079	12.598	8	8_I	MixdCamb19_Isolate10	TRUE
1101	1101	NonamEVm003844t1_Kim19_Isolate10_vvx	de_novo	vvx	NonamEVm003844t1	816	Kim19_Isolate10_vvx	2e-45	156	25	3e-45	155.4	25	1.3	1	77.6315789473684	Kim19	asexual_mixed	Unk_Cambodia_SEA	MixdCamb19	Asex10	Cambodia	2.807696	3.175207	2.440185	18.5195	34.526	2.513	7	7_E	MixdCamb19_Isolate10	TRUE
1102	1102	NonamEVm002242t2_Kim19_Isolate10_vvx	de_novo	vvx	NonamEVm002242t2	894	Kim19_Isolate10_vvx	1e-62	212.9	11.9	1.1e-62	212.7	11.9	1	1	81.3157894736842	Kim19	asexual_mixed	Unk_Cambodia_SEA	MixdCamb19	Asex10	Cambodia	1.8622835	3.724567	0	22.6415	45.283	0	4	4_C	MixdCamb19_Isolate10	TRUE
1103	1103	NonamEVm003194t4_Kim19_Isolate10_vvx	de_novo	vvx	NonamEVm003194t4	843	Kim19_Isolate10_vvx	1.9e-29	103.3	16.3	2.2e-29	103.1	16.3	1	1	79.7368421052632	Kim19	asexual_mixed	Unk_Cambodia_SEA	MixdCamb19	Asex10	Cambodia	1.2664755	2.532951	0	14.334	28.668	0	2	2_I	MixdCamb19_Isolate10	TRUE
1104	1104	NonamEVm002820t4_Kim19_Isolate10_vvx	de_novo	vvx	NonamEVm002820t4	813	Kim19_Isolate10_vvx	4.1e-38	131.9	14	4.7e-38	131.7	14	1	1	77.3684210526316	Kim19	asexual_mixed	Unk_Cambodia_SEA	MixdCamb19	Asex10	Cambodia	3.9439795	7.887959	0	42.6905	85.381	0	8	8_I	MixdCamb19_Isolate10	TRUE
1105	1105	NonamEVm002105t1_Kim19_Isolate10_vvx	de_novo	vvx	NonamEVm002105t1	1047	Kim19_Isolate10_vvx	1.3e-76	258.6	14.6	1.4e-76	258.5	14.6	1	1	88.4210526315789	Kim19	asexual_mixed	Unk_Cambodia_SEA	MixdCamb19	Asex10	Cambodia	18.325591	24.272311	12.378871	186.756	356.239	17.273	9	9_E	MixdCamb19_Isolate10	TRUE
1106	1106	NonamEVm002058t1_Kim19_Isolate10_vvx	de_novo	vvx	NonamEVm002058t1	1329	Kim19_Isolate10_vvx	1.5e-40	139.9	33.1	1.7e-40	139.7	33.1	1	1	100	Kim19	asexual_mixed	Unk_Cambodia_SEA	MixdCamb19	Asex10	Cambodia	77.4253815	87.604795	67.245968	908.157	1692.481	123.833	6	6_C	MixdCamb19_Isolate10	TRUE
1107	1107	NonamEVm002107t4_Kim19_Isolate10_vvx	de_novo	vvx	NonamEVm002107t4	1329	Kim19_Isolate10_vvx	1.1e-75	255.5	11.7	2.4e-75	254.4	11.7	1.5	1	99.7368421052632	Kim19	asexual_mixed	Unk_Cambodia_SEA	MixdCamb19	Asex10	Cambodia	12.9868865	24.285465	1.688308	236.146	469.183	3.109	1	1_E	MixdCamb19_Isolate10	TRUE
1108	1108	NonamEVm002078t11_Kim19_Isolate10_vvx	de_novo	vvx	NonamEVm002078t11	1338	Kim19_Isolate10_vvx	1.7e-72	245.1	1.4	2.3e-72	244.6	1.4	1.1	1	98.9473684210526	Kim19	asexual_mixed	Unk_Cambodia_SEA	MixdCamb19	Asex10	Cambodia	36.1945265	54.545798	17.843255	547.496	1061.88	33.112	1	1_E	MixdCamb19_Isolate10	TRUE
1109	1109	NonamEVm002063t9_Kim19_Isolate10_vvx	de_novo	vvx	NonamEVm002063t9	1281	Kim19_Isolate10_vvx	4.2e-80	270.1	16.4	4.8e-80	269.9	16.4	1	1	98.1578947368421	Kim19	asexual_mixed	Unk_Cambodia_SEA	MixdCamb19	Asex10	Cambodia	10.146834	11.696758	8.59691	115.955	216.732	15.178	1	1_E	MixdCamb19_Isolate10	TRUE
1110	1110	NonamEVm001630t9_Kim19_Isolate10_vvx	de_novo	vvx	NonamEVm001630t9	1539	Kim19_Isolate10_vvx	1.6e-32	113.5	53.6	4.8e-30	105.3	53.6	2.7	1	99.2105263157895	Kim19	asexual_mixed	Unk_Cambodia_SEA	MixdCamb19	Asex10	Cambodia	24.1410535	24.858928	23.423179	293.7715	533.506	54.037	3	3_E	MixdCamb19_Isolate10	TRUE
1111	1111	NonamEVm002915t1_Kim19_Isolate10_vvx	de_novo	vvx	NonamEVm002915t1	1059	Kim19_Isolate10_vvx	6.3e-49	167.5	52.9	4.7e-47	161.3	52.9	2	1	100	Kim19	asexual_mixed	Unk_Cambodia_SEA	MixdCamb19	Asex10	Cambodia	79.921741	95.951337	63.892145	758.787	1427.211	90.363	9	9_E	MixdCamb19_Isolate10	TRUE
1112	1112	NonamEVm002605t2_Kim19_Isolate10_vvx	de_novo	vvx	NonamEVm002605t2	1152	Kim19_Isolate10_vvx	1.6e-54	185.9	16.6	1.9e-54	185.6	16.6	1	1	97.3684210526316	Kim19	asexual_mixed	Unk_Cambodia_SEA	MixdCamb19	Asex10	Cambodia	149.86865	193.4402	106.2971	1022.949	1743.851	302.047	4	4_C	MixdCamb19_Isolate10	TRUE
1113	1113	NonamEVm002615t3_Kim19_Isolate10_vvx	de_novo	vvx	NonamEVm002615t3	1149	Kim19_Isolate10_vvx	2.3e-74	251.2	28.2	2.5e-74	251.1	28.2	1	1	100	Kim19	asexual_mixed	Unk_Cambodia_SEA	MixdCamb19	Asex10	Cambodia	32.6717445	32.746761	32.596728	292.0655	533.154	50.977	4	4_C	MixdCamb19_Isolate10	TRUE
1114	1114	NonamEVm001452t3_Kim19_Isolate10_vvx	de_novo	vvx	NonamEVm001452t3	1638	Kim19_Isolate10_vvx	2.7e-43	149	67.5	6.8e-41	141	67.5	2.2	1	99.4736842105263	Kim19	asexual_mixed	Unk_Cambodia_SEA	MixdCamb19	Asex10	Cambodia	6.8930915	13.786183	0	168.238	336.476	0	3	3_E	MixdCamb19_Isolate10	TRUE
1115	1115	NonamEVm001610t11_Kim19_Isolate10_vvx	de_novo	vvx	NonamEVm001610t11	1329	Kim19_Isolate10_vvx	1.6e-71	241.9	0.2	1.8e-71	241.7	0.2	1	1	98.9473684210526	Kim19	asexual_mixed	Unk_Cambodia_SEA	MixdCamb19	Asex10	Cambodia	3.814768	7.629536	0	73.6995	147.399	0	1	1_E	MixdCamb19_Isolate10	TRUE
1116	1116	NonamEVm001958t4_Kim19_Isolate10_vvx	de_novo	vvx	NonamEVm001958t4	1386	Kim19_Isolate10_vvx	1.6e-60	205.6	28.5	2.2e-60	205.2	28.5	1.2	1	99.7368421052632	Kim19	asexual_mixed	Unk_Cambodia_SEA	MixdCamb19	Asex10	Cambodia	8.66805	10.854115	6.481985	76.1395	131.312	20.967	3	3_E	MixdCamb19_Isolate10	TRUE
1117	1117	NonamEVm001971t2_Kim19_Isolate10_vvx	de_novo	vvx	NonamEVm001971t2	1380	Kim19_Isolate10_vvx	6.3e-109	365	17.6	7.8e-109	364.7	17.6	1.1	1	100	Kim19	asexual_mixed	Unk_Cambodia_SEA	MixdCamb19	Asex10	Cambodia	57.164051	101.676998	12.651104	1037.0195	2049.721	24.318	1	1_E	MixdCamb19_Isolate10	TRUE
1118	1118	NonamEVm001319t7_Kim19_Isolate10_vvx	de_novo	vvx	NonamEVm001319t7	1500	Kim19_Isolate10_vvx	9.8e-58	196.5	28.7	9.8e-58	196.5	28.7	2.4	1	99.4736842105263	Kim19	asexual_mixed	Unk_Cambodia_SEA	MixdCamb19	Asex10	Cambodia	6.339433	12.678866	0	140.322	280.644	0	7	7_E	MixdCamb19_Isolate10	TRUE
1119	1119	NonamEVm002707t3_Kim19_Isolate10_vvx	de_novo	vvx	NonamEVm002707t3	1107	Kim19_Isolate10_vvx	4e-46	158.3	57.2	2.3e-43	149.2	57.2	2.8	1	99.7368421052632	Kim19	asexual_mixed	Unk_Cambodia_SEA	MixdCamb19	Asex10	Cambodia	90.2852035	114.393835	66.176572	603.552	1036.628	170.476	9	9_E	MixdCamb19_Isolate10	TRUE
1120	1120	NonamEVm001336t2_Kim19_Isolate10_vvx	de_novo	vvx	NonamEVm001336t2	1578	Kim19_Isolate10_vvx	9.6e-35	120.8	46.7	3.2e-32	112.5	46.7	3.4	1	91.5789473684211	Kim19	asexual_mixed	Unk_Cambodia_SEA	MixdCamb19	Asex10	Cambodia	16.325174	29.072857	3.577491	344.426	680.855	7.997	15	15	MixdCamb19_Isolate10	TRUE
1121	1121	NonamEVm002707t12_Kim19_Isolate10_vvx	de_novo	vvx	NonamEVm002707t12	1056	Kim19_Isolate10_vvx	2.3e-50	172.2	49.5	2.2e-48	165.7	49.5	2	1	99.7368421052632	Kim19	asexual_mixed	Unk_Cambodia_SEA	MixdCamb19	Asex10	Cambodia	69.882589	119.050964	20.714214	237.4485	307.087	167.81	9	9_E	MixdCamb19_Isolate10	TRUE
1122	1122	NonamEVm001405t2_Kim19_Isolate10_vvx	de_novo	vvx	NonamEVm001405t2	1509	Kim19_Isolate10_vvx	1.6e-33	116.7	58.5	1.2e-32	113.9	58.5	2.2	1	85.7894736842105	Kim19	asexual_mixed	Unk_Cambodia_SEA	MixdCamb19	Asex10	Cambodia	9.047293	10.346723	7.747863	97.3225	172.645	22	3	3_E	MixdCamb19_Isolate10	TRUE
1123	1123	NonamEVm001610t13_Kim19_Isolate10_vvx	de_novo	vvx	NonamEVm001610t13	1143	Kim19_Isolate10_vvx	2.3e-71	241.4	19.8	2.6e-71	241.2	19.8	1	1	80.2631578947368	Kim19	asexual_mixed	Unk_Cambodia_SEA	MixdCamb19	Asex10	Cambodia	13.1407345	15.542838	10.738631	99.3145	174.581	24.048	1	1_E	MixdCamb19_Isolate10	TRUE
1124	1124	NonamEVm001936t4_Kim19_Isolate10_vvx	de_novo	vvx	NonamEVm001936t4	1287	Kim19_Isolate10_vvx	1.3e-81	275.1	6.1	1.5e-81	274.9	6.1	1	1	91.3157894736842	Kim19	asexual_mixed	Unk_Cambodia_SEA	MixdCamb19	Asex10	Cambodia	23.246977	28.16491	18.329044	195.714	341.434	49.994	1	1_E	MixdCamb19_Isolate10	TRUE
1125	1125	NonamEVm001865t4_Kim19_Isolate10_vvx	de_novo	vvx	NonamEVm001865t4	1257	Kim19_Isolate10_vvx	4.6e-94	316.1	3.1	5.4e-94	315.8	3.1	1	1	85.5263157894737	Kim19	asexual_mixed	Unk_Cambodia_SEA	MixdCamb19	Asex10	Cambodia	12.2053725	14.690133	9.720612	100.8265	176.275	25.378	1	1_E	MixdCamb19_Isolate10	TRUE
1126	1126	NonamEVm001956t15_Kim19_Isolate10_vvx	de_novo	vvx	NonamEVm001956t15	1122	Kim19_Isolate10_vvx	1.9e-68	231.8	13.8	2.4e-68	231.4	13.8	1.1	1	78.6842105263158	Kim19	asexual_mixed	Unk_Cambodia_SEA	MixdCamb19	Asex10	Cambodia	13.05241	17.211689	8.893131	143.664	273.864	13.464	1	1_E	MixdCamb19_Isolate10	TRUE
1127	1127	NonamEVm002129t9_Kim19_Isolate10_vvx	de_novo	vvx	NonamEVm002129t9	1116	Kim19_Isolate10_vvx	9.3e-73	245.9	1.9	1.1e-72	245.7	1.9	1	1	78.1578947368421	Kim19	asexual_mixed	Unk_Cambodia_SEA	MixdCamb19	Asex10	Cambodia	5.590422	11.180844	0	88.4	176.8	0	1	1_E	MixdCamb19_Isolate10	TRUE
1128	1128	NonamEVm002606t2_Kim19_Isolate10_vvx	de_novo	vvx	NonamEVm002606t2	1029	Kim19_Isolate10_vvx	4.8e-50	171.2	13.9	5.3e-50	171	13.9	1	1	87.3684210526316	Kim19	asexual_mixed	Unk_Cambodia_SEA	MixdCamb19	Asex10	Cambodia	20.4583135	24.087899	16.828728	184.698	346.394	23.002	4	4_C	MixdCamb19_Isolate10	TRUE
1129	1129	NonamEVm002779t1_Kim19_Isolate10_vvx	de_novo	vvx	NonamEVm002779t1	1098	Kim19_Isolate10_vvx	5.2e-14	52.6	40.1	2e-13	50.6	40.1	1.8	1	98.4210526315789	Kim19	asexual_mixed	Unk_Cambodia_SEA	MixdCamb19	Asex10	Cambodia	23.6043085	33.31985	13.888767	268.752	517.004	20.5	10	10	MixdCamb19_Isolate10	TRUE
1130	1130	NonamEVm003792t2_Kim19_Isolate10_vvx	de_novo	vvx	NonamEVm003792t2	813	Kim19_Isolate10_vvx	0.00021	20.9	26.7	0.0074	15.9	26.7	2.1	1	81.0526315789474	Kim19	asexual_mixed	Unk_Cambodia_SEA	MixdCamb19	Asex10	Cambodia	2.769273	3.212289	2.326257	14.2365	25.18	3.293	10	10	MixdCamb19_Isolate10	TRUE
1131	1131	NonamEVm001544t1_Kim19_Isolate11_vvx	de_novo	vvx	NonamEVm001544t1	1536	Kim19_Isolate11_vvx	1.3e-57	195.6	41.1	9.7e-55	186.2	41.1	2.2	1	99.4736842105263	Kim19	asexual_mixed	Unk_Cambodia_SEA	MixdCamb19	Asex11	Cambodia	54.2345125	57.810944	50.658081	432.008	842.016	22	3	3_E	MixdCamb19_Isolate11	TRUE
1132	1132	NonamEVm001304t1_Kim19_Isolate11_vvx	de_novo	vvx	NonamEVm001304t1	1680	Kim19_Isolate11_vvx	7e-53	180.1	47.9	2.6e-51	174.9	47.9	2	1	99.2105263157895	Kim19	asexual_mixed	Unk_Cambodia_SEA	MixdCamb19	Asex11	Cambodia	9.325328	18.650656	0	171.2105	342.421	0	7	7_E	MixdCamb19_Isolate11	TRUE
1133	1133	NonamEVm001554t1_Kim19_Isolate11_vvx	de_novo	vvx	NonamEVm001554t1	1530	Kim19_Isolate11_vvx	3.4e-33	115.3	51.1	4.2e-31	108.4	51.1	2.5	1	99.2105263157895	Kim19	asexual_mixed	Unk_Cambodia_SEA	MixdCamb19	Asex11	Cambodia	47.8772075	50.878839	44.875576	429.5	842	17	3	3_E	MixdCamb19_Isolate11	TRUE
1134	1134	NonamEVm001307t4_Kim19_Isolate11_vvx	de_novo	vvx	NonamEVm001307t4	1677	Kim19_Isolate11_vvx	7.5e-81	272.1	18.9	8.4e-49	166.7	9	2.1	2	83.4210526315789	Kim19	asexual_mixed	Unk_Cambodia_SEA	MixdCamb19	Asex11	Cambodia	105.0827695	132.962765	77.202774	1234.429	2436.348	32.51	1	1_E	MixdCamb19_Isolate11	TRUE
1135	1135	NonamEVm001930t3_Kim19_Isolate11_vvx	de_novo	vvx	NonamEVm001930t3	1329	Kim19_Isolate11_vvx	4.7e-89	299.1	25.2	4.7e-89	299.1	25.2	2	1	99.7368421052632	Kim19	asexual_mixed	Unk_Cambodia_SEA	MixdCamb19	Asex11	Cambodia	37.9841185	42.542188	33.426049	305.774	600.818	10.73	9	9_E	MixdCamb19_Isolate11	TRUE
1136	1136	NonamEVm002558t1_Kim19_Isolate11_vvx	de_novo	vvx	NonamEVm002558t1	1095	Kim19_Isolate11_vvx	1.7e-64	218.3	37.2	4.4e-64	217	37.2	1.6	1	100	Kim19	asexual_mixed	Unk_Cambodia_SEA	MixdCamb19	Asex11	Cambodia	32.7234285	39.413204	26.033653	152.068	294.136	10	6	6_C	MixdCamb19_Isolate11	TRUE
1137	1137	NonamEVm001971t1_Kim19_Isolate11_vvx	de_novo	vvx	NonamEVm001971t1	1311	Kim19_Isolate11_vvx	4.4e-90	302.5	14.6	5e-90	302.4	14.6	1	1	99.7368421052632	Kim19	asexual_mixed	Unk_Cambodia_SEA	MixdCamb19	Asex11	Cambodia	17.3385495	28.344824	6.332275	198.076	394.152	2	1	1_E	MixdCamb19_Isolate11	TRUE
1138	1138	NonamEVm001780t1_Kim19_Isolate11_vvx	de_novo	vvx	NonamEVm001780t1	1398	Kim19_Isolate11_vvx	5e-60	203.6	12.5	6.4e-60	203.2	12.5	1.1	1	99.7368421052632	Kim19	asexual_mixed	Unk_Cambodia_SEA	MixdCamb19	Asex11	Cambodia	42.1993905	64.887395	19.511386	488.546	970.441	6.651	1	1_E	MixdCamb19_Isolate11	TRUE
1139	1139	NonamEVm001875t1_Kim19_Isolate11_vvx	de_novo	vvx	NonamEVm001875t1	1350	Kim19_Isolate11_vvx	4.7e-38	131.3	31.9	6.4e-38	130.8	31.9	1.1	1	96.0526315789474	Kim19	asexual_mixed	Unk_Cambodia_SEA	MixdCamb19	Asex11	Cambodia	77.044376	95.995152	58.0936	699.531	1380.062	19	15	15	MixdCamb19_Isolate11	TRUE
1140	1140	NonamEVm001804t1_Kim19_Isolate11_vvx	de_novo	vvx	NonamEVm001804t1	1383	Kim19_Isolate11_vvx	1.4e-90	304.2	19.6	1.6e-90	304	19.6	1	1	99.7368421052632	Kim19	asexual_mixed	Unk_Cambodia_SEA	MixdCamb19	Asex11	Cambodia	62.103774	94.494192	29.713356	703.062	1396.124	10	1	1_E	MixdCamb19_Isolate11	TRUE
1141	1141	NonamEVm001072t2_Kim19_Isolate11_vvx	de_novo	vvx	NonamEVm001072t2	1881	Kim19_Isolate11_vvx	5.8e-38	131	84.8	2.6e-33	115.7	84.8	4.1	1	95.2631578947368	Kim19	asexual_mixed	Unk_Cambodia_SEA	MixdCamb19	Asex11	Cambodia	2.6973305	5.394661	0	56.0665	112.133	0	3	3_E	MixdCamb19_Isolate11	TRUE
1142	1142	NonamEVm002081t1_Kim19_Isolate11_vvx	de_novo	vvx	NonamEVm002081t1	1263	Kim19_Isolate11_vvx	1.6e-83	280.9	16.8	1.8e-83	280.8	16.8	1	1	99.7368421052632	Kim19	asexual_mixed	Unk_Cambodia_SEA	MixdCamb19	Asex11	Cambodia	48.7031685	56.284351	41.121986	282.5	548	17	1	1_E	MixdCamb19_Isolate11	TRUE
1143	1143	NonamEVm001363t3_Kim19_Isolate11_vvx	de_novo	vvx	NonamEVm001363t3	1638	Kim19_Isolate11_vvx	4.9e-39	134.5	69.7	7.5e-37	127.3	69.7	2.5	1	99.4736842105263	Kim19	asexual_mixed	Unk_Cambodia_SEA	MixdCamb19	Asex11	Cambodia	1.5796495	3.159299	0	28.201	56.402	0	3	3_E	MixdCamb19_Isolate11	TRUE
1144	1144	NonamEVm001924t1_Kim19_Isolate11_vvx	de_novo	vvx	NonamEVm001924t1	1326	Kim19_Isolate11_vvx	1.9e-16	60.2	9.5	4.9e-16	58.8	9.5	1.7	1	83.4210526315789	Kim19	asexual_mixed	Unk_Cambodia_SEA	MixdCamb19	Asex11	Cambodia	37.028249	37.481709	36.574789	263.6085	515.217	12	5	5_G	MixdCamb19_Isolate11	TRUE
1145	1145	NonamEVm001623t1_Kim19_Isolate11_vvx	de_novo	vvx	NonamEVm001623t1	1488	Kim19_Isolate11_vvx	5.2e-61	206.8	57.4	3.9e-50	171	54	2.2	2	95	Kim19	asexual_mixed	Unk_Cambodia_SEA	MixdCamb19	Asex11	Cambodia	15.66811	16.360083	14.976137	123.1245	240.249	6	3	3_E	MixdCamb19_Isolate11	TRUE
1146	1146	NonamEVm001843t1_Kim19_Isolate11_vvx	de_novo	vvx	NonamEVm001843t1	1365	Kim19_Isolate11_vvx	7.3e-76	255.7	36.1	7.3e-76	255.7	36.1	1.9	1	99.7368421052632	Kim19	asexual_mixed	Unk_Cambodia_SEA	MixdCamb19	Asex11	Cambodia	6.1682245	12.336449	0	89.7935	179.587	0	7	7_E	MixdCamb19_Isolate11	TRUE
1147	1147	NonamEVm001884t1_Kim19_Isolate11_vvx	de_novo	vvx	NonamEVm001884t1	1344	Kim19_Isolate11_vvx	4.9e-15	55.5	1.6	9e-15	54.7	1.6	1.4	1	77.8947368421053	Kim19	asexual_mixed	Unk_Cambodia_SEA	MixdCamb19	Asex11	Cambodia	13.7823065	27.564613	0	197.1415	394.283	0	5	5_G	MixdCamb19_Isolate11	TRUE
1148	1148	NonamEVm001812t2_Kim19_Isolate11_vvx	de_novo	vvx	NonamEVm001812t2	1374	Kim19_Isolate11_vvx	4.6e-107	358.4	17.4	5.8e-107	358.1	17.4	1.1	1	100	Kim19	asexual_mixed	Unk_Cambodia_SEA	MixdCamb19	Asex11	Cambodia	8.681027	17.362054	0	127.3165	254.633	0	1	1_E	MixdCamb19_Isolate11	TRUE
1149	1149	NonamEVm002013t1_Kim19_Isolate11_vvx	de_novo	vvx	NonamEVm002013t1	1290	Kim19_Isolate11_vvx	2e-52	178.6	7.8	2e-52	178.6	7.8	1.8	1	78.6842105263158	Kim19	asexual_mixed	Unk_Cambodia_SEA	MixdCamb19	Asex11	Cambodia	12.693669	25.387338	0	173.2955	346.591	0	1	1_E	MixdCamb19_Isolate11	TRUE
1150	1150	NonamEVm002560t1_Kim19_Isolate11_vvx	de_novo	vvx	NonamEVm002560t1	1092	Kim19_Isolate11_vvx	9.5e-07	28.2	36	4e-05	22.9	36	2.1	1	92.8947368421053	Kim19	asexual_mixed	Unk_Cambodia_SEA	MixdCamb19	Asex11	Cambodia	25.6055585	34.374334	16.836783	195.692	387.127	4.257	16	16	MixdCamb19_Isolate11	TRUE
1151	1151	NonamEVm002385t1_Kim19_Isolate11_vvx	de_novo	vvx	NonamEVm002385t1	1143	Kim19_Isolate11_vvx	5.1e-75	253	7.6	5.7e-75	252.8	7.6	1	1	83.9473684210526	Kim19	asexual_mixed	Unk_Cambodia_SEA	MixdCamb19	Asex11	Cambodia	31.4347765	32.96598	29.903573	199.78	391.56	8	1	1_E	MixdCamb19_Isolate11	TRUE
1152	1152	NonamEVm003287t1_Kim19_Isolate11_vvx	de_novo	vvx	NonamEVm003287t1	873	Kim19_Isolate11_vvx	1.1e-34	120.2	35.2	1.4e-33	116.6	35.2	1.9	1	84.2105263157895	Kim19	asexual_mixed	Unk_Cambodia_SEA	MixdCamb19	Asex11	Cambodia	6.4300375	12.860075	0	55.418	110.836	0	8	8_I	MixdCamb19_Isolate11	TRUE
1153	1153	NonamEVm002413t2_Kim19_Isolate11_vvx	de_novo	vvx	NonamEVm002413t2	1134	Kim19_Isolate11_vvx	6.4e-37	127.6	15.4	8.1e-37	127.2	15.4	1	1	96.5789473684211	Kim19	asexual_mixed	Unk_Cambodia_SEA	MixdCamb19	Asex11	Cambodia	8.0978805	16.195761	0	95.3045	190.609	0	13	13	MixdCamb19_Isolate11	TRUE
1154	1154	NonamEVm002972t1_Kim19_Isolate11_vvx	de_novo	vvx	NonamEVm002972t1	957	Kim19_Isolate11_vvx	3.8e-16	59.2	20.2	4.8e-16	58.8	20.2	1.1	1	81.8421052631579	Kim19	asexual_mixed	Unk_Cambodia_SEA	MixdCamb19	Asex11	Cambodia	8.5998825	9.344302	7.855463	38.834	75.668	2	12	12_J	MixdCamb19_Isolate11	TRUE
1155	1155	NonamEVm003419t2_Kim19_Isolate11_vvx	de_novo	vvx	NonamEVm003419t2	837	Kim19_Isolate11_vvx	1.7e-24	86.6	35.2	1.3e-23	83.8	35.2	1.9	1	83.4210526315789	Kim19	asexual_mixed	Unk_Cambodia_SEA	MixdCamb19	Asex11	Cambodia	5.2498375	10.499675	0	42.965	85.93	0	8	8_I	MixdCamb19_Isolate11	TRUE
1156	1156	NonamEVm002301t1_Kim19_Isolate11_vvx	de_novo	vvx	NonamEVm002301t1	1179	Kim19_Isolate11_vvx	2.2e-51	175.2	25	3.4e-51	174.5	25	1.3	1	96.3157894736842	Kim19	asexual_mixed	Unk_Cambodia_SEA	MixdCamb19	Asex11	Cambodia	168.797789	229.635278	107.9603	1428.664	2827.328	30	4	4_C	MixdCamb19_Isolate11	TRUE
1157	1157	NonamEVm001915t1_Kim19_Isolate11_vvx	de_novo	vvx	NonamEVm001915t1	1332	Kim19_Isolate11_vvx	1.1e-39	136.6	30.3	1.3e-39	136.4	30.3	1.1	1	100	Kim19	asexual_mixed	Unk_Cambodia_SEA	MixdCamb19	Asex11	Cambodia	142.644899	189.102311	96.187487	1354.239	2677.517	30.961	6	6_C	MixdCamb19_Isolate11	TRUE
1158	1158	NonamEVm001346t1_Kim19_Isolate11_vvx	de_novo	vvx	NonamEVm001346t1	1647	Kim19_Isolate11_vvx	4.2e-43	147.9	50.1	2.2e-42	145.5	50.1	1.9	1	96.3157894736842	Kim19	asexual_mixed	Unk_Cambodia_SEA	MixdCamb19	Asex11	Cambodia	34.797792	43.116308	26.479276	392.676	774.43	10.922	3	3_E	MixdCamb19_Isolate11	TRUE
1159	1159	NonamEVm001895t1_Kim19_Isolate11_vvx	de_novo	vvx	NonamEVm001895t1	1341	Kim19_Isolate11_vvx	4.6e-80	269.6	13.3	5.3e-80	269.3	13.3	1	1	99.4736842105263	Kim19	asexual_mixed	Unk_Cambodia_SEA	MixdCamb19	Asex11	Cambodia	14.105385	21.573639	6.637131	50.8485	94.697	7	1	1_E	MixdCamb19_Isolate11	TRUE
1160	1160	NonamEVm002368t1_Kim19_Isolate11_vvx	de_novo	vvx	NonamEVm002368t1	1152	Kim19_Isolate11_vvx	4.1e-56	190.7	19.3	4.9e-56	190.5	19.3	1	1	97.6315789473684	Kim19	asexual_mixed	Unk_Cambodia_SEA	MixdCamb19	Asex11	Cambodia	2.7468035	5.493607	0	32.924	65.848	0	4	4_C	MixdCamb19_Isolate11	TRUE
1161	1161	NonamEVm001947t1_Kim19_Isolate11_vvx	de_novo	vvx	NonamEVm001947t1	1320	Kim19_Isolate11_vvx	2.6e-74	250.6	6.1	3.2e-74	250.3	6.1	1.1	1	98.9473684210526	Kim19	asexual_mixed	Unk_Cambodia_SEA	MixdCamb19	Asex11	Cambodia	37.395929	37.72689	37.064968	265.725	519.437	12.013	1	1_E	MixdCamb19_Isolate11	TRUE
1162	1162	NonamEVm002157t1_Kim19_Isolate11_vvx	de_novo	vvx	NonamEVm002157t1	1233	Kim19_Isolate11_vvx	9.2e-40	136.9	37.9	1.2e-39	136.6	37.9	1.1	1	100	Kim19	asexual_mixed	Unk_Cambodia_SEA	MixdCamb19	Asex11	Cambodia	69.682581	73.545581	65.819581	437.4345	853.29	21.579	15	15	MixdCamb19_Isolate11	TRUE
1163	1163	NonamEVm002573t1_Kim19_Isolate11_vvx	de_novo	vvx	NonamEVm002573t1	1089	Kim19_Isolate11_vvx	1.5e-57	195.4	34.3	2e-57	195	34.3	1.2	1	99.7368421052632	Kim19	asexual_mixed	Unk_Cambodia_SEA	MixdCamb19	Asex11	Cambodia	4.9250605	9.850121	0	55.288	110.576	0	9	9_E	MixdCamb19_Isolate11	TRUE
1164	1164	NonamEVm001276t1_Kim19_Isolate11_vvx	de_novo	vvx	NonamEVm001276t1	1701	Kim19_Isolate11_vvx	8.8e-43	146.9	67.5	4.6e-40	137.9	67.5	2.5	1	99.2105263157895	Kim19	asexual_mixed	Unk_Cambodia_SEA	MixdCamb19	Asex11	Cambodia	6.793868	13.587736	0	126.456	252.912	0	3	3_E	MixdCamb19_Isolate11	TRUE
1165	1165	NonamEVm001720t5_Kim19_Isolate11_vvx	de_novo	vvx	NonamEVm001720t5	1428	Kim19_Isolate11_vvx	4.1e-106	355.3	20.3	4.9e-106	355	20.3	1.1	1	100	Kim19	asexual_mixed	Unk_Cambodia_SEA	MixdCamb19	Asex11	Cambodia	25.1830285	36.890287	13.47577	284.8955	565.081	4.71	1	1_E	MixdCamb19_Isolate11	TRUE
1166	1166	NonamEVm001454t3_Kim19_Isolate11_vvx	de_novo	vvx	NonamEVm001454t3	1587	Kim19_Isolate11_vvx	1.8e-45	155.7	55.1	3.5e-44	151.4	55.1	2.1	1	98.9473684210526	Kim19	asexual_mixed	Unk_Cambodia_SEA	MixdCamb19	Asex11	Cambodia	19.409161	22.772239	16.046083	142.7945	276.589	9	3	3_E	MixdCamb19_Isolate11	TRUE
1167	1167	NonamEVm001795t1_Kim19_Isolate11_vvx	de_novo	vvx	NonamEVm001795t1	1389	Kim19_Isolate11_vvx	9.9e-94	314.5	18.8	1.2e-93	314.3	18.8	1	1	97.6315789473684	Kim19	asexual_mixed	Unk_Cambodia_SEA	MixdCamb19	Asex11	Cambodia	30.802449	50.456902	11.147996	376.4555	749.14	3.771	1	1_E	MixdCamb19_Isolate11	TRUE
1168	1168	NonamEVm001900t1_Kim19_Isolate11_vvx	de_novo	vvx	NonamEVm001900t1	1338	Kim19_Isolate11_vvx	2.3e-90	303.5	19.3	2.6e-90	303.3	19.3	1	1	99.7368421052632	Kim19	asexual_mixed	Unk_Cambodia_SEA	MixdCamb19	Asex11	Cambodia	2.317624	4.635248	0	0.75	1.5	0	1	1_E	MixdCamb19_Isolate11	TRUE
1169	1169	NonamEVm002175t1_Kim19_Isolate11_vvx	de_novo	vvx	NonamEVm002175t1	1224	Kim19_Isolate11_vvx	2.7e-73	247.3	9.6	3.3e-73	247	9.6	1	1	98.4210526315789	Kim19	asexual_mixed	Unk_Cambodia_SEA	MixdCamb19	Asex11	Cambodia	7.731038	9.431102	6.030974	40.137	77.531	2.743	1	1_E	MixdCamb19_Isolate11	TRUE
1170	1170	NonamEVm001808t2_Kim19_Isolate11_vvx	de_novo	vvx	NonamEVm001808t2	1380	Kim19_Isolate11_vvx	4.7e-24	85.2	14.1	6.5e-24	84.7	14.1	1.2	1	95.5263157894737	Kim19	asexual_mixed	Unk_Cambodia_SEA	MixdCamb19	Asex11	Cambodia	8.407383	16.814766	0	123.912	247.824	0	5	5_G	MixdCamb19_Isolate11	TRUE
1171	1171	NonamEVm002538t1_Kim19_Isolate11_vvx	de_novo	vvx	NonamEVm002538t1	1101	Kim19_Isolate11_vvx	8.1e-09	35	18.7	2.1e-08	33.7	18.7	1.5	1	92.6315789473684	Kim19	asexual_mixed	Unk_Cambodia_SEA	MixdCamb19	Asex11	Cambodia	12.677368	25.354736	0	144.151	288.302	0	16	16	MixdCamb19_Isolate11	TRUE
1172	1172	NonamEVm001653t1_Kim19_Isolate11_vvx	de_novo	vvx	NonamEVm001653t1	1467	Kim19_Isolate11_vvx	8.8e-26	90.9	8.8	2.1e-25	89.6	8.8	1.6	1	99.2105263157895	Kim19	asexual_mixed	Unk_Cambodia_SEA	MixdCamb19	Asex11	Cambodia	5.8559765	11.711953	0	92.458	184.916	0	5	5_G	MixdCamb19_Isolate11	TRUE
1173	1173	NonamEVm002404t1_Kim19_Isolate11_vvx	de_novo	vvx	NonamEVm002404t1	1137	Kim19_Isolate11_vvx	1.7e-49	169	9.6	2.1e-49	168.6	9.6	1.1	1	75.5263157894737	Kim19	asexual_mixed	Unk_Cambodia_SEA	MixdCamb19	Asex11	Cambodia	59.169593	89.002426	29.33676	529.248	1050.698	7.798	1	1_E	MixdCamb19_Isolate11	TRUE
1174	1174	NonamEVm001819t1_Kim19_Isolate11_vvx	de_novo	vvx	NonamEVm001819t1	1374	Kim19_Isolate11_vvx	3.2e-22	79.2	0.5	3.2e-22	79.2	0.5	2	1	83.4210526315789	Kim19	asexual_mixed	Unk_Cambodia_SEA	MixdCamb19	Asex11	Cambodia	13.3381545	16.413664	10.262645	122.0755	240.724	3.427	5	5_G	MixdCamb19_Isolate11	TRUE
1175	1175	NonamEVm001820t3_Kim19_Isolate11_vvx	de_novo	vvx	NonamEVm001820t3	1374	Kim19_Isolate11_vvx	9.5e-40	136.9	42.7	9.5e-40	136.9	42.7	2.3	1	84.7368421052632	Kim19	asexual_mixed	Unk_Cambodia_SEA	MixdCamb19	Asex11	Cambodia	19.097931	26.949283	11.246579	86.9715	164.943	9	3	3_E	MixdCamb19_Isolate11	TRUE
1176	1176	NonamEVm001997t1_Kim19_Isolate11_vvx	de_novo	vvx	NonamEVm001997t1	1299	Kim19_Isolate11_vvx	1.6e-27	96.6	28.9	9e-27	94.1	28.9	2	1	76.8421052631579	Kim19	asexual_mixed	Unk_Cambodia_SEA	MixdCamb19	Asex11	Cambodia	31.0965045	43.544379	18.64863	135.111	256.619	13.603	19	19	MixdCamb19_Isolate11	TRUE
1177	1177	NonamEVm002050t1_Kim19_Isolate11_vvx	de_novo	vvx	NonamEVm002050t1	1272	Kim19_Isolate11_vvx	4.3e-80	269.7	2	4.9e-80	269.5	2	1	1	85.5263157894737	Kim19	asexual_mixed	Unk_Cambodia_SEA	MixdCamb19	Asex11	Cambodia	17.6597855	32.036858	3.282713	215.705	430.41	1	1	1_E	MixdCamb19_Isolate11	TRUE
1178	1178	NonamEVm002500t2_Kim19_Isolate11_vvx	de_novo	vvx	NonamEVm002500t2	1107	Kim19_Isolate11_vvx	1.1e-72	245.3	25.1	1.2e-72	245.2	25.1	1	1	96.5789473684211	Kim19	asexual_mixed	Unk_Cambodia_SEA	MixdCamb19	Asex11	Cambodia	29.677375	30.191524	29.163226	176.493	345.486	7.5	4	4_C	MixdCamb19_Isolate11	TRUE
1179	1179	NonamEVm002598t1_Kim19_Isolate11_vvx	de_novo	vvx	NonamEVm002598t1	1080	Kim19_Isolate11_vvx	4.4e-53	180.7	20.7	4.9e-53	180.6	20.7	1	1	97.6315789473684	Kim19	asexual_mixed	Unk_Cambodia_SEA	MixdCamb19	Asex11	Cambodia	14.5974855	16.131087	13.063884	74.6285	145.234	4.023	4	4_C	MixdCamb19_Isolate11	TRUE
1180	1180	NonamEVm002319t1_Kim19_Isolate11_vvx	de_novo	vvx	NonamEVm002319t1	1170	Kim19_Isolate11_vvx	7.1e-90	301.9	0.2	8.1e-90	301.7	0.2	1	1	93.1578947368421	Kim19	asexual_mixed	Unk_Cambodia_SEA	MixdCamb19	Asex11	Cambodia	19.006605	30.748186	7.265024	188.6195	375.239	2	1	1_E	MixdCamb19_Isolate11	TRUE
1181	1181	NonamEVm002534t1_Kim19_Isolate11_vvx	de_novo	vvx	NonamEVm002534t1	1101	Kim19_Isolate11_vvx	2e-43	148.9	34.1	8.4e-42	143.6	34.1	2	1	87.6315789473684	Kim19	asexual_mixed	Unk_Cambodia_SEA	MixdCamb19	Asex11	Cambodia	22.469977	44.939954	0	255.5	511	0	4	4_C	MixdCamb19_Isolate11	TRUE
1182	1182	NonamEVm002238t3_Kim19_Isolate11_vvx	de_novo	vvx	NonamEVm002238t3	1197	Kim19_Isolate11_vvx	1.2e-14	54.2	3.8	3.9e-14	52.6	3.8	1.7	1	75.5263157894737	Kim19	asexual_mixed	Unk_Cambodia_SEA	MixdCamb19	Asex11	Cambodia	15.9302235	17.664311	14.196136	91.4355	177.871	5	5	5_G	MixdCamb19_Isolate11	TRUE
1183	1183	NonamEVm002797t3_Kim19_Isolate11_vvx	de_novo	vvx	NonamEVm002797t3	1011	Kim19_Isolate11_vvx	1.5e-41	142.8	19.4	1.6e-41	142.7	19.4	1	1	91.8421052631579	Kim19	asexual_mixed	Unk_Cambodia_SEA	MixdCamb19	Asex11	Cambodia	15.4674875	22.222816	8.712159	115.2735	228.547	2	8	8_I	MixdCamb19_Isolate11	TRUE
1184	1184	NonamEVm002708t1_Kim19_Isolate11_vvx	de_novo	vvx	NonamEVm002708t1	1041	Kim19_Isolate11_vvx	3.6e-34	118.5	39.9	1.5e-32	113.2	39.9	2	1	100	Kim19	asexual_mixed	Unk_Cambodia_SEA	MixdCamb19	Asex11	Cambodia	3.805536	7.611072	0	40.5155	81.031	0	8	8_I	MixdCamb19_Isolate11	TRUE
1185	1185	NonamEVm002620t1_Kim19_Isolate11_vvx	de_novo	vvx	NonamEVm002620t1	1071	Kim19_Isolate11_vvx	5.6e-18	65.2	32.4	4.4e-15	55.7	32.4	2	1	98.4210526315789	Kim19	asexual_mixed	Unk_Cambodia_SEA	MixdCamb19	Asex11	Cambodia	1.8410805	3.682161	0	20.2675	40.535	0	10	10	MixdCamb19_Isolate11	TRUE
1186	1186	NonamEVm002922t1_Kim19_Isolate11_vvx	de_novo	vvx	NonamEVm002922t1	972	Kim19_Isolate11_vvx	2.4e-22	79.6	40.7	1.9e-20	73.4	40.7	2.8	1	97.6315789473684	Kim19	asexual_mixed	Unk_Cambodia_SEA	MixdCamb19	Asex11	Cambodia	10.242695	20.48539	0	100.5175	201.035	0	8	8_I	MixdCamb19_Isolate11	TRUE
1187	1187	NonamEVm003897t1_Kim19_Isolate11_vvx	de_novo	vvx	NonamEVm003897t1	726	Kim19_Isolate11_vvx	6.1e-30	104.6	18.1	1.9e-28	99.6	18.1	2	1	75.2631578947368	Kim19	asexual_mixed	Unk_Cambodia_SEA	MixdCamb19	Asex11	Cambodia	9.394319	18.788638	0	64.2965	128.593	0	6	6_C	MixdCamb19_Isolate11	TRUE
1188	1188	NonamEVm001065t13_Kim19_Isolate11_vvx	de_novo	vvx	NonamEVm001065t13	1407	Kim19_Isolate11_vvx	5.7e-103	345	50.7	1.2e-102	343.9	50.7	1.5	1	100	Kim19	asexual_mixed	Unk_Cambodia_SEA	MixdCamb19	Asex11	Cambodia	88.912302	121.224431	56.600173	922.8065	1826.174	19.439	9	9_E	MixdCamb19_Isolate11	TRUE
1189	1189	NonamEVm001895t2_Kim19_Isolate11_vvx	de_novo	vvx	NonamEVm001895t2	1341	Kim19_Isolate11_vvx	1.4e-80	271.3	12.6	1.6e-80	271.1	12.6	1	1	99.4736842105263	Kim19	asexual_mixed	Unk_Cambodia_SEA	MixdCamb19	Asex11	Cambodia	35.130475	48.687311	21.573639	350.8285	694.657	7	1	1_E	MixdCamb19_Isolate11	TRUE
1190	1190	NonamEVm001734t8_Kim19_Isolate11_vvx	de_novo	vvx	NonamEVm001734t8	1326	Kim19_Isolate11_vvx	6.5e-73	246	2.4	7.3e-73	245.8	2.4	1	1	97.3684210526316	Kim19	asexual_mixed	Unk_Cambodia_SEA	MixdCamb19	Asex11	Cambodia	25.204189	38.855467	11.552911	275.5215	547.344	3.699	1	1_E	MixdCamb19_Isolate11	TRUE
1191	1191	NonamEVm001065t12_Kim19_Isolate11_vvx	de_novo	vvx	NonamEVm001065t12	1530	Kim19_Isolate11_vvx	8.2e-90	301.7	20.3	2e-89	300.4	20.3	1.6	1	100	Kim19	asexual_mixed	Unk_Cambodia_SEA	MixdCamb19	Asex11	Cambodia	59.9785195	76.33563	43.621409	639.906	1263.287	16.525	9	9_E	MixdCamb19_Isolate11	TRUE
1192	1192	NonamEVm002573t2_Kim19_Isolate11_vvx	de_novo	vvx	NonamEVm002573t2	1089	Kim19_Isolate11_vvx	8e-57	193.1	30.2	1.2e-56	192.5	30.2	1.2	1	99.7368421052632	Kim19	asexual_mixed	Unk_Cambodia_SEA	MixdCamb19	Asex11	Cambodia	9.753308	19.506616	0	109.4895	218.979	0	9	9_E	MixdCamb19_Isolate11	TRUE
1193	1193	NonamEVm002063t6_Kim19_Isolate11_vvx	de_novo	vvx	NonamEVm002063t6	1215	Kim19_Isolate11_vvx	5.7e-67	226.5	28.2	6.6e-67	226.3	28.2	1	1	100	Kim19	asexual_mixed	Unk_Cambodia_SEA	MixdCamb19	Asex11	Cambodia	99.565131	160.966731	38.163531	1031.4055	2051.811	11	4	4_C	MixdCamb19_Isolate11	TRUE
1194	1194	NonamEVm001900t2_Kim19_Isolate11_vvx	de_novo	vvx	NonamEVm001900t2	1338	Kim19_Isolate11_vvx	3.5e-91	306.2	18.3	4e-91	306	18.3	1	1	99.7368421052632	Kim19	asexual_mixed	Unk_Cambodia_SEA	MixdCamb19	Asex11	Cambodia	19.5894455	34.543643	4.635248	246.554	491.608	1.5	1	1_E	MixdCamb19_Isolate11	TRUE
1195	1195	NonamEVm001065t16_Kim19_Isolate11_vvx	de_novo	vvx	NonamEVm001065t16	1080	Kim19_Isolate11_vvx	8.9e-57	192.9	15	1.1e-56	192.6	15	1	1	77.1052631578947	Kim19	asexual_mixed	Unk_Cambodia_SEA	MixdCamb19	Asex11	Cambodia	53.9345135	57.557632	50.311395	326.215	639.882	12.548	9	9_E	MixdCamb19_Isolate11	TRUE
1196	1196	NonamEVm001276t2_Kim19_Isolate11_vvx	de_novo	vvx	NonamEVm001276t2	1653	Kim19_Isolate11_vvx	1.2e-41	143.1	67.4	6.4e-39	134.1	67.4	2.5	1	98.6842105263158	Kim19	asexual_mixed	Unk_Cambodia_SEA	MixdCamb19	Asex11	Cambodia	6.5649785	12.071486	1.058471	12.044	19.088	5	3	3_E	MixdCamb19_Isolate11	TRUE
1197	1197	NonamEVm001180t3_Kim19_Isolate11_vvx	de_novo	vvx	NonamEVm001180t3	1371	Kim19_Isolate11_vvx	6.6e-55	186.8	63.9	1.3e-53	182.5	63.9	2.4	1	99.4736842105263	Kim19	asexual_mixed	Unk_Cambodia_SEA	MixdCamb19	Asex11	Cambodia	9.4628715	10.013473	8.91227	74.7325	146.496	2.969	3	3_E	MixdCamb19_Isolate11	TRUE
1198	1198	NonamEVm001820t1_Kim19_Isolate11_vvx	de_novo	vvx	NonamEVm001820t1	1266	Kim19_Isolate11_vvx	1.1e-32	113.6	37.5	1.9e-32	112.8	37.5	1.4	1	78.6842105263158	Kim19	asexual_mixed	Unk_Cambodia_SEA	MixdCamb19	Asex11	Cambodia	2.910984	5.821968	0	38.898	77.796	0	3	3_E	MixdCamb19_Isolate11	TRUE
1199	1199	NonamEVm001734t9_Kim19_Isolate11_vvx	de_novo	vvx	NonamEVm001734t9	1227	Kim19_Isolate11_vvx	6e-67	226.4	5.9	6.9e-67	226.2	5.9	1	1	83.6842105263158	Kim19	asexual_mixed	Unk_Cambodia_SEA	MixdCamb19	Asex11	Cambodia	20.0289795	22.916145	17.141814	150.2135	295.427	5	1	1_E	MixdCamb19_Isolate11	TRUE
1200	1200	NonamEVm001720t8_Kim19_Isolate11_vvx	de_novo	vvx	NonamEVm001720t8	1188	Kim19_Isolate11_vvx	6.8e-70	236.1	11.4	8.5e-70	235.8	11.4	1.1	1	79.7368421052632	Kim19	asexual_mixed	Unk_Cambodia_SEA	MixdCamb19	Asex11	Cambodia	5.4816075	10.963215	0	68.0865	136.173	0	1	1_E	MixdCamb19_Isolate11	TRUE
1201	1201	NonamEVm001795t2_Kim19_Isolate11_vvx	de_novo	vvx	NonamEVm001795t2	1197	Kim19_Isolate11_vvx	5.7e-68	229.8	6.7	6.8e-68	229.5	6.7	1	1	81.5789473684211	Kim19	asexual_mixed	Unk_Cambodia_SEA	MixdCamb19	Asex11	Cambodia	7.490015	7.496955	7.483075	47.9405	93.759	2.122	1	1_E	MixdCamb19_Isolate11	TRUE
1202	1202	NonamEVm001720t11_Kim19_Isolate11_vvx	de_novo	vvx	NonamEVm001720t11	1149	Kim19_Isolate11_vvx	2.9e-61	207.7	0	3.4e-61	207.4	0	1	1	80	Kim19	asexual_mixed	Unk_Cambodia_SEA	MixdCamb19	Asex11	Cambodia	13.39685	17.576826	9.216874	106.2635	210.045	2.482	1	1_E	MixdCamb19_Isolate11	TRUE
1203	1203	NonamEVm002175t2_Kim19_Isolate11_vvx	de_novo	vvx	NonamEVm002175t2	1113	Kim19_Isolate11_vvx	7.2e-73	245.9	6.9	8.3e-73	245.7	6.9	1	1	94.7368421052632	Kim19	asexual_mixed	Unk_Cambodia_SEA	MixdCamb19	Asex11	Cambodia	21.553987	26.664359	16.443615	155.6565	307.056	4.257	1	1_E	MixdCamb19_Isolate11	TRUE
1204	1204	NonamEVm001720t10_Kim19_Isolate11_vvx	de_novo	vvx	NonamEVm001720t10	1158	Kim19_Isolate11_vvx	1.5e-74	251.4	13.2	1.9e-74	251	13.2	1.1	1	81.8421052631579	Kim19	asexual_mixed	Unk_Cambodia_SEA	MixdCamb19	Asex11	Cambodia	7.7688085	15.537617	0	93.682	187.364	0	1	1_E	MixdCamb19_Isolate11	TRUE
1205	1205	NonamEVm002063t9_Kim19_Isolate11_vvx	de_novo	vvx	NonamEVm002063t9	1056	Kim19_Isolate11_vvx	1.3e-66	225.3	12.8	1.4e-66	225.1	12.8	1	1	87.1052631578947	Kim19	asexual_mixed	Unk_Cambodia_SEA	MixdCamb19	Asex11	Cambodia	107.8033895	186.204064	29.402715	1011.631	2016.132	7.13	4	4_C	MixdCamb19_Isolate11	TRUE
1206	1206	NonamEVm002708t2_Kim19_Isolate11_vvx	de_novo	vvx	NonamEVm002708t2	888	Kim19_Isolate11_vvx	4e-24	85.4	44.2	1.8e-22	80	44.2	2	1	86.0526315789474	Kim19	asexual_mixed	Unk_Cambodia_SEA	MixdCamb19	Asex11	Cambodia	3.2492235	6.498447	0	28.592	57.184	0	8	8_I	MixdCamb19_Isolate11	TRUE
1207	1207	NonamEVm001304t2_Kim19_Isolate11_vvx	de_novo	vvx	NonamEVm001304t2	1575	Kim19_Isolate11_vvx	2.5e-53	181.5	41.8	7.3e-53	180	41.8	1.6	1	99.2105263157895	Kim19	asexual_mixed	Unk_Cambodia_SEA	MixdCamb19	Asex11	Cambodia	23.190905	25.525381	20.856429	183.242	356.484	10	7	7_E	MixdCamb19_Isolate11	TRUE
1208	1208	NonamEVm001065t4_Kim19_Isolate11_vvx	de_novo	vvx	NonamEVm001065t4	1686	Kim19_Isolate11_vvx	2.9e-88	296.5	31.9	1.5e-86	290.9	31.9	2.1	1	100	Kim19	asexual_mixed	Unk_Cambodia_SEA	MixdCamb19	Asex11	Cambodia	56.7165285	79.695702	33.737355	741.6295	1468.965	14.294	9	9_E	MixdCamb19_Isolate11	TRUE
1209	1209	NonamEVm001065t3_Kim19_Isolate11_vvx	de_novo	vvx	NonamEVm001065t3	1833	Kim19_Isolate11_vvx	1.1e-86	291.3	47.3	7.5e-84	282	47.3	2.4	1	100	Kim19	asexual_mixed	Unk_Cambodia_SEA	MixdCamb19	Asex11	Cambodia	8.436538	10.021579	6.851497	102.8475	202.502	3.193	9	9_E	MixdCamb19_Isolate11	TRUE
1210	1210	NonamEVm001780t3_Kim19_Isolate11_vvx	de_novo	vvx	NonamEVm001780t3	1398	Kim19_Isolate11_vvx	3.6e-60	204.1	12.3	4.7e-60	203.7	12.3	1.1	1	99.7368421052632	Kim19	asexual_mixed	Unk_Cambodia_SEA	MixdCamb19	Asex11	Cambodia	9.755693	19.511386	0	3.3255	6.651	0	1	1_E	MixdCamb19_Isolate11	TRUE
1211	1211	NonamEVm001780t2_Kim19_Isolate11_vvx	de_novo	vvx	NonamEVm001780t2	1386	Kim19_Isolate11_vvx	7.8e-61	206.3	16	9.7e-61	205.9	16	1.1	1	98.9473684210526	Kim19	asexual_mixed	Unk_Cambodia_SEA	MixdCamb19	Asex11	Cambodia	71.771353	123.689857	19.852849	919.3295	1831.96	6.699	1	1_E	MixdCamb19_Isolate11	TRUE
1212	1212	NonamEVm002368t3_Kim19_Isolate11_vvx	de_novo	vvx	NonamEVm002368t3	1152	Kim19_Isolate11_vvx	9.8e-56	189.5	17.7	1.2e-55	189.2	17.7	1	1	97.3684210526316	Kim19	asexual_mixed	Unk_Cambodia_SEA	MixdCamb19	Asex11	Cambodia	94.178871	147.82056	40.537182	891.389	1771.828	10.95	4	4_C	MixdCamb19_Isolate11	TRUE
1213	1213	NonamEVm002368t2_Kim19_Isolate11_vvx	de_novo	vvx	NonamEVm002368t2	1152	Kim19_Isolate11_vvx	4.1e-56	190.7	19.3	4.9e-56	190.5	19.3	1	1	97.6315789473684	Kim19	asexual_mixed	Unk_Cambodia_SEA	MixdCamb19	Asex11	Cambodia	41.3848675	66.08943	16.680305	108.894	199.936	17.852	4	4_C	MixdCamb19_Isolate11	TRUE
1214	1214	NonamEVm002063t3_Kim19_Isolate11_vvx	de_novo	vvx	NonamEVm002063t3	1257	Kim19_Isolate11_vvx	4.7e-81	272.8	16.3	7.8e-81	272.1	16.3	1.4	1	99.2105263157895	Kim19	asexual_mixed	Unk_Cambodia_SEA	MixdCamb19	Asex11	Cambodia	304.0217665	488.393773	119.64976	3254.4975	6473.063	35.932	4	4_C	MixdCamb19_Isolate11	TRUE
1215	1215	NonamEVm002063t4_Kim19_Isolate11_vvx	de_novo	vvx	NonamEVm002063t4	1257	Kim19_Isolate11_vvx	3.2e-79	266.8	16.9	5.4e-79	266	16.9	1.4	1	99.2105263157895	Kim19	asexual_mixed	Unk_Cambodia_SEA	MixdCamb19	Asex11	Cambodia	69.6836245	76.315625	63.051624	515.2025	1011.47	18.935	4	4_C	MixdCamb19_Isolate11	TRUE
1216	1216	NonamEVm001363t1_Kim19_Isolate11_vvx	de_novo	vvx	NonamEVm001363t1	1647	Kim19_Isolate11_vvx	3.6e-39	135	69.1	5.4e-37	127.8	69.1	2.5	1	99.4736842105263	Kim19	asexual_mixed	Unk_Cambodia_SEA	MixdCamb19	Asex11	Cambodia	2.505722	5.011444	0	45.0065	90.013	0	3	3_E	MixdCamb19_Isolate11	TRUE
1217	1217	NonamEVm001947t2_Kim19_Isolate11_vvx	de_novo	vvx	NonamEVm001947t2	1305	Kim19_Isolate11_vvx	3.4e-71	240.4	4.9	4.3e-71	240	4.9	1.1	1	98.9473684210526	Kim19	asexual_mixed	Unk_Cambodia_SEA	MixdCamb19	Asex11	Cambodia	15.0783955	15.875003	14.281788	101.275	197.563	4.987	1	1_E	MixdCamb19_Isolate11	TRUE
1218	1218	NonamEVm001363t4_Kim19_Isolate11_vvx	de_novo	vvx	NonamEVm001363t4	1629	Kim19_Isolate11_vvx	3.6e-41	141.5	63.1	3.1e-39	135.2	63.1	2.2	1	99.4736842105263	Kim19	asexual_mixed	Unk_Cambodia_SEA	MixdCamb19	Asex11	Cambodia	10.414292	20.828584	0	184.7925	369.585	0	3	3_E	MixdCamb19_Isolate11	TRUE
1219	1219	NonamEVm002063t2_Kim19_Isolate11_vvx	de_novo	vvx	NonamEVm002063t2	1260	Kim19_Isolate11_vvx	1.6e-76	257.9	20.5	2.6e-76	257.2	20.5	1.4	1	99.2105263157895	Kim19	asexual_mixed	Unk_Cambodia_SEA	MixdCamb19	Asex11	Cambodia	19.6516945	26.085754	13.217635	175.33	346.679	3.981	4	4_C	MixdCamb19_Isolate11	TRUE
1220	1220	NonamEVm002063t7_Kim19_Isolate11_vvx	de_novo	vvx	NonamEVm002063t7	1212	Kim19_Isolate11_vvx	5.5e-81	272.6	11.5	6.3e-81	272.4	11.5	1	1	100	Kim19	asexual_mixed	Unk_Cambodia_SEA	MixdCamb19	Asex11	Cambodia	19.7225435	39.445087	0	250.685	501.37	0	4	4_C	MixdCamb19_Isolate11	TRUE
1221	1221	NonamEVm001720t6_Kim19_Isolate11_vvx	de_novo	vvx	NonamEVm001720t6	1428	Kim19_Isolate11_vvx	5.5e-106	354.9	21.1	6.7e-106	354.6	21.1	1.1	1	100	Kim19	asexual_mixed	Unk_Cambodia_SEA	MixdCamb19	Asex11	Cambodia	21.045187	28.614604	13.47577	221.5125	438.315	4.71	1	1_E	MixdCamb19_Isolate11	TRUE
1222	1222	NonamEVm001776t5_Kim19_Isolate11_vvx	de_novo	vvx	NonamEVm001776t5	1395	Kim19_Isolate11_vvx	1.7e-05	24.1	21.9	0.028	13.5	21.9	2.9	1	75	Kim19	asexual_mixed	Unk_Cambodia_SEA	MixdCamb19	Asex11	Cambodia	17.096951	34.193902	0	255.079	510.158	0	20	20	MixdCamb19_Isolate11	TRUE
1223	1223	NonamEVm001330t3_Kim19_Isolate11_vvx	de_novo	vvx	NonamEVm001330t3	1572	Kim19_Isolate11_vvx	8.9e-05	21.8	31.9	0.012	14.8	31.9	3.2	1	75.5263157894737	Kim19	asexual_mixed	Unk_Cambodia_SEA	MixdCamb19	Asex11	Cambodia	2.5437995	5.087599	0	43.3875	86.775	0	32	32	MixdCamb19_Isolate11	TRUE
1224	1224	NonamEVm002063t8_Kim19_Isolate11_vvx	de_novo	vvx	NonamEVm002063t8	1209	Kim19_Isolate11_vvx	6.7e-81	272.3	12.1	7.6e-81	272.1	12.1	1	1	100	Kim19	asexual_mixed	Unk_Cambodia_SEA	MixdCamb19	Asex11	Cambodia	10.6929405	21.385881	0	3.0635	6.127	0	4	4_C	MixdCamb19_Isolate11	TRUE
1225	1225	NonamEVm001307t2_Kim19_Isolate11_vvx	de_novo	vvx	NonamEVm001307t2	1572	Kim19_Isolate11_vvx	1.5e-66	225.1	26.1	2e-51	175.3	21.7	2.1	2	78.9473684210526	Kim19	asexual_mixed	Unk_Cambodia_SEA	MixdCamb19	Asex11	Cambodia	22.207943	33.496702	10.919184	287.7955	571.323	4.268	1	1_E	MixdCamb19_Isolate11	TRUE
1226	1226	NonamEVm001653t2_Kim19_Isolate11_vvx	de_novo	vvx	NonamEVm001653t2	1455	Kim19_Isolate11_vvx	2.1e-24	86.4	5.9	4.6e-24	85.2	5.9	1.6	1	88.1578947368421	Kim19	asexual_mixed	Unk_Cambodia_SEA	MixdCamb19	Asex11	Cambodia	11.016936	18.966706	3.067166	148.9035	296.711	1.096	5	5_G	MixdCamb19_Isolate11	TRUE
1227	1227	NonamEVm002573t3_Kim19_Isolate11_vvx	de_novo	vvx	NonamEVm002573t3	936	Kim19_Isolate11_vvx	7.7e-51	173.4	32.1	1.2e-50	172.7	32.1	1.3	1	86.0526315789474	Kim19	asexual_mixed	Unk_Cambodia_SEA	MixdCamb19	Asex11	Cambodia	6.037201	9.615629	2.458773	12.5305	23.061	2	9	9_E	MixdCamb19_Isolate11	TRUE
1228	1228	NonamEVm002175t3_Kim19_Isolate11_vvx	de_novo	vvx	NonamEVm002175t3	1224	Kim19_Isolate11_vvx	1.1e-72	245.3	10.6	1.3e-72	245	10.6	1	1	98.4210526315789	Kim19	asexual_mixed	Unk_Cambodia_SEA	MixdCamb19	Asex11	Cambodia	12.1899215	24.379843	0	156.707	313.414	0	1	1_E	MixdCamb19_Isolate11	TRUE
1229	1229	NonamEVm001973t6_Kim19_Isolate11_vvx	de_novo	vvx	NonamEVm001973t6	1293	Kim19_Isolate11_vvx	4.8e-72	243.2	38.2	5.4e-72	243	38.2	1	1	99.4736842105263	Kim19	asexual_mixed	Unk_Cambodia_SEA	MixdCamb19	Asex11	Cambodia	4.3355015	8.671003	0	59.346	118.692	0	15	15	MixdCamb19_Isolate11	TRUE
1230	1230	NonamEVm001973t7_Kim19_Isolate11_vvx	de_novo	vvx	NonamEVm001973t7	1293	Kim19_Isolate11_vvx	1.6e-72	244.7	40.1	1.8e-72	244.5	40.1	1	1	99.4736842105263	Kim19	asexual_mixed	Unk_Cambodia_SEA	MixdCamb19	Asex11	Cambodia	3.031896	6.063792	0	41.5015	83.003	0	15	15	MixdCamb19_Isolate11	TRUE
1231	1231	NonamEVm001065t5_Kim19_Isolate11_vvx	de_novo	vvx	NonamEVm001065t5	1620	Kim19_Isolate11_vvx	1.2e-96	324.1	27.1	9e-95	318	27.1	2	1	100	Kim19	asexual_mixed	Unk_Cambodia_SEA	MixdCamb19	Asex11	Cambodia	41.1989525	59.635142	22.762763	212.784	401.433	24.135	9	9_E	MixdCamb19_Isolate11	TRUE
1232	1232	NonamEVm001307t3_Kim19_Isolate11_vvx	de_novo	vvx	NonamEVm001307t3	1488	Kim19_Isolate11_vvx	8.9e-72	242.3	18.9	1.4e-69	235	18.9	2	1	88.4210526315789	Kim19	asexual_mixed	Unk_Cambodia_SEA	MixdCamb19	Asex11	Cambodia	14.7191815	25.874378	3.563985	208.194	415.081	1.307	1	1_E	MixdCamb19_Isolate11	TRUE
1233	1233	NonamEVm001808t4_Kim19_Isolate11_vvx	de_novo	vvx	NonamEVm001808t4	1380	Kim19_Isolate11_vvx	6.6e-22	78.1	12.4	9.1e-22	77.7	12.4	1.2	1	95.5263157894737	Kim19	asexual_mixed	Unk_Cambodia_SEA	MixdCamb19	Asex11	Cambodia	24.964615	28.567127	21.362103	162.2175	314.845	9.59	5	5_G	MixdCamb19_Isolate11	TRUE
1234	1234	NonamEVm001734t2_Kim19_Isolate11_vvx	de_novo	vvx	NonamEVm001734t2	1362	Kim19_Isolate11_vvx	1.1e-74	251.9	13	1.3e-74	251.6	13	1	1	97.8947368421053	Kim19	asexual_mixed	Unk_Cambodia_SEA	MixdCamb19	Asex11	Cambodia	18.092012	27.732295	8.451729	202.75	402.707	2.793	1	1_E	MixdCamb19_Isolate11	TRUE
1235	1235	NonamEVm001734t3_Kim19_Isolate11_vvx	de_novo	vvx	NonamEVm001734t3	1362	Kim19_Isolate11_vvx	2e-75	254.3	12.6	2.5e-75	254	12.6	1	1	98.6842105263158	Kim19	asexual_mixed	Unk_Cambodia_SEA	MixdCamb19	Asex11	Cambodia	10.020997	20.041994	0	145.517	291.034	0	1	1_E	MixdCamb19_Isolate11	TRUE
1236	1236	NonamEVm002063t5_Kim19_Isolate11_vvx	de_novo	vvx	NonamEVm002063t5	1215	Kim19_Isolate11_vvx	4.5e-66	223.5	28.2	5.3e-66	223.3	28.2	1	1	100	Kim19	asexual_mixed	Unk_Cambodia_SEA	MixdCamb19	Asex11	Cambodia	6.193797	12.387594	0	78.951	157.902	0	4	4_C	MixdCamb19_Isolate11	TRUE
1237	1237	NonamEVm002500t1_Kim19_Isolate11_vvx	de_novo	vvx	NonamEVm002500t1	1107	Kim19_Isolate11_vvx	1.1e-72	245.3	25.1	1.2e-72	245.2	25.1	1	1	96.5789473684211	Kim19	asexual_mixed	Unk_Cambodia_SEA	MixdCamb19	Asex11	Cambodia	28.7005065	29.163226	28.237787	165.3145	323.129	7.5	4	4_C	MixdCamb19_Isolate11	TRUE
1238	1238	NonamEVm001930t1_Kim19_Isolate11_vvx	de_novo	vvx	NonamEVm001930t1	1125	Kim19_Isolate11_vvx	5.7e-74	249.5	20	5.7e-74	249.5	20	2	1	85.2631578947368	Kim19	asexual_mixed	Unk_Cambodia_SEA	MixdCamb19	Asex11	Cambodia	4.5972665	9.194533	0	53.606	107.212	0	9	9_E	MixdCamb19_Isolate11	TRUE
1239	1239	NonamEVm001930t2_Kim19_Isolate11_vvx	de_novo	vvx	NonamEVm001930t2	1125	Kim19_Isolate11_vvx	6.6e-75	252.6	19.6	6.6e-75	252.6	19.6	2	1	85.2631578947368	Kim19	asexual_mixed	Unk_Cambodia_SEA	MixdCamb19	Asex11	Cambodia	21.223435	23.897877	18.548993	111.2795	216.289	6.27	9	9_E	MixdCamb19_Isolate11	TRUE
1240	1240	NonamEVm001065t6_Kim19_Isolate11_vvx	de_novo	vvx	NonamEVm001065t6	1383	Kim19_Isolate11_vvx	9.4e-53	179.7	32.8	9.4e-53	179.7	32.8	2.1	1	77.1052631578947	Kim19	asexual_mixed	Unk_Cambodia_SEA	MixdCamb19	Asex11	Cambodia	22.695144	29.152303	16.237985	124.861	239.911	9.811	9	9_E	MixdCamb19_Isolate11	TRUE
1241	1241	NonamEVm001720t7_Kim19_Isolate11_vvx	de_novo	vvx	NonamEVm001720t7	1278	Kim19_Isolate11_vvx	7.3e-95	318.3	15.5	9.4e-95	317.9	15.5	1.1	1	93.1578947368421	Kim19	asexual_mixed	Unk_Cambodia_SEA	MixdCamb19	Asex11	Cambodia	37.370222	42.023927	32.716517	227.3925	441.911	12.874	1	1_E	MixdCamb19_Isolate11	TRUE
1242	1242	NonamEVm002503t4_Kim19_Isolate11_vvx	de_novo	vvx	NonamEVm002503t4	1089	Kim19_Isolate11_vvx	1.4e-46	159.4	47.4	1.7e-44	152.5	47.4	2.2	1	100	Kim19	asexual_mixed	Unk_Cambodia_SEA	MixdCamb19	Asex11	Cambodia	184.14402	242.499999	125.788041	1376.9865	2722.275	31.698	9	9_E	MixdCamb19_Isolate11	TRUE
1243	1243	NonamEVm002413t1_Kim19_Isolate11_vvx	de_novo	vvx	NonamEVm002413t1	1035	Kim19_Isolate11_vvx	4.5e-36	124.8	9.6	5.3e-36	124.5	9.6	1	1	92.1052631578947	Kim19	asexual_mixed	Unk_Cambodia_SEA	MixdCamb19	Asex11	Cambodia	5.643545	11.28709	0	59.675	119.35	0	13	13	MixdCamb19_Isolate11	TRUE
1244	1244	NonamEVm002133t5_Kim19_Isolate11_vvx	de_novo	vvx	NonamEVm002133t5	1212	Kim19_Isolate11_vvx	6.4e-88	295.4	0.9	7.3e-88	295.2	0.9	1	1	85.2631578947368	Kim19	asexual_mixed	Unk_Cambodia_SEA	MixdCamb19	Asex11	Cambodia	19.737755	21.137866	18.337644	136.9725	268.675	5.27	1	1_E	MixdCamb19_Isolate11	TRUE
1245	1245	NonamEVm001812t1_Kim19_Isolate11_vvx	de_novo	vvx	NonamEVm001812t1	1260	Kim19_Isolate11_vvx	3.1e-93	312.9	9.5	3.9e-93	312.6	9.5	1.1	1	91.0526315789474	Kim19	asexual_mixed	Unk_Cambodia_SEA	MixdCamb19	Asex11	Cambodia	12.723446	23.242302	2.20459	18.1495	29.299	7	1	1_E	MixdCamb19_Isolate11	TRUE
1246	1246	NonamEVm001720t9_Kim19_Isolate11_vvx	de_novo	vvx	NonamEVm001720t9	1164	Kim19_Isolate11_vvx	3.7e-83	279.8	0.1	4.2e-83	279.6	0.1	1	1	85	Kim19	asexual_mixed	Unk_Cambodia_SEA	MixdCamb19	Asex11	Cambodia	30.9670275	33.813515	28.12054	208.9455	410.198	7.693	1	1_E	MixdCamb19_Isolate11	TRUE
1247	1247	NonamEVm001623t3_Kim19_Isolate11_vvx	de_novo	vvx	NonamEVm001623t3	1050	Kim19_Isolate11_vvx	5.4e-50	170.6	51.9	7.2e-50	170.2	51.9	1.2	1	92.3684210526316	Kim19	asexual_mixed	Unk_Cambodia_SEA	MixdCamb19	Asex11	Cambodia	1.643022	3.286044	0	17.671	35.342	0	3	3_E	MixdCamb19_Isolate11	TRUE
1248	1248	NonamEVm001623t2_Kim19_Isolate11_vvx	de_novo	vvx	NonamEVm001623t2	1047	Kim19_Isolate11_vvx	4.2e-52	177.5	52.3	5.6e-52	177.1	52.3	1.2	1	92.3684210526316	Kim19	asexual_mixed	Unk_Cambodia_SEA	MixdCamb19	Asex11	Cambodia	1.9953075	3.990615	0	21.3875	42.775	0	3	3_E	MixdCamb19_Isolate11	TRUE
1249	1249	NonamEVm002372t2_Kim19_Isolate11_vvx	de_novo	vvx	NonamEVm002372t2	1044	Kim19_Isolate11_vvx	1.6e-22	80.2	14.1	2.2e-22	79.7	14.1	1.2	1	86.5789473684211	Kim19	asexual_mixed	Unk_Cambodia_SEA	MixdCamb19	Asex11	Cambodia	12.357209	16.732564	7.981854	44.634	85.268	4	11	11_K	MixdCamb19_Isolate11	TRUE
1250	1250	NonamEVm002659t2_Kim19_Isolate11_vvx	de_novo	vvx	NonamEVm002659t2	1032	Kim19_Isolate11_vvx	6e-04	19	23.7	0.14	11.2	23.7	2.1	1	92.1052631578947	Kim19	asexual_mixed	Unk_Cambodia_SEA	MixdCamb19	Asex11	Cambodia	16.977663	33.955326	0	4	8	0	16	16	MixdCamb19_Isolate11	TRUE
1251	1251	NonamEVm001734t5_Kim19_Isolate11_vvx	de_novo	vvx	NonamEVm001734t5	1164	Kim19_Isolate11_vvx	2e-66	224.7	6.7	2.3e-66	224.5	6.7	1	1	84.7368421052632	Kim19	asexual_mixed	Unk_Cambodia_SEA	MixdCamb19	Asex11	Cambodia	6.694372	13.388744	0	81.2105	162.421	0	1	1_E	MixdCamb19_Isolate11	TRUE
1252	1252	NonamEVm003419t1_Kim19_Isolate11_vvx	de_novo	vvx	NonamEVm003419t1	816	Kim19_Isolate11_vvx	5.9e-36	124.4	12.7	7.1e-36	124.1	12.7	1.1	1	76.3157894736842	Kim19	asexual_mixed	Unk_Cambodia_SEA	MixdCamb19	Asex11	Cambodia	4.3340315	8.668063	0	34.371	68.742	0	8	8_I	MixdCamb19_Isolate11	TRUE
1253	1253	NonamEVm001844t2_Kim19_Isolate11_vvx	de_novo	vvx	NonamEVm001844t2	1173	Kim19_Isolate11_vvx	1.1e-33	116.8	45.5	1.2e-32	113.5	44.9	2.3	1	81.8421052631579	Kim19	asexual_mixed	Unk_Cambodia_SEA	MixdCamb19	Asex11	Cambodia	11.186403	22.372806	0	136.9195	273.839	0	1	1_E	MixdCamb19_Isolate11	TRUE
1254	1254	NonamEVm002451t1_Kim19_Isolate11_vvx	de_novo	vvx	NonamEVm002451t1	1107	Kim19_Isolate11_vvx	4.9e-60	203.6	2.8	5.5e-60	203.5	2.8	1	1	87.6315789473684	Kim19	asexual_mixed	Unk_Cambodia_SEA	MixdCamb19	Asex11	Cambodia	21.315177	42.630354	0	243.913	487.826	0	1	1_E	MixdCamb19_Isolate11	TRUE
1255	1255	NonamEVm001734t10_Kim19_Isolate11_vvx	de_novo	vvx	NonamEVm001734t10	1032	Kim19_Isolate11_vvx	1.4e-52	179.1	0.3	1.6e-52	178.9	0.3	1	1	77.6315789473684	Kim19	asexual_mixed	Unk_Cambodia_SEA	MixdCamb19	Asex11	Cambodia	9.607573	12.95668	6.258466	69.005	136.535	1.475	1	1_E	MixdCamb19_Isolate11	TRUE
1256	1256	NonamEVm000276t1_Kim19_Isolate14_vvx	de_novo	vvx	NonamEVm000276t1	1092	Kim19_Isolate14_vvx	1.6e-45	153.7	51.5	3.4e-43	146.1	51.5	2.3	1	99.7368421052632	Kim19	asexual_mixed	Unk_Cambodia_SEA	MixdCamb19	Asex14	Cambodia	267.772143	356.775051	178.769235	139.263	251.574	26.952	9	9_E	MixdCamb19_Isolate14	TRUE
1257	1257	NonamEVm000223t1_Kim19_Isolate14_vvx	de_novo	vvx	NonamEVm000223t1	1179	Kim19_Isolate14_vvx	4.9e-52	175.2	25	7.7e-52	174.5	25	1.3	1	96.3157894736842	Kim19	asexual_mixed	Unk_Cambodia_SEA	MixdCamb19	Asex14	Cambodia	127.0416535	169.621164	84.462143	72.5	131	14	4	4_C	MixdCamb19_Isolate14	TRUE
1258	1258	NonamEVm000097t2_Kim19_Isolate14_vvx	de_novo	vvx	NonamEVm000097t2	1557	Kim19_Isolate14_vvx	1.5e-43	147.2	15.3	3.2e-43	146.2	15.3	1.4	1	90	Kim19	asexual_mixed	Unk_Cambodia_SEA	MixdCamb19	Asex14	Cambodia	211.434437	323.255463	99.613411	183.5	344	23	7	7_E	MixdCamb19_Isolate14	TRUE
1259	1259	NonamEVm000158t1_Kim19_Isolate14_vvx	de_novo	vvx	NonamEVm000158t1	1329	Kim19_Isolate14_vvx	3.4e-67	225.1	7.2	4.5e-67	224.7	7.2	1.1	1	98.9473684210526	Kim19	asexual_mixed	Unk_Cambodia_SEA	MixdCamb19	Asex14	Cambodia	156.813452	292.750415	20.876489	132	260	4	1	1_E	MixdCamb19_Isolate14	TRUE
1260	1260	NonamEVm000133t1_Kim19_Isolate14_vvx	de_novo	vvx	NonamEVm000133t1	1395	Kim19_Isolate14_vvx	5.4e-61	204.7	12.2	6.6e-61	204.4	12.2	1.1	1	99.7368421052632	Kim19	asexual_mixed	Unk_Cambodia_SEA	MixdCamb19	Asex14	Cambodia	218.99782	231.075006	206.920634	129.5	217	42	1	1_E	MixdCamb19_Isolate14	TRUE
1261	1261	NonamEVm000102t1_Kim19_Isolate14_vvx	de_novo	vvx	NonamEVm000102t1	1539	Kim19_Isolate14_vvx	3.2e-30	103.4	52	1.4e-28	98	52	2.9	1	99.2105263157895	Kim19	asexual_mixed	Unk_Cambodia_SEA	MixdCamb19	Asex14	Cambodia	84.2636045	168.527209	0	88.5	177	0	3	3_E	MixdCamb19_Isolate14	TRUE
1262	1262	NonamEVm000239t1_Kim19_Isolate14_vvx	de_novo	vvx	NonamEVm000239t1	1149	Kim19_Isolate14_vvx	3.5e-75	251.4	27.1	3.9e-75	251.2	27.1	1	1	100	Kim19	asexual_mixed	Unk_Cambodia_SEA	MixdCamb19	Asex14	Cambodia	70.7472775	141.494555	0	53	106	0	4	4_C	MixdCamb19_Isolate14	TRUE
1263	1263	NonamEVm000250t1_Kim19_Isolate14_vvx	de_novo	vvx	NonamEVm000250t1	1134	Kim19_Isolate14_vvx	3.4e-58	195.4	29.7	1.3e-57	193.5	29.7	1.8	1	99.7368421052632	Kim19	asexual_mixed	Unk_Cambodia_SEA	MixdCamb19	Asex14	Cambodia	237.0427175	467.75633	6.329105	173	345	1	4	4_C	MixdCamb19_Isolate14	TRUE
1264	1264	NonamEVm000108t4_Kim19_Isolate14_vvx	de_novo	vvx	NonamEVm000108t4	1488	Kim19_Isolate14_vvx	9.6e-53	177.5	36.2	8e-51	171.2	36.2	2.4	1	81.0526315789474	Kim19	asexual_mixed	Unk_Cambodia_SEA	MixdCamb19	Asex14	Cambodia	67.4214765	117.628706	17.214247	61.3405	118.911	3.77	9	9_E	MixdCamb19_Isolate14	TRUE
1265	1265	NonamEVm000160t2_Kim19_Isolate14_vvx	de_novo	vvx	NonamEVm000160t2	1317	Kim19_Isolate14_vvx	1e-93	312.3	14.2	1.3e-93	312	14.2	1.1	1	93.1578947368421	Kim19	asexual_mixed	Unk_Cambodia_SEA	MixdCamb19	Asex14	Cambodia	63.26893	126.53786	0	55.6045	111.209	0	1	1_E	MixdCamb19_Isolate14	TRUE
1266	1266	NonamEVm000219t1_Kim19_Isolate14_vvx	de_novo	vvx	NonamEVm000219t1	1182	Kim19_Isolate14_vvx	2.1e-99	331.1	27.5	2.4e-99	330.9	27.5	1	1	92.8947368421053	Kim19	asexual_mixed	Unk_Cambodia_SEA	MixdCamb19	Asex14	Cambodia	102.8602835	125.868153	79.852414	55.389	97.501	13.277	9	9_E	MixdCamb19_Isolate14	TRUE
1267	1267	NonamEVm000276t3_Kim19_Isolate14_vvx	de_novo	vvx	NonamEVm000276t3	825	Kim19_Isolate14_vvx	8.3e-28	95.4	39.1	2.3e-25	87.4	39.1	2.3	1	78.4210526315789	Kim19	asexual_mixed	Unk_Cambodia_SEA	MixdCamb19	Asex14	Cambodia	192.515576	225.814395	159.216757	64.677	112.676	16.678	9	9_E	MixdCamb19_Isolate14	TRUE
1268	1268	NonamEVm000102t2_Kim19_Isolate14_vvx	de_novo	vvx	NonamEVm000102t2	1425	Kim19_Isolate14_vvx	3.6e-26	90	40.5	1.2e-23	81.8	40.5	3.1	1	99.2105263157895	Kim19	asexual_mixed	Unk_Cambodia_SEA	MixdCamb19	Asex14	Cambodia	26.4237545	52.847509	0	5.5	11	0	3	3_E	MixdCamb19_Isolate14	TRUE
1269	1269	NonamEVm000239t2_Kim19_Isolate14_vvx	de_novo	vvx	NonamEVm000239t2	954	Kim19_Isolate14_vvx	9.4e-55	184.1	23.9	1.5e-54	183.5	23.9	1.3	1	85.7894736842105	Kim19	asexual_mixed	Unk_Cambodia_SEA	MixdCamb19	Asex14	Cambodia	27.56292	55.12584	0	3.5	7	0	4	4_C	MixdCamb19_Isolate14	TRUE
1270	1270	NonamEVm000497t1_Kim19_Isolate15_vvx	de_novo	vvx	NonamEVm000497t1	1179	Kim19_Isolate15_vvx	1e-51	175.2	25	1.6e-51	174.5	25	1.3	1	96.3157894736842	Kim19	asexual_mixed	Unk_Cambodia_SEA	MixdCamb19	Asex15	Cambodia	78.5648245	144.314296	12.815353	108.5	215	2	4	4_C	MixdCamb19_Isolate15	TRUE
1271	1271	NonamEVm000299t2_Kim19_Isolate15_vvx	de_novo	vvx	NonamEVm000299t2	1431	Kim19_Isolate15_vvx	2.7e-43	147.5	15.1	4.6e-43	146.7	15.1	1.3	1	90	Kim19	asexual_mixed	Unk_Cambodia_SEA	MixdCamb19	Asex15	Cambodia	25.222162	50.444324	0	46.9195	93.839	0	7	7_E	MixdCamb19_Isolate15	TRUE
1272	1272	NonamEVm000408t1_Kim19_Isolate15_vvx	de_novo	vvx	NonamEVm000408t1	1272	Kim19_Isolate15_vvx	1.6e-79	266.7	21.9	6e-79	264.8	21.9	1.7	1	99.2105263157895	Kim19	asexual_mixed	Unk_Cambodia_SEA	MixdCamb19	Asex15	Cambodia	200.5629355	348.595631	52.53024	287.998	566.996	9	4	4_C	MixdCamb19_Isolate15	TRUE
1273	1273	NonamEVm000543t1_Kim19_Isolate15_vvx	de_novo	vvx	NonamEVm000543t1	1140	Kim19_Isolate15_vvx	2.1e-39	134.6	31.1	2.6e-39	134.4	31.1	1.1	1	90	Kim19	asexual_mixed	Unk_Cambodia_SEA	MixdCamb19	Asex15	Cambodia	24.131863	48.263726	0	34.568	69.136	0	15	15	MixdCamb19_Isolate15	TRUE
1274	1274	NonamEVm000199t1_Kim19_Isolate15_vvx	de_novo	vvx	NonamEVm000199t1	1689	Kim19_Isolate15_vvx	3.3e-80	269	18.2	6.3e-49	166	6.5	2.1	2	75	Kim19	asexual_mixed	Unk_Cambodia_SEA	MixdCamb19	Asex15	Cambodia	60.665394	121.330788	0	135.861	271.722	0	1	1_E	MixdCamb19_Isolate15	TRUE
1275	1275	NonamEVm000415t1_Kim19_Isolate15_vvx	de_novo	vvx	NonamEVm000415t1	1263	Kim19_Isolate15_vvx	9e-83	277.4	12.5	1e-82	277.2	12.5	1	1	99.7368421052632	Kim19	asexual_mixed	Unk_Cambodia_SEA	MixdCamb19	Asex15	Cambodia	45.678526	79.582125	11.774927	65.1945	128.389	2	1	1_E	MixdCamb19_Isolate15	TRUE
1276	1276	NonamEVm000398t1_Kim19_Isolate15_vvx	de_novo	vvx	NonamEVm000398t1	1287	Kim19_Isolate15_vvx	5.1e-85	284.8	10.7	6.7e-85	284.4	10.7	1.1	1	93.4210526315789	Kim19	asexual_mixed	Unk_Cambodia_SEA	MixdCamb19	Asex15	Cambodia	41.535677	77.31736	5.753994	64.2315	127.463	1	9	9_E	MixdCamb19_Isolate15	TRUE
1277	1277	NonamEVm000301t1_Kim19_Isolate15_vvx	de_novo	vvx	NonamEVm000301t1	1422	Kim19_Isolate15_vvx	3.1e-61	206.5	38.5	4.9e-61	205.9	38.5	1.3	1	99.2105263157895	Kim19	asexual_mixed	Unk_Cambodia_SEA	MixdCamb19	Asex15	Cambodia	45.478698	90.957396	0	84	168	0	3	3_E	MixdCamb19_Isolate15	TRUE
1278	1278	NonamEVm000531t1_Kim19_Isolate15_vvx	de_novo	vvx	NonamEVm000531t1	1143	Kim19_Isolate15_vvx	2.4e-78	262.9	0.6	2.7e-78	262.7	0.6	1	1	79.7368421052632	Kim19	asexual_mixed	Unk_Cambodia_SEA	MixdCamb19	Asex15	Cambodia	53.3175425	79.995586	26.639499	59.472	114.944	4	1	1_E	MixdCamb19_Isolate15	TRUE
[truncated: 10,820 more rows]
