# Supplementary material for: De novo assembly of plasmodium interspersed repeat (pir) genes from Plasmodium vivax RNAseq data suggests geographic conservation of sub-family transcription
Source: BMC Genomics. 2025 May 29;26:544. doi: 10.1186/s12864-025-11752-1 (PMC12121038; doi:10.1186/s12864-025-11752-1)
Supplement: Supplementary file 4 — Additional file 4 [file 12864_2025_11752_MOESM4_ESM.csv]

	Name	assembly	id99_ref	id99_nonref
1	NonamEVm000036t1	Meul22_PNG036_vvx	PVW1_060030700,PVP01_0624300,PVX_004535	NonamEVm002229t1_Kim19_Isolate16_vvx,NonamEVm003155t1_Zhu16_SMRU1_vvx,NonamEVm003282t1_Siegal20_Schizont_vvx,NonamEVm003076t1_Meul22_Pv041_vvx,NonamEVm003330t1_Meul22_Pv024_vvx,NonamEVm003121t1_Meul22_Pv023_vvx,NonamEVm003423t1_Meul22_Pv022_vvx,NonamEVm003399t1_Meul22_Pv021_vvx,NonamEVm003298t4_Meul22_Pv020_vvx,NonamEVm003090t1_Meul22_Pv017_vvx,NonamEVm003153t1_Meul22_Pv032_vvx,NonamEVm001721t1_M…
2	NonamEVm000037t1	Meul22_PNG036_vvx	PVP01_1471700	NonamEVm000564t1_Meul22_PNG056_vvx,NonamEVm002291t3_Kim19_Isolate12_vvx,NonamEVm003292t1_Siegal20_Schizont_vvx,NonamEVm003161t3_Zhu16_SMRU1_vvx,NonamEVm003210t1_Zhu16_SMRU2_vvx,NonamEVm003390t2_Zhu16_Mixed_vvx,NonamEVm003083t1_Meul22_Pv041_vvx,NonamEVm002029t1_Rangel20_MRMS_vvx,NonamEVm002806t2_Kim17_SRX2884277-SRR5646670_vvx,NonamEVm002662t1_Kim17_SRX2884278-SRR5646669_vvx,NonamEVm000523t2_Kim17…
3	NonamEVm000047t1	Meul22_PNG036_vvx	PVP01_0004020	NonamEVm000047t3_Meul22_PNG036_vvx
4	NonamEVm000047t3	Meul22_PNG036_vvx	PVP01_0004020	NonamEVm000047t1_Meul22_PNG036_vvx
5	NonamEVm000049t1	Meul22_PNG036_vvx		NonamEVm002334t6_Kim19_Isolate16_vvx,NonamEVm000695t1_Meul22_PNG056_vvx,NonamEVm002507t2_Kim19_Isolate12_vvx,NonamEVm001977t4_Kim19_Isolate20_vvx
6	NonamEVm000049t3	Meul22_PNG036_vvx		NonamEVm000049t4_Meul22_PNG036_vvx
7	NonamEVm000049t4	Meul22_PNG036_vvx		NonamEVm000049t3_Meul22_PNG036_vvx
8	NonamEVm000051t4	Meul22_PNG036_vvx		NonamEVm000051t5_Meul22_PNG036_vvx
9	NonamEVm000051t5	Meul22_PNG036_vvx		NonamEVm000051t4_Meul22_PNG036_vvx
10	NonamEVm000057t1	Meul22_PNG036_vvx	PVX_004525,PVW1_060030900,PVP01_0624500	NonamEVm003437t1_Meul22_Pv032_vvx,NonamEVm003469t1_Zhu16_SMRU2_vvx,NonamEVm003414t1_Meul22_Pv033_vvx,NonamEVm003706t1_Meul22_Pv022_vvx,NonamEVm003433t1_Meul22_Pv004_vvx,NonamEVm000776t1_Meul22_PNG056_vvx,NonamEVm003644t1_Meul22_Pv024_vvx,NonamEVm003659t1_Meul22_Pv021_vvx,NonamEVm005235t1_Gunalan19_Sal1_vvx
11	NonamEVm000072t1	Kim19_Isolate9_vvx	PVW1_090054300,PVW1_090054100,PVW1_090053900	NonamEVm003157t2_Meul22_Pv022_vvx,NonamEVm002795t3_Meul22_Pv017_vvx,NonamEVm002600t3_Meul22_Pv025_vvx,NonamEVm002821t2_Meul22_Pv041_vvx,NonamEVm001974t3_Kim19_Isolate16_vvx,NonamEVm002377t2_Kim17_SRX2884278-SRR5646669_vvx,NonamEVm000158t3_Kim17_SRX5158517-SRR8347510_vvx,NonamEVm002030t3_Kim19_Isolate2_vvx,NonamEVm002930t5_Kim19_Isolate3_vvx
12	NonamEVm000082t1	Kim19_Isolate9_vvx		NonamEVm003011t1_Meul22_Pv032_vvx,NonamEVm003187t1_Meul22_Pv024_vvx,NonamEVm002935t1_Meul22_Pv017_vvx,NonamEVm003145t1_Siegal20_Schizont_vvx,NonamEVm003228t4_Zhu16_Mixed_vvx,NonamEVm003025t1_Zhu16_SMRU1_vvx,NonamEVm003228t3_Zhu16_Mixed_vvx,NonamEVm001527t1_Kim17_SRX2884276-SRR5646671_vvx,NonamEVm001527t2_Kim17_SRX2884276-SRR5646671_vvx,NonamEVm000231t1_Kim17_SRX5158517-SRR8347510_vvx,NonamEVm0017…
13	NonamEVm000090t1	Kim19_Isolate5_vvx		NonamEVm000090t2_Kim19_Isolate5_vvx
14	NonamEVm000090t2	Kim19_Isolate5_vvx		NonamEVm000090t1_Kim19_Isolate5_vvx
15	NonamEVm000092t3	Meul22_PNG056_vvx		NonamEVm000092t4_Meul22_PNG056_vvx
16	NonamEVm000092t4	Meul22_PNG056_vvx		NonamEVm000092t3_Meul22_PNG056_vvx
17	NonamEVm000092t5	Meul22_PNG056_vvx		NonamEVm000092t6_Meul22_PNG056_vvx
18	NonamEVm000092t6	Meul22_PNG056_vvx		NonamEVm000092t5_Meul22_PNG056_vvx
19	NonamEVm000107t3	Meul22_Pv033_vvx		NonamEVm002688t3_Meul22_Pv023_vvx
20	NonamEVm000119t2	Kim19_Isolate19_vvx		NonamEVm001974t8_Kim19_Isolate16_vvx,NonamEVm002982t2_Siegal20_Schizont_vvx,NonamEVm002982t3_Siegal20_Schizont_vvx,NonamEVm000170t5_Kim19_Isolate5_vvx,NonamEVm003081t5_Zhu16_Mixed_vvx,NonamEVm000565t1_Cheng19_ERX2560131-ERR2541713_vvx,NonamEVm004253t1_Gunalan19_Sal1_vvx
21	NonamEVm000133t1	Kim19_Isolate14_vvx		NonamEVm002204t1_Kim17_SRX2884277-SRR5646670_vvx
22	NonamEVm000134t1	Kim19_Isolate5_vvx	PVW1_050039100	NonamEVm000267t1_Meul22_PNG056_vvx,NonamEVm000351t1_Kim17_SRX5158495-SRR8347532_vvx
23	NonamEVm000142t1	Meul22_PNG056_vvx		NonamEVm001413t1_Kim19_Isolate16_vvx,NonamEVm001707t1_Kim17_SRX2884278-SRR5646669_vvx
24	NonamEVm000146t1	Meul22_PNG056_vvx	PVP01_0624100	NonamEVm001109t1_Kim19_Isolate20_vvx
25	NonamEVm000153t1	Meul22_PNG056_vvx		NonamEVm002290t3_Meul22_Pv033_vvx
26	NonamEVm000158t2	Kim17_SRX5158517-SRR8347510_vvx	PVP01_0949400
27	NonamEVm000158t3	Kim17_SRX5158517-SRR8347510_vvx	PVW1_090054300,PVW1_090054100,PVW1_090053900	NonamEVm003157t2_Meul22_Pv022_vvx,NonamEVm002795t3_Meul22_Pv017_vvx,NonamEVm002030t3_Kim19_Isolate2_vvx,NonamEVm002600t3_Meul22_Pv025_vvx,NonamEVm000072t1_Kim19_Isolate9_vvx,NonamEVm002821t2_Meul22_Pv041_vvx,NonamEVm001974t3_Kim19_Isolate16_vvx,NonamEVm002930t5_Kim19_Isolate3_vvx,NonamEVm002377t2_Kim17_SRX2884278-SRR5646669_vvx
28	NonamEVm000164t1	Kim19_Isolate1_vvx	PVW1_090054300,PVW1_090054100,PVW1_090053900	NonamEVm001974t10_Kim19_Isolate16_vvx,NonamEVm002821t2_Meul22_Pv041_vvx,NonamEVm001974t3_Kim19_Isolate16_vvx,NonamEVm003157t2_Meul22_Pv022_vvx,NonamEVm002795t3_Meul22_Pv017_vvx,NonamEVm002030t3_Kim19_Isolate2_vvx,NonamEVm002377t2_Kim17_SRX2884278-SRR5646669_vvx
29	NonamEVm000170t5	Kim19_Isolate5_vvx		NonamEVm003081t5_Zhu16_Mixed_vvx,NonamEVm001974t8_Kim19_Isolate16_vvx,NonamEVm002982t2_Siegal20_Schizont_vvx,NonamEVm000565t1_Cheng19_ERX2560131-ERR2541713_vvx,NonamEVm000119t2_Kim19_Isolate19_vvx
30	NonamEVm000182t1	Kim19_Isolate1_vvx		NonamEVm002063t6_Kim19_Isolate11_vvx,NonamEVm000201t1_Kim19_Isolate19_vvx
31	NonamEVm000186t1	Meul22_PNG056_vvx	PVP01_0005930	NonamEVm002487t1_Zhu16_SMRU2_vvx,NonamEVm002419t7_Zhu16_Mixed_vvx
32	NonamEVm000194t1	Kim19_Isolate1_vvx	PVX_113230,PVP01_1147700,PVW1_110053600	NonamEVm003083t1_Meul22_Pv032_vvx,NonamEVm002176t1_Kim19_Isolate16_vvx,NonamEVm002212t1_Kim19_Isolate12_vvx,NonamEVm003161t1_Zhu16_SMRU2_vvx,NonamEVm003101t1_Zhu16_SMRU1_vvx,NonamEVm003317t1_Zhu16_Mixed_vvx,NonamEVm003226t1_Siegal20_Schizont_vvx,NonamEVm001939t1_Rangel20_MRMS_vvx,NonamEVm003025t1_Meul22_Pv041_vvx,NonamEVm003092t1_Meul22_Pv033_vvx,NonamEVm002822t1_Meul22_Pv025_vvx,NonamEVm003070t1…
33	NonamEVm000201t1	Kim19_Isolate19_vvx		NonamEVm002057t2_Kim19_Isolate7_vvx,NonamEVm002550t2_Kim19_Isolate4_vvx,NonamEVm002141t1_Kim19_Isolate2_vvx,NonamEVm003077t1_Zhu16_SMRU2_vvx,NonamEVm003228t1_Zhu16_Mixed_vvx,NonamEVm000182t1_Kim19_Isolate1_vvx,NonamEVm002063t6_Kim19_Isolate11_vvx
34	NonamEVm000202t1	Kim19_Isolate1_vvx	PVW1_060030700,PVP01_0624300,PVX_004535	NonamEVm002229t1_Kim19_Isolate16_vvx,NonamEVm003155t1_Zhu16_SMRU1_vvx,NonamEVm003282t1_Siegal20_Schizont_vvx,NonamEVm003076t1_Meul22_Pv041_vvx,NonamEVm003330t1_Meul22_Pv024_vvx,NonamEVm003121t1_Meul22_Pv023_vvx,NonamEVm003423t1_Meul22_Pv022_vvx,NonamEVm003399t1_Meul22_Pv021_vvx,NonamEVm003298t4_Meul22_Pv020_vvx,NonamEVm003090t1_Meul22_Pv017_vvx,NonamEVm002322t1_Kim19_Isolate2_vvx,NonamEVm003153t1…
35	NonamEVm000204t1	Meul22_PNG056_vvx		NonamEVm000204t2_Meul22_PNG056_vvx
36	NonamEVm000204t2	Meul22_PNG056_vvx		NonamEVm000204t1_Meul22_PNG056_vvx
37	NonamEVm000207t1	Kim19_Isolate5_vvx	PVX_113230,PVP01_1147700,PVW1_110053600	NonamEVm003083t1_Meul22_Pv032_vvx,NonamEVm002176t1_Kim19_Isolate16_vvx,NonamEVm002212t1_Kim19_Isolate12_vvx,NonamEVm003161t1_Zhu16_SMRU2_vvx,NonamEVm003101t1_Zhu16_SMRU1_vvx,NonamEVm003317t1_Zhu16_Mixed_vvx,NonamEVm003226t1_Siegal20_Schizont_vvx,NonamEVm001939t1_Rangel20_MRMS_vvx,NonamEVm003025t1_Meul22_Pv041_vvx,NonamEVm003092t1_Meul22_Pv033_vvx,NonamEVm002822t1_Meul22_Pv025_vvx,NonamEVm003070t1…
38	NonamEVm000207t2	Kim19_Isolate5_vvx		NonamEVm003717t2_Meul22_Pv021_vvx,NonamEVm003735t1_Meul22_Pv020_vvx
39	NonamEVm000208t1	Kim17_SRX5158517-SRR8347510_vvx		NonamEVm001994t1_Kim19_Isolate16_vvx
40	NonamEVm000223t1	Kim19_Isolate14_vvx	PVX_113230,PVP01_1147700,PVW1_110053600	NonamEVm003083t1_Meul22_Pv032_vvx,NonamEVm002176t1_Kim19_Isolate16_vvx,NonamEVm002212t1_Kim19_Isolate12_vvx,NonamEVm003161t1_Zhu16_SMRU2_vvx,NonamEVm003101t1_Zhu16_SMRU1_vvx,NonamEVm003317t1_Zhu16_Mixed_vvx,NonamEVm003226t1_Siegal20_Schizont_vvx,NonamEVm001939t1_Rangel20_MRMS_vvx,NonamEVm003025t1_Meul22_Pv041_vvx,NonamEVm003092t1_Meul22_Pv033_vvx,NonamEVm002822t1_Meul22_Pv025_vvx,NonamEVm003070t1…
41	NonamEVm000223t1	Kim19_Isolate19_vvx	PVX_113230,PVP01_1147700,PVW1_110053600	NonamEVm003083t1_Meul22_Pv032_vvx,NonamEVm002176t1_Kim19_Isolate16_vvx,NonamEVm002212t1_Kim19_Isolate12_vvx,NonamEVm003161t1_Zhu16_SMRU2_vvx,NonamEVm003101t1_Zhu16_SMRU1_vvx,NonamEVm003317t1_Zhu16_Mixed_vvx,NonamEVm003226t1_Siegal20_Schizont_vvx,NonamEVm001939t1_Rangel20_MRMS_vvx,NonamEVm003025t1_Meul22_Pv041_vvx,NonamEVm003092t1_Meul22_Pv033_vvx,NonamEVm002822t1_Meul22_Pv025_vvx,NonamEVm003070t1…
42	NonamEVm000225t1	Kim19_Isolate5_vvx		NonamEVm001719t1_Kim17_SRX2884276-SRR5646671_vvx,NonamEVm002806t2_Kim17_SRX2884277-SRR5646670_vvx,NonamEVm000523t2_Kim17_SRX5158495-SRR8347532_vvx,NonamEVm000271t1_Kim17_SRX5158517-SRR8347510_vvx,NonamEVm000239t1_Kim19_Isolate14_vvx
43	NonamEVm000229t3	Meul22_PNG056_vvx		NonamEVm002659t1_Siegal20_Schizont_vvx
44	NonamEVm000229t6	Meul22_PNG056_vvx		NonamEVm002840t4_Zhu16_Mixed_vvx,NonamEVm002840t3_Zhu16_Mixed_vvx,NonamEVm001722t1_Kim19_Isolate12_vvx,NonamEVm002710t2_Zhu16_SMRU2_vvx,NonamEVm003657t6_Gunalan19_Sal1_vvx
45	NonamEVm000231t1	Kim17_SRX5158517-SRR8347510_vvx		NonamEVm000231t2_Kim17_SRX5158517-SRR8347510_vvx,NonamEVm002719t10_Kim19_Isolate6_vvx,NonamEVm003145t1_Siegal20_Schizont_vvx,NonamEVm003011t1_Meul22_Pv032_vvx,NonamEVm003187t1_Meul22_Pv024_vvx,NonamEVm002935t1_Meul22_Pv017_vvx,NonamEVm000082t1_Kim19_Isolate9_vvx,NonamEVm001741t1_Kim19_Isolate20_vvx,NonamEVm001527t1_Kim17_SRX2884276-SRR5646671_vvx,NonamEVm001527t2_Kim17_SRX2884276-SRR5646671_vvx
46	NonamEVm000231t2	Kim17_SRX5158517-SRR8347510_vvx		NonamEVm003025t1_Zhu16_SMRU1_vvx,NonamEVm002719t10_Kim19_Isolate6_vvx,NonamEVm002550t1_Kim19_Isolate4_vvx,NonamEVm001527t1_Kim17_SRX2884276-SRR5646671_vvx,NonamEVm001527t2_Kim17_SRX2884276-SRR5646671_vvx,NonamEVm000231t1_Kim17_SRX5158517-SRR8347510_vvx
47	NonamEVm000237t1	Meul22_PNG056_vvx	PVW1_140077500
48	NonamEVm000239t1	Kim19_Isolate14_vvx	PVP01_1471700	NonamEVm003210t1_Zhu16_SMRU2_vvx,NonamEVm003390t2_Zhu16_Mixed_vvx,NonamEVm003016t1_Kim19_Isolate6_vvx,NonamEVm003083t1_Meul22_Pv041_vvx,NonamEVm002291t3_Kim19_Isolate12_vvx,NonamEVm003292t1_Siegal20_Schizont_vvx,NonamEVm000564t1_Meul22_PNG056_vvx,NonamEVm000037t1_Meul22_PNG036_vvx,NonamEVm002233t1_Kim19_Isolate7_vvx,NonamEVm002029t1_Rangel20_MRMS_vvx,NonamEVm003161t3_Zhu16_SMRU1_vvx,NonamEVm00325…
49	NonamEVm000240t2	Kim19_Isolate1_vvx		NonamEVm001254t5_Meul22_Pv014_vvx,NonamEVm003412t1_Meul22_Pv004_vvx,NonamEVm001343t1_Cheng19_ERX2560129-ERR2541711_vvx,NonamEVm003110t1_Kim17_SRX2884277-SRR5646670_vvx
50	NonamEVm000243t1	Kim19_Isolate19_vvx	PVW1_060030700,PVP01_0624300,PVX_004535	NonamEVm002229t1_Kim19_Isolate16_vvx,NonamEVm003155t1_Zhu16_SMRU1_vvx,NonamEVm003282t1_Siegal20_Schizont_vvx,NonamEVm003076t1_Meul22_Pv041_vvx,NonamEVm003330t1_Meul22_Pv024_vvx,NonamEVm003121t1_Meul22_Pv023_vvx,NonamEVm003423t1_Meul22_Pv022_vvx,NonamEVm003399t1_Meul22_Pv021_vvx,NonamEVm003298t4_Meul22_Pv020_vvx,NonamEVm003090t1_Meul22_Pv017_vvx,NonamEVm002322t1_Kim19_Isolate2_vvx,NonamEVm000202t1…
51	NonamEVm000243t2	Kim19_Isolate19_vvx	PVW1_060030700,PVP01_0624300,PVX_004535	NonamEVm002229t1_Kim19_Isolate16_vvx,NonamEVm003155t1_Zhu16_SMRU1_vvx,NonamEVm003282t1_Siegal20_Schizont_vvx,NonamEVm003076t1_Meul22_Pv041_vvx,NonamEVm003330t1_Meul22_Pv024_vvx,NonamEVm003121t1_Meul22_Pv023_vvx,NonamEVm003423t1_Meul22_Pv022_vvx,NonamEVm003399t1_Meul22_Pv021_vvx,NonamEVm003298t4_Meul22_Pv020_vvx,NonamEVm003090t1_Meul22_Pv017_vvx,NonamEVm002322t1_Kim19_Isolate2_vvx,NonamEVm000690t1…
52	NonamEVm000244t6	Meul22_PNG056_vvx	PVP01_1472500
53	NonamEVm000250t1	Kim19_Isolate14_vvx		NonamEVm003210t1_Meul22_Pv032_vvx,NonamEVm003173t1_Meul22_Pv023_vvx,NonamEVm003452t1_Meul22_Pv021_vvx,NonamEVm000587t1_Meul22_PNG056_vvx,NonamEVm001145t1_Cheng19_ERX2560129-ERR2541711_vvx,NonamEVm002716t1_Kim17_SRX2884278-SRR5646669_vvx,NonamEVm005745t2_Imp22_P2_vvx
54	NonamEVm000251t1	Meul22_PNG056_vvx		NonamEVm002584t1_Meul22_Pv033_vvx,NonamEVm002628t1_Meul22_Pv023_vvx,NonamEVm002719t1_Meul22_Pv020_vvx
55	NonamEVm000254t1	Kim17_SRX5158517-SRR8347510_vvx	PVX_113230,PVP01_1147700,PVW1_110053600	NonamEVm003083t1_Meul22_Pv032_vvx,NonamEVm002176t1_Kim19_Isolate16_vvx,NonamEVm002212t1_Kim19_Isolate12_vvx,NonamEVm003161t1_Zhu16_SMRU2_vvx,NonamEVm003101t1_Zhu16_SMRU1_vvx,NonamEVm003317t1_Zhu16_Mixed_vvx,NonamEVm003226t1_Siegal20_Schizont_vvx,NonamEVm001939t1_Rangel20_MRMS_vvx,NonamEVm003025t1_Meul22_Pv041_vvx,NonamEVm003092t1_Meul22_Pv033_vvx,NonamEVm002822t1_Meul22_Pv025_vvx,NonamEVm003070t1…
56	NonamEVm000257t1	Meul22_PNG056_vvx	PVP01_0007570
57	NonamEVm000266t1	Meul22_PNG056_vvx	PVW1_120014300
58	NonamEVm000267t1	Meul22_PNG056_vvx	PVW1_050039100	NonamEVm000351t1_Kim17_SRX5158495-SRR8347532_vvx,NonamEVm000134t1_Kim19_Isolate5_vvx
59	NonamEVm000271t1	Kim17_SRX5158517-SRR8347510_vvx	PVP01_1471700	NonamEVm003210t1_Zhu16_SMRU2_vvx,NonamEVm003390t2_Zhu16_Mixed_vvx,NonamEVm003016t1_Kim19_Isolate6_vvx,NonamEVm000239t1_Kim19_Isolate14_vvx,NonamEVm003083t1_Meul22_Pv041_vvx,NonamEVm002291t3_Kim19_Isolate12_vvx,NonamEVm003292t1_Siegal20_Schizont_vvx,NonamEVm000564t1_Meul22_PNG056_vvx,NonamEVm000037t1_Meul22_PNG036_vvx,NonamEVm002233t1_Kim19_Isolate7_vvx,NonamEVm002029t1_Rangel20_MRMS_vvx,NonamEVm0…
60	NonamEVm000271t1	Meul22_PNG056_vvx		NonamEVm001729t1_Kim19_Isolate2_vvx
61	NonamEVm000274t1	Cheng19_ERX2560133-ERR2541715_vvx		NonamEVm001278t1_Cheng19_ERX2560127-ERR2541709_vvx
62	NonamEVm000287t1	Kim19_Isolate19_vvx		NonamEVm000287t3_Kim19_Isolate19_vvx
63	NonamEVm000287t3	Kim19_Isolate19_vvx		NonamEVm000287t1_Kim19_Isolate19_vvx
64	NonamEVm000305t11	Kim17_SRX5158517-SRR8347510_vvx	PVX_022185,PVW1_120087700	NonamEVm003483t1_Zhu16_SMRU2_vvx,NonamEVm003650t1_Meul22_Pv024_vvx,NonamEVm003623t2_Zhu16_Mixed_vvx,NonamEVm000843t1_Cheng19_ERX2560130-ERR2541712_vvx,NonamEVm000864t1_Cheng19_ERX2560131-ERR2541713_vvx,NonamEVm005255t1_Gunalan19_Sal1_vvx
65	NonamEVm000313t1	Kim17_SRX5158495-SRR8347532_vvx	PVW1_070043600	NonamEVm002507t1_Meul22_Pv041_vvx,NonamEVm002395t7_Meul22_Pv022_vvx,NonamEVm002753t1_Meul22_Pv021_vvx,NonamEVm001173t15_Kim19_Isolate20_vvx
66	NonamEVm000314t1	Meul22_PNG056_vvx		NonamEVm001829t1_Kim19_Isolate16_vvx
67	NonamEVm000319t1	Meul22_PNG056_vvx		NonamEVm002766t1_Meul22_Pv023_vvx,NonamEVm002764t1_Meul22_Pv004_vvx
68	NonamEVm000322t1	Meul22_PNG056_vvx		NonamEVm000322t2_Meul22_PNG056_vvx
69	NonamEVm000322t2	Meul22_PNG056_vvx		NonamEVm000322t1_Meul22_PNG056_vvx
70	NonamEVm000323t3	Kim17_SRX5158495-SRR8347532_vvx		NonamEVm000323t4_Kim17_SRX5158495-SRR8347532_vvx
71	NonamEVm000323t4	Kim17_SRX5158495-SRR8347532_vvx		NonamEVm000323t3_Kim17_SRX5158495-SRR8347532_vvx
72	NonamEVm000323t5	Kim17_SRX5158495-SRR8347532_vvx		NonamEVm002735t1_Meul22_Pv033_vvx,NonamEVm002365t1_Meul22_Pv025_vvx,NonamEVm002992t2_Meul22_Pv022_vvx,NonamEVm004450t1_Imp22_P2_vvx
73	NonamEVm000323t6	Kim17_SRX5158495-SRR8347532_vvx	PVP01_1100200
74	NonamEVm000328t1	Cheng19_ERX2560131-ERR2541713_vvx	PVW1_040010100
75	NonamEVm000329t1	Meul22_PNG056_vvx		NonamEVm002740t1_Meul22_Pv032_vvx,NonamEVm002798t1_Kim19_Isolate3_vvx
76	NonamEVm000330t1	Meul22_PNG056_vvx	PVW1_070044000	NonamEVm002275t1_Kim19_Isolate4_vvx
77	NonamEVm000331t2	Meul22_PNG056_vvx		NonamEVm002801t1_Zhu16_SMRU1_vvx,NonamEVm001867t1_Kim19_Isolate2_vvx,NonamEVm002056t2_Kim19_Isolate4_vvx
78	NonamEVm000336t1	Kim17_SRX5158495-SRR8347532_vvx		NonamEVm001141t1_Meul22_Pv030_vvx
79	NonamEVm000342t2	Meul22_Pv014_vvx		NonamEVm002390t1_Zhu16_Mixed_vvx,NonamEVm001744t4_Meul22_Pv025_vvx
80	NonamEVm000351t1	Kim17_SRX5158495-SRR8347532_vvx	PVW1_050039100	NonamEVm000134t1_Kim19_Isolate5_vvx,NonamEVm000267t1_Meul22_PNG056_vvx
81	NonamEVm000356t1	Meul22_PNG056_vvx		NonamEVm000356t2_Meul22_PNG056_vvx
82	NonamEVm000356t2	Meul22_PNG056_vvx		NonamEVm000356t1_Meul22_PNG056_vvx
83	NonamEVm000405t1	Meul22_PNG056_vvx		NonamEVm000405t2_Meul22_PNG056_vvx,NonamEVm003070t2_Meul22_Pv024_vvx,NonamEVm002828t1_Meul22_Pv017_vvx
84	NonamEVm000405t2	Meul22_PNG056_vvx		NonamEVm000405t1_Meul22_PNG056_vvx
85	NonamEVm000405t5	Meul22_PNG056_vvx		NonamEVm000405t8_Meul22_PNG056_vvx,NonamEVm000405t6_Meul22_PNG056_vvx
86	NonamEVm000405t6	Meul22_PNG056_vvx		NonamEVm000405t8_Meul22_PNG056_vvx,NonamEVm000405t5_Meul22_PNG056_vvx
87	NonamEVm000405t8	Meul22_PNG056_vvx		NonamEVm000405t6_Meul22_PNG056_vvx,NonamEVm000405t5_Meul22_PNG056_vvx
88	NonamEVm000406t1	Kim19_Isolate17_vvx		NonamEVm000406t2_Kim19_Isolate17_vvx
89	NonamEVm000406t2	Kim19_Isolate17_vvx		NonamEVm000406t1_Kim19_Isolate17_vvx
90	NonamEVm000406t6	Kim17_SRX5158495-SRR8347532_vvx		NonamEVm000406t7_Kim17_SRX5158495-SRR8347532_vvx
91	NonamEVm000406t7	Kim17_SRX5158495-SRR8347532_vvx		NonamEVm003131t10_Meul22_Pv021_vvx,NonamEVm000406t6_Kim17_SRX5158495-SRR8347532_vvx,NonamEVm002822t2_Meul22_Pv041_vvx,NonamEVm002885t3_Zhu16_SMRU1_vvx
92	NonamEVm000408t2	Kim19_Isolate15_vvx		NonamEVm002154t1_Kim19_Isolate12_vvx
93	NonamEVm000418t4	Meul22_PNG056_vvx	PVW1_140082000
94	NonamEVm000422t5	Meul22_Pv020_vvx		NonamEVm003257t2_Meul22_Pv023_vvx
95	NonamEVm000425t1	Kim19_Isolate17_vvx		NonamEVm002613t1_Meul22_Pv023_vvx,NonamEVm002717t1_Meul22_Pv020_vvx,NonamEVm001433t1_Rangel20_MRMS_vvx,NonamEVm002696t10_Siegal20_Schizont_vvx,NonamEVm001967t1_Rangel20_TCF_vvx,NonamEVm004230t1_Imp22_P6_vvx
96	NonamEVm000426t1	Kim17_SRX5158495-SRR8347532_vvx		NonamEVm002884t1_Meul22_Pv033_vvx,NonamEVm003130t3_Meul22_Pv022_vvx,NonamEVm001916t3_Kim19_Isolate7_vvx
97	NonamEVm000435t1	Meul22_PNG056_vvx		NonamEVm002450t2_Kim19_Isolate4_vvx
98	NonamEVm000456t2	Kim17_SRX5158495-SRR8347532_vvx		NonamEVm002148t1_Cheng19_ERX2560129-ERR2541711_vvx
99	NonamEVm000465t1	Meul22_PNG056_vvx		NonamEVm000465t2_Meul22_PNG056_vvx
100	NonamEVm000465t2	Meul22_PNG056_vvx		NonamEVm000465t1_Meul22_PNG056_vvx
101	NonamEVm000466t3	Meul22_PNG056_vvx		NonamEVm003027t1_Zhu16_SMRU1_vvx,NonamEVm000466t4_Meul22_PNG056_vvx
102	NonamEVm000466t4	Meul22_PNG056_vvx		NonamEVm003027t1_Zhu16_SMRU1_vvx,NonamEVm003003t1_Meul22_Pv033_vvx,NonamEVm000466t3_Meul22_PNG056_vvx
103	NonamEVm000468t1	Meul22_PNG056_vvx		NonamEVm000468t2_Meul22_PNG056_vvx
104	NonamEVm000468t2	Meul22_PNG056_vvx		NonamEVm000468t1_Meul22_PNG056_vvx
105	NonamEVm000490t1	Kim17_SRX5158495-SRR8347532_vvx	PVX_113230,PVP01_1147700,PVW1_110053600	NonamEVm003083t1_Meul22_Pv032_vvx,NonamEVm002176t1_Kim19_Isolate16_vvx,NonamEVm002212t1_Kim19_Isolate12_vvx,NonamEVm003161t1_Zhu16_SMRU2_vvx,NonamEVm003101t1_Zhu16_SMRU1_vvx,NonamEVm003317t1_Zhu16_Mixed_vvx,NonamEVm003226t1_Siegal20_Schizont_vvx,NonamEVm001939t1_Rangel20_MRMS_vvx,NonamEVm003025t1_Meul22_Pv041_vvx,NonamEVm003092t1_Meul22_Pv033_vvx,NonamEVm002822t1_Meul22_Pv025_vvx,NonamEVm003070t1…
106	NonamEVm000490t2	Kim17_SRX5158495-SRR8347532_vvx		NonamEVm003317t2_Zhu16_Mixed_vvx,NonamEVm003717t1_Meul22_Pv021_vvx,NonamEVm003025t2_Meul22_Pv017_vvx,NonamEVm000518t2_Meul22_PNG056_vvx,NonamEVm002936t2_Kim19_Isolate6_vvx,NonamEVm008904t1_Imp22_P5_vvx,NonamEVm001018t2_Meul22_Pv014_vvx,NonamEVm002973t2_Kim19_Isolate10_vvx
107	NonamEVm000497t1	Kim19_Isolate15_vvx	PVX_113230,PVP01_1147700,PVW1_110053600	NonamEVm003083t1_Meul22_Pv032_vvx,NonamEVm002176t1_Kim19_Isolate16_vvx,NonamEVm002212t1_Kim19_Isolate12_vvx,NonamEVm003161t1_Zhu16_SMRU2_vvx,NonamEVm003101t1_Zhu16_SMRU1_vvx,NonamEVm003317t1_Zhu16_Mixed_vvx,NonamEVm003226t1_Siegal20_Schizont_vvx,NonamEVm001939t1_Rangel20_MRMS_vvx,NonamEVm003025t1_Meul22_Pv041_vvx,NonamEVm003092t1_Meul22_Pv033_vvx,NonamEVm002822t1_Meul22_Pv025_vvx,NonamEVm003070t1…
108	NonamEVm000516t1	Meul22_PNG056_vvx	PVX_093725	NonamEVm003155t1_Zhu16_SMRU2_vvx
109	NonamEVm000518t1	Meul22_PNG056_vvx	PVX_113230,PVP01_1147700,PVW1_110053600	NonamEVm003083t1_Meul22_Pv032_vvx,NonamEVm002176t1_Kim19_Isolate16_vvx,NonamEVm002212t1_Kim19_Isolate12_vvx,NonamEVm003161t1_Zhu16_SMRU2_vvx,NonamEVm003101t1_Zhu16_SMRU1_vvx,NonamEVm003317t1_Zhu16_Mixed_vvx,NonamEVm003226t1_Siegal20_Schizont_vvx,NonamEVm001939t1_Rangel20_MRMS_vvx,NonamEVm003025t1_Meul22_Pv041_vvx,NonamEVm003092t1_Meul22_Pv033_vvx,NonamEVm002822t1_Meul22_Pv025_vvx,NonamEVm003070t1…
110	NonamEVm000518t2	Meul22_PNG056_vvx		NonamEVm003317t2_Zhu16_Mixed_vvx,NonamEVm003717t1_Meul22_Pv021_vvx,NonamEVm003025t2_Meul22_Pv017_vvx,NonamEVm001018t2_Meul22_Pv014_vvx,NonamEVm000490t2_Kim17_SRX5158495-SRR8347532_vvx,NonamEVm008904t1_Imp22_P5_vvx,NonamEVm002973t2_Kim19_Isolate10_vvx,NonamEVm002936t2_Kim19_Isolate6_vvx
111	NonamEVm000520t7	Meul22_PNG056_vvx		NonamEVm003858t1_Zhu16_SMRU2_vvx
112	NonamEVm000523t1	Kim17_SRX5158495-SRR8347532_vvx	PVP01_1471700	NonamEVm003083t1_Meul22_Pv041_vvx,NonamEVm000523t2_Kim17_SRX5158495-SRR8347532_vvx,NonamEVm003210t1_Zhu16_SMRU2_vvx,NonamEVm003390t2_Zhu16_Mixed_vvx,NonamEVm003016t1_Kim19_Isolate6_vvx,NonamEVm000239t1_Kim19_Isolate14_vvx,NonamEVm000271t1_Kim17_SRX5158517-SRR8347510_vvx
113	NonamEVm000523t2	Kim17_SRX5158495-SRR8347532_vvx	PVP01_1471700	NonamEVm003083t1_Meul22_Pv041_vvx,NonamEVm003210t1_Zhu16_SMRU2_vvx,NonamEVm003390t2_Zhu16_Mixed_vvx,NonamEVm003016t1_Kim19_Isolate6_vvx,NonamEVm000239t1_Kim19_Isolate14_vvx,NonamEVm000271t1_Kim17_SRX5158517-SRR8347510_vvx,NonamEVm002291t3_Kim19_Isolate12_vvx,NonamEVm003292t1_Siegal20_Schizont_vvx,NonamEVm002233t1_Kim19_Isolate7_vvx,NonamEVm002029t1_Rangel20_MRMS_vvx,NonamEVm000564t1_Meul22_PNG056…
114	NonamEVm000525t1	Kim19_Isolate15_vvx	PVW1_060030700,PVP01_0624300,PVX_004535	NonamEVm003207t1_Zhu16_SMRU2_vvx,NonamEVm003380t1_Zhu16_Mixed_vvx,NonamEVm000557t1_Meul22_PNG056_vvx,NonamEVm002999t1_Kim19_Isolate6_vvx,NonamEVm000036t1_Meul22_PNG036_vvx,NonamEVm002229t1_Kim19_Isolate16_vvx,NonamEVm003155t1_Zhu16_SMRU1_vvx,NonamEVm003282t1_Siegal20_Schizont_vvx,NonamEVm003076t1_Meul22_Pv041_vvx,NonamEVm003330t1_Meul22_Pv024_vvx,NonamEVm003121t1_Meul22_Pv023_vvx,NonamEVm003423t1…
115	NonamEVm000527t1	Kim19_Isolate15_vvx	PVP01_1471700	NonamEVm003161t3_Zhu16_SMRU1_vvx,NonamEVm003255t1_Kim19_Isolate3_vvx,NonamEVm001886t1_Kim19_Isolate20_vvx,NonamEVm002291t3_Kim19_Isolate12_vvx,NonamEVm003292t1_Siegal20_Schizont_vvx,NonamEVm000564t1_Meul22_PNG056_vvx,NonamEVm000037t1_Meul22_PNG036_vvx,NonamEVm003210t1_Zhu16_SMRU2_vvx,NonamEVm003390t2_Zhu16_Mixed_vvx,NonamEVm003016t1_Kim19_Isolate6_vvx,NonamEVm003083t1_Meul22_Pv041_vvx,NonamEVm002…
116	NonamEVm000527t1	Meul22_PNG056_vvx	PVP01_0008390
117	NonamEVm000529t1	Kim19_Isolate17_vvx		NonamEVm002795t1_Meul22_Pv017_vvx
118	NonamEVm000545t1	Cheng19_ERX2560130-ERR2541712_vvx		NonamEVm002795t2_Meul22_Pv017_vvx
119	NonamEVm000545t2	Cheng19_ERX2560130-ERR2541712_vvx	PVW1_090054300,PVW1_090054100,PVW1_090053900	NonamEVm002600t3_Meul22_Pv025_vvx,NonamEVm001974t3_Kim19_Isolate16_vvx
120	NonamEVm000549t1	Meul22_PNG056_vvx		NonamEVm000549t2_Meul22_PNG056_vvx
121	NonamEVm000549t2	Meul22_PNG056_vvx		NonamEVm000549t1_Meul22_PNG056_vvx
122	NonamEVm000550t1	Cheng19_ERX2560129-ERR2541711_vvx	PVX_004537,PVW1_060030500	NonamEVm001489t1_Kim19_Isolate16_vvx,NonamEVm001282t2_Kim19_Isolate7_vvx,NonamEVm001654t1_Kim19_Isolate10_vvx,NonamEVm001928t1_Kim17_SRX2884277-SRR5646670_vvx,NonamEVm003312t1_Gunalan19_Sal1_vvx,NonamEVm002391t1_Zhu16_SMRU1_vvx,NonamEVm002305t1_Meul22_Pv017_vvx,NonamEVm000954t1_Kim17_SRX2884276-SRR5646671_vvx,NonamEVm000954t2_Kim17_SRX2884276-SRR5646671_vvx,NonamEVm002408t1_Zhu16_SMRU2_vvx,NonamE…
123	NonamEVm000550t1	Meul22_PNG056_vvx	PVW1_100015200	NonamEVm003137t1_Meul22_Pv033_vvx
124	NonamEVm000554t1	Meul22_PNG056_vvx	PVX_005065,PVW1_070044100	NonamEVm003148t1_Meul22_Pv033_vvx,NonamEVm000554t2_Meul22_PNG056_vvx,NonamEVm003093t1_Meul22_Pv017_vvx,NonamEVm004757t5_Gunalan19_Sal1_vvx
125	NonamEVm000554t2	Meul22_PNG056_vvx	PVX_005065	NonamEVm003148t1_Meul22_Pv033_vvx,NonamEVm004757t5_Gunalan19_Sal1_vvx,NonamEVm000554t1_Meul22_PNG056_vvx
126	NonamEVm000556t1	Kim17_SRX2884276-SRR5646671_vvx		NonamEVm001864t1_Meul22_Pv023_vvx,NonamEVm001911t1_Meul22_Pv020_vvx
127	NonamEVm000557t1	Meul22_PNG056_vvx	PVW1_060030700,PVP01_0624300,PVX_004535	NonamEVm003207t1_Zhu16_SMRU2_vvx,NonamEVm003380t1_Zhu16_Mixed_vvx,NonamEVm002229t1_Kim19_Isolate16_vvx,NonamEVm003155t1_Zhu16_SMRU1_vvx,NonamEVm003282t1_Siegal20_Schizont_vvx,NonamEVm003076t1_Meul22_Pv041_vvx,NonamEVm003330t1_Meul22_Pv024_vvx,NonamEVm003121t1_Meul22_Pv023_vvx,NonamEVm003423t1_Meul22_Pv022_vvx,NonamEVm003399t1_Meul22_Pv021_vvx,NonamEVm003298t4_Meul22_Pv020_vvx,NonamEVm003090t1_Meu…
128	NonamEVm000564t1	Meul22_PNG056_vvx	PVP01_1471700	NonamEVm002291t3_Kim19_Isolate12_vvx,NonamEVm003292t1_Siegal20_Schizont_vvx,NonamEVm003161t3_Zhu16_SMRU1_vvx,NonamEVm003210t1_Zhu16_SMRU2_vvx,NonamEVm003390t2_Zhu16_Mixed_vvx,NonamEVm003083t1_Meul22_Pv041_vvx,NonamEVm002029t1_Rangel20_MRMS_vvx,NonamEVm002806t2_Kim17_SRX2884277-SRR5646670_vvx,NonamEVm002662t1_Kim17_SRX2884278-SRR5646669_vvx,NonamEVm000523t2_Kim17_SRX5158495-SRR8347532_vvx,NonamEVm…
129	NonamEVm000564t2	Meul22_PNG056_vvx	PVW1_140006700,PVP01_1400400	NonamEVm003161t1_Zhu16_SMRU1_vvx,NonamEVm003210t3_Zhu16_SMRU2_vvx
130	NonamEVm000565t1	Cheng19_ERX2560131-ERR2541713_vvx		NonamEVm001974t8_Kim19_Isolate16_vvx,NonamEVm002982t2_Siegal20_Schizont_vvx,NonamEVm000119t2_Kim19_Isolate19_vvx,NonamEVm002982t3_Siegal20_Schizont_vvx,NonamEVm004253t1_Gunalan19_Sal1_vvx,NonamEVm000170t5_Kim19_Isolate5_vvx,NonamEVm003081t5_Zhu16_Mixed_vvx
131	NonamEVm000576t1	Cheng19_ERX2560129-ERR2541711_vvx		NonamEVm000576t2_Cheng19_ERX2560129-ERR2541711_vvx
132	NonamEVm000576t1	Meul22_PNG056_vvx		NonamEVm002694t1_Kim17_SRX2884278-SRR5646669_vvx
133	NonamEVm000576t2	Cheng19_ERX2560129-ERR2541711_vvx		NonamEVm000576t1_Cheng19_ERX2560129-ERR2541711_vvx
134	NonamEVm000586t1	Meul22_PNG056_vvx		NonamEVm000586t2_Meul22_PNG056_vvx
135	NonamEVm000586t2	Meul22_PNG056_vvx		NonamEVm000586t1_Meul22_PNG056_vvx
136	NonamEVm000587t1	Meul22_PNG056_vvx		NonamEVm003210t1_Meul22_Pv032_vvx,NonamEVm003173t1_Meul22_Pv023_vvx,NonamEVm003452t1_Meul22_Pv021_vvx,NonamEVm001145t1_Cheng19_ERX2560129-ERR2541711_vvx,NonamEVm002716t1_Kim17_SRX2884278-SRR5646669_vvx,NonamEVm005745t2_Imp22_P2_vvx,NonamEVm000250t1_Kim19_Isolate14_vvx
137	NonamEVm000592t1	Kim17_SRX5158495-SRR8347532_vvx		NonamEVm000730t1_Meul22_PNG056_vvx
138	NonamEVm000600t1	Meul22_Pv030_vvx		NonamEVm001958t1_Meul22_Pv033_vvx
139	NonamEVm000603t5	Meul22_PNG056_vvx		NonamEVm000603t6_Meul22_PNG056_vvx
140	NonamEVm000603t6	Meul22_PNG056_vvx		NonamEVm000603t5_Meul22_PNG056_vvx
141	NonamEVm000618t1	Kim17_SRX5158495-SRR8347532_vvx		NonamEVm002334t4_Kim19_Isolate16_vvx,NonamEVm002334t7_Kim19_Isolate16_vvx,NonamEVm004964t2_Gunalan19_Sal1_vvx
142	NonamEVm000618t1	Rangel20_JBC_vvx		NonamEVm001726t1_Kim19_Isolate16_vvx
143	NonamEVm000624t5	Meul22_PNG056_vvx		NonamEVm000624t6_Meul22_PNG056_vvx
144	NonamEVm000624t6	Meul22_PNG056_vvx		NonamEVm000624t5_Meul22_PNG056_vvx
145	NonamEVm000630t1	Kim19_Isolate17_vvx	PVX_113230,PVP01_1147700,PVW1_110053600	NonamEVm003083t1_Meul22_Pv032_vvx,NonamEVm002176t1_Kim19_Isolate16_vvx,NonamEVm002212t1_Kim19_Isolate12_vvx,NonamEVm003161t1_Zhu16_SMRU2_vvx,NonamEVm003101t1_Zhu16_SMRU1_vvx,NonamEVm003317t1_Zhu16_Mixed_vvx,NonamEVm003226t1_Siegal20_Schizont_vvx,NonamEVm001939t1_Rangel20_MRMS_vvx,NonamEVm003025t1_Meul22_Pv041_vvx,NonamEVm003092t1_Meul22_Pv033_vvx,NonamEVm002822t1_Meul22_Pv025_vvx,NonamEVm003070t1…
146	NonamEVm000631t1	Meul22_PNG056_vvx		NonamEVm000631t2_Meul22_PNG056_vvx
147	NonamEVm000631t2	Meul22_PNG056_vvx		NonamEVm000631t1_Meul22_PNG056_vvx
148	NonamEVm000638t3	Meul22_PNG056_vvx		NonamEVm003279t5_Meul22_Pv004_vvx,NonamEVm003279t4_Meul22_Pv004_vvx,NonamEVm002427t1_Kim19_Isolate12_vvx
149	NonamEVm000648t1	Meul22_PNG056_vvx	PVP01_0004180
150	NonamEVm000650t1	Cheng19_ERX2560130-ERR2541712_vvx	PVX_113230,PVP01_1147700,PVW1_110053600	NonamEVm003083t1_Meul22_Pv032_vvx,NonamEVm002176t1_Kim19_Isolate16_vvx,NonamEVm002212t1_Kim19_Isolate12_vvx,NonamEVm003161t1_Zhu16_SMRU2_vvx,NonamEVm003101t1_Zhu16_SMRU1_vvx,NonamEVm003317t1_Zhu16_Mixed_vvx,NonamEVm003226t1_Siegal20_Schizont_vvx,NonamEVm001939t1_Rangel20_MRMS_vvx,NonamEVm003025t1_Meul22_Pv041_vvx,NonamEVm003092t1_Meul22_Pv033_vvx,NonamEVm002822t1_Meul22_Pv025_vvx,NonamEVm003070t1…
151	NonamEVm000650t1	Meul22_PNG056_vvx		NonamEVm003299t1_Meul22_Pv032_vvx
152	NonamEVm000658t1	Meul22_PNG056_vvx	PVX_124710	NonamEVm003567t1_Meul22_Pv022_vvx,NonamEVm005016t1_Gunalan19_Sal1_vvx,NonamEVm002396t1_Kim19_Isolate7_vvx
153	NonamEVm000661t1	Meul22_Pv030_vvx		NonamEVm002059t2_Meul22_Pv032_vvx,NonamEVm002031t1_Meul22_Pv033_vvx,NonamEVm002059t1_Meul22_Pv032_vvx
154	NonamEVm000669t1	Meul22_PNG056_vvx	PVP01_0002810	NonamEVm003564t3_Meul22_Pv021_vvx,NonamEVm003510t1_Meul22_Pv024_vvx
155	NonamEVm000674t5	Meul22_PNG056_vvx		NonamEVm003619t2_Meul22_Pv024_vvx
156	NonamEVm000679t1	Cheng19_ERX2560131-ERR2541713_vvx	PVX_113230,PVP01_1147700,PVW1_110053600	NonamEVm003083t1_Meul22_Pv032_vvx,NonamEVm002176t1_Kim19_Isolate16_vvx,NonamEVm002212t1_Kim19_Isolate12_vvx,NonamEVm003161t1_Zhu16_SMRU2_vvx,NonamEVm003101t1_Zhu16_SMRU1_vvx,NonamEVm003317t1_Zhu16_Mixed_vvx,NonamEVm003226t1_Siegal20_Schizont_vvx,NonamEVm001939t1_Rangel20_MRMS_vvx,NonamEVm003025t1_Meul22_Pv041_vvx,NonamEVm003092t1_Meul22_Pv033_vvx,NonamEVm002822t1_Meul22_Pv025_vvx,NonamEVm003070t1…
157	NonamEVm000687t1	Meul22_PNG056_vvx		NonamEVm000687t2_Meul22_PNG056_vvx,NonamEVm003285t1_Meul22_Pv017_vvx,NonamEVm003534t1_Meul22_Pv024_vvx
158	NonamEVm000687t2	Meul22_PNG056_vvx		NonamEVm003285t1_Meul22_Pv017_vvx,NonamEVm003534t1_Meul22_Pv024_vvx,NonamEVm000687t1_Meul22_PNG056_vvx
159	NonamEVm000690t1	Cheng19_ERX2560130-ERR2541712_vvx	PVW1_060030700,PVP01_0624300,PVX_004535	NonamEVm002229t1_Kim19_Isolate16_vvx,NonamEVm003155t1_Zhu16_SMRU1_vvx,NonamEVm003282t1_Siegal20_Schizont_vvx,NonamEVm003076t1_Meul22_Pv041_vvx,NonamEVm003330t1_Meul22_Pv024_vvx,NonamEVm003121t1_Meul22_Pv023_vvx,NonamEVm003423t1_Meul22_Pv022_vvx,NonamEVm003399t1_Meul22_Pv021_vvx,NonamEVm003298t4_Meul22_Pv020_vvx,NonamEVm003090t1_Meul22_Pv017_vvx,NonamEVm002322t1_Kim19_Isolate2_vvx,NonamEVm000243t1…
160	NonamEVm000690t1	Meul22_PNG056_vvx		NonamEVm000690t2_Meul22_PNG056_vvx
161	NonamEVm000690t2	Meul22_PNG056_vvx		NonamEVm000690t1_Meul22_PNG056_vvx
162	NonamEVm000695t1	Meul22_PNG056_vvx		NonamEVm002334t6_Kim19_Isolate16_vvx,NonamEVm002507t2_Kim19_Isolate12_vvx,NonamEVm001977t4_Kim19_Isolate20_vvx,NonamEVm000049t1_Meul22_PNG036_vvx
163	NonamEVm000699t1	Meul22_PNG056_vvx		NonamEVm003340t1_Meul22_Pv033_vvx,NonamEVm003355t1_Meul22_Pv004_vvx
164	NonamEVm000703t1	Meul22_PNG056_vvx		NonamEVm000703t2_Meul22_PNG056_vvx
165	NonamEVm000703t2	Meul22_PNG056_vvx		NonamEVm000703t1_Meul22_PNG056_vvx
166	NonamEVm000709t1	Meul22_PNG056_vvx		NonamEVm000709t2_Meul22_PNG056_vvx
167	NonamEVm000709t2	Meul22_PNG056_vvx		NonamEVm000709t1_Meul22_PNG056_vvx
168	NonamEVm000709t3	Meul22_PNG056_vvx		NonamEVm000709t4_Meul22_PNG056_vvx
169	NonamEVm000709t4	Meul22_PNG056_vvx		NonamEVm000709t3_Meul22_PNG056_vvx
170	NonamEVm000711t1	Rangel20_JBC_vvx		NonamEVm002123t1_Rangel20_TCF_vvx
171	NonamEVm000715t1	Cheng19_ERX2560131-ERR2541713_vvx	PVW1_060030700,PVP01_0624300,PVX_004535	NonamEVm002229t1_Kim19_Isolate16_vvx,NonamEVm003155t1_Zhu16_SMRU1_vvx,NonamEVm003282t1_Siegal20_Schizont_vvx,NonamEVm003076t1_Meul22_Pv041_vvx,NonamEVm003330t1_Meul22_Pv024_vvx,NonamEVm003121t1_Meul22_Pv023_vvx,NonamEVm003423t1_Meul22_Pv022_vvx,NonamEVm003399t1_Meul22_Pv021_vvx,NonamEVm003298t4_Meul22_Pv020_vvx,NonamEVm003090t1_Meul22_Pv017_vvx,NonamEVm002322t1_Kim19_Isolate2_vvx,NonamEVm000243t1…
172	NonamEVm000730t1	Meul22_PNG056_vvx		NonamEVm000592t1_Kim17_SRX5158495-SRR8347532_vvx
173	NonamEVm000763t1	Kim17_SRX2884276-SRR5646671_vvx		NonamEVm001679t1_Kim17_SRX2884277-SRR5646670_vvx
174	NonamEVm000776t1	Meul22_PNG056_vvx	PVX_004525,PVW1_060030900,PVP01_0624500	NonamEVm003437t1_Meul22_Pv032_vvx,NonamEVm003469t1_Zhu16_SMRU2_vvx,NonamEVm003414t1_Meul22_Pv033_vvx,NonamEVm003706t1_Meul22_Pv022_vvx,NonamEVm003433t1_Meul22_Pv004_vvx,NonamEVm003644t1_Meul22_Pv024_vvx,NonamEVm003659t1_Meul22_Pv021_vvx,NonamEVm005235t1_Gunalan19_Sal1_vvx,NonamEVm000057t1_Meul22_PNG036_vvx
175	NonamEVm000777t1	Cheng19_ERX2560130-ERR2541712_vvx	PVW1_120087600	NonamEVm000810t1_Cheng19_ERX2560131-ERR2541713_vvx
176	NonamEVm000780t1	Meul22_PNG056_vvx		NonamEVm003710t1_Meul22_Pv022_vvx
177	NonamEVm000782t1	Meul22_PNG056_vvx	PVW1_000015500	NonamEVm003649t1_Meul22_Pv024_vvx
178	NonamEVm000789t1	Cheng19_ERX2560129-ERR2541711_vvx		NonamEVm002753t1_Meul22_Pv033_vvx,NonamEVm002538t1_Kim19_Isolate6_vvx,NonamEVm002538t2_Kim19_Isolate6_vvx,NonamEVm002707t1_Meul22_Pv017_vvx,NonamEVm001511t2_Kim19_Isolate20_vvx,NonamEVm001511t1_Kim19_Isolate20_vvx
179	NonamEVm000801t1	Rangel20_JBC_vvx		NonamEVm004289t1_Gunalan19_Sal1_vvx,NonamEVm001427t1_Kim17_SRX2884276-SRR5646671_vvx,NonamEVm002517t1_Kim17_SRX2884277-SRR5646670_vvx,NonamEVm002852t1_Meul22_Pv041_vvx
180	NonamEVm000803t3	Kim17_SRX2884276-SRR5646671_vvx	PVW1_080045300
181	NonamEVm000810t1	Cheng19_ERX2560131-ERR2541713_vvx	PVW1_120087600	NonamEVm000777t1_Cheng19_ERX2560130-ERR2541712_vvx
182	NonamEVm000815t1	Meul22_PNG056_vvx		NonamEVm003446t1_Meul22_Pv033_vvx
183	NonamEVm000834t1	Cheng19_ERX2560129-ERR2541711_vvx		NonamEVm002875t1_Kim19_Isolate3_vvx
184	NonamEVm000843t1	Cheng19_ERX2560130-ERR2541712_vvx	PVX_022185,PVW1_120087700	NonamEVm003483t1_Zhu16_SMRU2_vvx,NonamEVm003650t1_Meul22_Pv024_vvx,NonamEVm000305t11_Kim17_SRX5158517-SRR8347510_vvx,NonamEVm005255t1_Gunalan19_Sal1_vvx,NonamEVm000864t1_Cheng19_ERX2560131-ERR2541713_vvx,NonamEVm003623t2_Zhu16_Mixed_vvx
185	NonamEVm000853t1	Kim19_Isolate12_vvx		NonamEVm000853t2_Kim19_Isolate12_vvx,NonamEVm000853t3_Kim19_Isolate12_vvx,NonamEVm001785t1_Siegal20_Schizont_vvx
186	NonamEVm000853t2	Kim19_Isolate12_vvx		NonamEVm000853t1_Kim19_Isolate12_vvx
187	NonamEVm000853t3	Kim19_Isolate12_vvx		NonamEVm001139t1_Kim17_SRX2884278-SRR5646669_vvx,NonamEVm001139t2_Kim17_SRX2884278-SRR5646669_vvx,NonamEVm000853t1_Kim19_Isolate12_vvx
188	NonamEVm000864t1	Cheng19_ERX2560131-ERR2541713_vvx	PVX_022185,PVW1_120087700	NonamEVm003483t1_Zhu16_SMRU2_vvx,NonamEVm003650t1_Meul22_Pv024_vvx,NonamEVm000305t11_Kim17_SRX5158517-SRR8347510_vvx,NonamEVm005255t1_Gunalan19_Sal1_vvx,NonamEVm003623t2_Zhu16_Mixed_vvx,NonamEVm000843t1_Cheng19_ERX2560130-ERR2541712_vvx
189	NonamEVm000881t1	Meul22_PNG056_vvx		NonamEVm003807t1_Meul22_Pv022_vvx,NonamEVm003470t1_Meul22_Pv017_vvx,NonamEVm003070t1_Kim17_SRX2884278-SRR5646669_vvx
190	NonamEVm000882t1	Cheng19_ERX2560129-ERR2541711_vvx	PVW1_000011900	NonamEVm002418t1_Kim19_Isolate4_vvx,NonamEVm000882t2_Cheng19_ERX2560129-ERR2541711_vvx,NonamEVm002018t1_Kim19_Isolate2_vvx,NonamEVm002418t2_Kim19_Isolate4_vvx,NonamEVm001979t1_Kim19_Isolate12_vvx,NonamEVm002965t1_Zhu16_SMRU2_vvx,NonamEVm003105t1_Zhu16_Mixed_vvx,NonamEVm002892t1_Meul22_Pv023_vvx,NonamEVm003032t1_Meul22_Pv020_vvx,NonamEVm001653t1_Kim19_Isolate20_vvx,NonamEVm003078t1_Meul22_Pv024_vvx
191	NonamEVm000882t1	Kim19_Isolate12_vvx		NonamEVm001397t1_Kim19_Isolate6_vvx,NonamEVm001783t1_Zhu16_SMRU1_vvx
192	NonamEVm000882t2	Cheng19_ERX2560129-ERR2541711_vvx	PVW1_000011900	NonamEVm002418t1_Kim19_Isolate4_vvx,NonamEVm002018t1_Kim19_Isolate2_vvx,NonamEVm002418t2_Kim19_Isolate4_vvx,NonamEVm001979t1_Kim19_Isolate12_vvx,NonamEVm002965t1_Zhu16_SMRU2_vvx,NonamEVm003105t1_Zhu16_Mixed_vvx,NonamEVm002892t1_Meul22_Pv023_vvx,NonamEVm003032t1_Meul22_Pv020_vvx,NonamEVm001653t1_Kim19_Isolate20_vvx,NonamEVm000882t1_Cheng19_ERX2560129-ERR2541711_vvx
193	NonamEVm000882t2	Kim19_Isolate12_vvx		NonamEVm001397t2_Kim19_Isolate6_vvx
194	NonamEVm000888t1	Meul22_PNG056_vvx		NonamEVm003543t2_Meul22_Pv032_vvx
195	NonamEVm000942t1	Kim17_SRX2884276-SRR5646671_vvx		NonamEVm001910t1_Kim17_SRX2884277-SRR5646670_vvx
196	NonamEVm000950t1	Rangel20_JBC_vvx		NonamEVm002573t1_Rangel20_TCF_vvx
197	NonamEVm000954t1	Kim17_SRX2884276-SRR5646671_vvx	PVX_004537,PVW1_060030500	NonamEVm001489t1_Kim19_Isolate16_vvx,NonamEVm001282t2_Kim19_Isolate7_vvx,NonamEVm001654t1_Kim19_Isolate10_vvx,NonamEVm001928t1_Kim17_SRX2884277-SRR5646670_vvx,NonamEVm000954t2_Kim17_SRX2884276-SRR5646671_vvx,NonamEVm002391t1_Zhu16_SMRU1_vvx,NonamEVm002305t1_Meul22_Pv017_vvx,NonamEVm002408t1_Zhu16_SMRU2_vvx,NonamEVm002512t1_Zhu16_Mixed_vvx,NonamEVm001427t1_Kim19_Isolate12_vvx,NonamEVm001544t1_Kim1…
198	NonamEVm000954t2	Kim17_SRX2884276-SRR5646671_vvx	PVX_004537,PVW1_060030500	NonamEVm001489t1_Kim19_Isolate16_vvx,NonamEVm001282t2_Kim19_Isolate7_vvx,NonamEVm001654t1_Kim19_Isolate10_vvx,NonamEVm001928t1_Kim17_SRX2884277-SRR5646670_vvx,NonamEVm002391t1_Zhu16_SMRU1_vvx,NonamEVm002305t1_Meul22_Pv017_vvx,NonamEVm001427t1_Kim19_Isolate12_vvx,NonamEVm001544t1_Kim19_Isolate11_vvx,NonamEVm002388t1_Meul22_Pv023_vvx,NonamEVm002408t1_Zhu16_SMRU2_vvx,NonamEVm002512t1_Zhu16_Mixed_vvx…
199	NonamEVm000984t1	Cheng19_ERX2560129-ERR2541711_vvx		NonamEVm002736t3_Siegal20_Schizont_vvx
200	NonamEVm001016t1	Cheng19_ERX2560127-ERR2541709_vvx	PVX_113230,PVP01_1147700,PVW1_110053600	NonamEVm003083t1_Meul22_Pv032_vvx,NonamEVm002176t1_Kim19_Isolate16_vvx,NonamEVm002212t1_Kim19_Isolate12_vvx,NonamEVm003161t1_Zhu16_SMRU2_vvx,NonamEVm003101t1_Zhu16_SMRU1_vvx,NonamEVm003317t1_Zhu16_Mixed_vvx,NonamEVm003226t1_Siegal20_Schizont_vvx,NonamEVm001939t1_Rangel20_MRMS_vvx,NonamEVm003025t1_Meul22_Pv041_vvx,NonamEVm003092t1_Meul22_Pv033_vvx,NonamEVm002822t1_Meul22_Pv025_vvx,NonamEVm003070t1…
201	NonamEVm001018t1	Meul22_Pv014_vvx	PVX_113230,PVP01_1147700,PVW1_110053600	NonamEVm003083t1_Meul22_Pv032_vvx,NonamEVm002176t1_Kim19_Isolate16_vvx,NonamEVm002212t1_Kim19_Isolate12_vvx,NonamEVm003161t1_Zhu16_SMRU2_vvx,NonamEVm003101t1_Zhu16_SMRU1_vvx,NonamEVm003317t1_Zhu16_Mixed_vvx,NonamEVm003226t1_Siegal20_Schizont_vvx,NonamEVm001939t1_Rangel20_MRMS_vvx,NonamEVm003025t1_Meul22_Pv041_vvx,NonamEVm003092t1_Meul22_Pv033_vvx,NonamEVm002822t1_Meul22_Pv025_vvx,NonamEVm003070t1…
202	NonamEVm001018t2	Meul22_Pv014_vvx		NonamEVm003317t2_Zhu16_Mixed_vvx,NonamEVm003717t1_Meul22_Pv021_vvx,NonamEVm003025t2_Meul22_Pv017_vvx,NonamEVm000490t2_Kim17_SRX5158495-SRR8347532_vvx,NonamEVm008904t1_Imp22_P5_vvx,NonamEVm002973t2_Kim19_Isolate10_vvx,NonamEVm002936t2_Kim19_Isolate6_vvx,NonamEVm000518t2_Meul22_PNG056_vvx
203	NonamEVm001018t3	Meul22_Pv014_vvx	PVX_113230,PVP01_1147700,PVW1_110053600	NonamEVm003083t1_Meul22_Pv032_vvx,NonamEVm002176t1_Kim19_Isolate16_vvx,NonamEVm002212t1_Kim19_Isolate12_vvx,NonamEVm003161t1_Zhu16_SMRU2_vvx,NonamEVm003101t1_Zhu16_SMRU1_vvx,NonamEVm003317t1_Zhu16_Mixed_vvx,NonamEVm003226t1_Siegal20_Schizont_vvx,NonamEVm001939t1_Rangel20_MRMS_vvx,NonamEVm003025t1_Meul22_Pv041_vvx,NonamEVm003092t1_Meul22_Pv033_vvx,NonamEVm002822t1_Meul22_Pv025_vvx,NonamEVm003070t1…
204	NonamEVm001049t1	Meul22_Pv030_vvx		NonamEVm001049t2_Meul22_Pv030_vvx,NonamEVm001507t2_Meul22_Pv033_vvx,NonamEVm001592t2_Meul22_Pv004_vvx
205	NonamEVm001049t2	Meul22_Pv030_vvx		NonamEVm001507t2_Meul22_Pv033_vvx,NonamEVm001592t2_Meul22_Pv004_vvx,NonamEVm001049t1_Meul22_Pv030_vvx
206	NonamEVm001051t1	Meul22_PNG056_vvx		NonamEVm001051t2_Meul22_PNG056_vvx
207	NonamEVm001051t2	Meul22_PNG056_vvx		NonamEVm001051t1_Meul22_PNG056_vvx
208	NonamEVm001054t1	Cheng19_ERX2560129-ERR2541711_vvx	PVX_113230,PVP01_1147700,PVW1_110053600	NonamEVm003083t1_Meul22_Pv032_vvx,NonamEVm002176t1_Kim19_Isolate16_vvx,NonamEVm002212t1_Kim19_Isolate12_vvx,NonamEVm003161t1_Zhu16_SMRU2_vvx,NonamEVm003101t1_Zhu16_SMRU1_vvx,NonamEVm003317t1_Zhu16_Mixed_vvx,NonamEVm003226t1_Siegal20_Schizont_vvx,NonamEVm001939t1_Rangel20_MRMS_vvx,NonamEVm003025t1_Meul22_Pv041_vvx,NonamEVm003092t1_Meul22_Pv033_vvx,NonamEVm002822t1_Meul22_Pv025_vvx,NonamEVm003070t1…
209	NonamEVm001078t1	Rangel20_JBC_vvx	PVX_001615,PVP01_0600300	NonamEVm002804t1_Kim19_Isolate10_vvx,NonamEVm002410t1_Kim19_Isolate7_vvx
210	NonamEVm001109t1	Kim19_Isolate20_vvx	PVP01_0624100	NonamEVm000146t1_Meul22_PNG056_vvx
211	NonamEVm001139t1	Kim17_SRX2884278-SRR5646669_vvx		NonamEVm000853t3_Kim19_Isolate12_vvx,NonamEVm001139t2_Kim17_SRX2884278-SRR5646669_vvx
212	NonamEVm001139t2	Kim17_SRX2884278-SRR5646669_vvx		NonamEVm000853t3_Kim19_Isolate12_vvx,NonamEVm001139t1_Kim17_SRX2884278-SRR5646669_vvx
213	NonamEVm001141t1	Meul22_Pv030_vvx		NonamEVm000336t1_Kim17_SRX5158495-SRR8347532_vvx
214	NonamEVm001141t1	Rangel20_JBC_vvx		NonamEVm003444t1_Meul22_Pv032_vvx,NonamEVm003611t8_Meul22_Pv021_vvx
215	NonamEVm001145t1	Cheng19_ERX2560129-ERR2541711_vvx		NonamEVm003210t1_Meul22_Pv032_vvx,NonamEVm003173t1_Meul22_Pv023_vvx,NonamEVm003452t1_Meul22_Pv021_vvx,NonamEVm000587t1_Meul22_PNG056_vvx,NonamEVm000250t1_Kim19_Isolate14_vvx,NonamEVm005745t2_Imp22_P2_vvx,NonamEVm002716t1_Kim17_SRX2884278-SRR5646669_vvx
216	NonamEVm001146t3	Meul22_Pv014_vvx		NonamEVm003469t1_Meul22_Pv024_vvx,NonamEVm003159t1_Kim19_Isolate6_vvx
217	NonamEVm001160t2	Meul22_PNG056_vvx		NonamEVm003727t3_Meul22_Pv004_vvx,NonamEVm003727t2_Meul22_Pv004_vvx
218	NonamEVm001164t1	Kim17_SRX2884276-SRR5646671_vvx		NonamEVm001164t3_Kim17_SRX2884276-SRR5646671_vvx
219	NonamEVm001164t3	Kim17_SRX2884276-SRR5646671_vvx		NonamEVm001652t14_Kim19_Isolate7_vvx,NonamEVm002594t4_Zhu16_SMRU2_vvx,NonamEVm002803t4_Zhu16_Mixed_vvx,NonamEVm001652t13_Kim19_Isolate7_vvx,NonamEVm001164t1_Kim17_SRX2884276-SRR5646671_vvx,NonamEVm001690t3_Kim19_Isolate12_vvx
220	NonamEVm001169t1	Kim17_SRX2884276-SRR5646671_vvx	PVX_124705	NonamEVm002661t1_Kim19_Isolate3_vvx,NonamEVm002736t1_Siegal20_Schizont_vvx,NonamEVm002069t4_Meul22_Pv032_vvx,NonamEVm002654t1_Meul22_Pv004_vvx
221	NonamEVm001173t15	Kim19_Isolate20_vvx	PVW1_070043600	NonamEVm002507t1_Meul22_Pv041_vvx,NonamEVm002395t7_Meul22_Pv022_vvx,NonamEVm002753t1_Meul22_Pv021_vvx,NonamEVm000313t1_Kim17_SRX5158495-SRR8347532_vvx
222	NonamEVm001175t1	Kim19_Isolate12_vvx		NonamEVm001631t1_Kim17_SRX2884277-SRR5646670_vvx
223	NonamEVm001193t1	Kim17_SRX2884278-SRR5646669_vvx		NonamEVm001427t1_Kim19_Isolate6_vvx
224	NonamEVm001205t1	Meul22_Pv030_vvx		NonamEVm002645t1_Meul22_Pv032_vvx,NonamEVm001205t2_Meul22_Pv030_vvx,NonamEVm002668t2_Meul22_Pv033_vvx
225	NonamEVm001205t2	Meul22_Pv030_vvx		NonamEVm002645t1_Meul22_Pv032_vvx,NonamEVm002668t2_Meul22_Pv033_vvx,NonamEVm001205t1_Meul22_Pv030_vvx
226	NonamEVm001233t1	Kim19_Isolate20_vvx		NonamEVm002674t3_Meul22_Pv022_vvx,NonamEVm002674t1_Meul22_Pv022_vvx,NonamEVm002538t1_Siegal20_Schizont_vvx
227	NonamEVm001237t1	Kim19_Isolate20_vvx		NonamEVm002579t1_Meul22_Pv024_vvx
228	NonamEVm001247t4	Kim19_Isolate20_vvx		NonamEVm003136t3_Siegal20_Schizont_vvx
229	NonamEVm001252t1	Cheng19_ERX2560129-ERR2541711_vvx		NonamEVm003329t2_Meul22_Pv033_vvx
230	NonamEVm001254t5	Meul22_Pv014_vvx		NonamEVm001343t1_Cheng19_ERX2560129-ERR2541711_vvx,NonamEVm003110t1_Kim17_SRX2884277-SRR5646670_vvx,NonamEVm000240t2_Kim19_Isolate1_vvx,NonamEVm003412t1_Meul22_Pv004_vvx
231	NonamEVm001264t10	Kim17_SRX2884278-SRR5646669_vvx		NonamEVm001469t10_Kim17_SRX2884278-SRR5646669_vvx
232	NonamEVm001264t7	Kim17_SRX2884278-SRR5646669_vvx	PVP01_0600400	NonamEVm002004t6_Meul22_Pv004_vvx
233	NonamEVm001271t1	Kim17_SRX2884276-SRR5646671_vvx		NonamEVm001271t2_Kim17_SRX2884276-SRR5646671_vvx
234	NonamEVm001271t2	Kim17_SRX2884276-SRR5646671_vvx		NonamEVm001271t1_Kim17_SRX2884276-SRR5646671_vvx
235	NonamEVm001278t1	Cheng19_ERX2560127-ERR2541709_vvx		NonamEVm003024t7_Meul22_Pv020_vvx,NonamEVm000274t1_Cheng19_ERX2560133-ERR2541715_vvx
236	NonamEVm001279t1	Kim17_SRX2884276-SRR5646671_vvx		NonamEVm002105t3_Kim19_Isolate10_vvx,NonamEVm001279t2_Kim17_SRX2884276-SRR5646671_vvx,NonamEVm001831t1_Kim19_Isolate12_vvx,NonamEVm001930t3_Kim19_Isolate11_vvx,NonamEVm002962t1_Zhu16_Mixed_vvx
237	NonamEVm001279t2	Kim17_SRX2884276-SRR5646671_vvx		NonamEVm002105t3_Kim19_Isolate10_vvx,NonamEVm001831t1_Kim19_Isolate12_vvx,NonamEVm001930t3_Kim19_Isolate11_vvx,NonamEVm002962t1_Zhu16_Mixed_vvx,NonamEVm001279t1_Kim17_SRX2884276-SRR5646671_vvx
238	NonamEVm001282t1	Kim19_Isolate7_vvx		NonamEVm001773t1_Kim19_Isolate4_vvx
239	NonamEVm001282t2	Kim19_Isolate7_vvx	PVX_004537,PVW1_060030500	NonamEVm001489t1_Kim19_Isolate16_vvx,NonamEVm002391t1_Zhu16_SMRU1_vvx,NonamEVm002305t1_Meul22_Pv017_vvx,NonamEVm002408t1_Zhu16_SMRU2_vvx,NonamEVm002512t1_Zhu16_Mixed_vvx,NonamEVm001427t1_Kim19_Isolate12_vvx,NonamEVm002388t1_Meul22_Pv023_vvx,NonamEVm000550t1_Cheng19_ERX2560129-ERR2541711_vvx,NonamEVm003312t1_Gunalan19_Sal1_vvx,NonamEVm000954t1_Kim17_SRX2884276-SRR5646671_vvx,NonamEVm000954t2_Kim17…
240	NonamEVm001326t1	Cheng19_ERX2560127-ERR2541709_vvx		NonamEVm003419t2_Meul22_Pv033_vvx,NonamEVm001853t5_Meul22_Pv030_vvx,NonamEVm003272t1_Meul22_Pv025_vvx,NonamEVm003386t1_Meul22_Pv017_vvx,NonamEVm006369t1_Imp22_P2_vvx
241	NonamEVm001327t1	Kim19_Isolate10_vvx		NonamEVm002095t1_Zhu16_SMRU1_vvx,NonamEVm002194t5_Zhu16_Mixed_vvx
242	NonamEVm001329t5	Kim19_Isolate20_vvx		NonamEVm002056t4_Kim19_Isolate4_vvx
243	NonamEVm001332t1	Meul22_Pv014_vvx	PVX_096000	NonamEVm003417t1_Meul22_Pv033_vvx,NonamEVm003261t1_Meul22_Pv025_vvx,NonamEVm003642t1_Meul22_Pv024_vvx,NonamEVm003657t3_Meul22_Pv021_vvx,NonamEVm003657t1_Meul22_Pv021_vvx,NonamEVm003171t4_Meul22_Pv020_vvx,NonamEVm005240t1_Gunalan19_Sal1_vvx
244	NonamEVm001337t1	Meul22_Pv025_vvx		NonamEVm001908t4_Meul22_Pv041_vvx,NonamEVm001908t3_Meul22_Pv041_vvx,NonamEVm001922t15_Meul22_Pv021_vvx,NonamEVm001922t14_Meul22_Pv021_vvx
245	NonamEVm001343t1	Cheng19_ERX2560129-ERR2541711_vvx		NonamEVm000240t2_Kim19_Isolate1_vvx,NonamEVm003110t1_Kim17_SRX2884277-SRR5646670_vvx,NonamEVm001254t5_Meul22_Pv014_vvx,NonamEVm003412t1_Meul22_Pv004_vvx
246	NonamEVm001373t1	Kim19_Isolate2_vvx		NonamEVm002395t5_Meul22_Pv022_vvx
247	NonamEVm001397t1	Kim19_Isolate6_vvx		NonamEVm000882t1_Kim19_Isolate12_vvx,NonamEVm001783t1_Zhu16_SMRU1_vvx
248	NonamEVm001397t2	Kim19_Isolate6_vvx		NonamEVm000882t2_Kim19_Isolate12_vvx
249	NonamEVm001410t1	Kim19_Isolate16_vvx		NonamEVm001410t3_Kim19_Isolate16_vvx,NonamEVm001410t4_Kim19_Isolate16_vvx
250	NonamEVm001410t3	Kim19_Isolate16_vvx	PVP01_0009980	NonamEVm001410t4_Kim19_Isolate16_vvx,NonamEVm001410t1_Kim19_Isolate16_vvx
251	NonamEVm001410t4	Kim19_Isolate16_vvx	PVP01_0009980	NonamEVm001410t1_Kim19_Isolate16_vvx,NonamEVm001410t3_Kim19_Isolate16_vvx
252	NonamEVm001413t1	Kim19_Isolate16_vvx		NonamEVm001707t1_Kim17_SRX2884278-SRR5646669_vvx,NonamEVm000142t1_Meul22_PNG056_vvx
253	NonamEVm001416t2	Meul22_Pv030_vvx		NonamEVm002896t1_Meul22_Pv033_vvx
254	NonamEVm001416t3	Meul22_Pv030_vvx		NonamEVm002866t6_Meul22_Pv033_vvx
255	NonamEVm001427t1	Kim17_SRX2884276-SRR5646671_vvx		NonamEVm000801t1_Rangel20_JBC_vvx,NonamEVm002852t1_Meul22_Pv041_vvx,NonamEVm002517t1_Kim17_SRX2884277-SRR5646670_vvx,NonamEVm004289t1_Gunalan19_Sal1_vvx
256	NonamEVm001427t1	Kim19_Isolate12_vvx	PVW1_060030500,PVX_004537	NonamEVm001489t1_Kim19_Isolate16_vvx,NonamEVm000550t1_Cheng19_ERX2560129-ERR2541711_vvx,NonamEVm003312t1_Gunalan19_Sal1_vvx,NonamEVm000954t1_Kim17_SRX2884276-SRR5646671_vvx,NonamEVm000954t2_Kim17_SRX2884276-SRR5646671_vvx,NonamEVm001928t1_Kim17_SRX2884277-SRR5646670_vvx,NonamEVm001654t1_Kim19_Isolate10_vvx,NonamEVm001544t1_Kim19_Isolate11_vvx,NonamEVm001282t2_Kim19_Isolate7_vvx,NonamEVm002305t1_M…
257	NonamEVm001427t1	Kim19_Isolate6_vvx		NonamEVm001193t1_Kim17_SRX2884278-SRR5646669_vvx
258	NonamEVm001430t1	Kim17_SRX2884276-SRR5646671_vvx		NonamEVm002386t4_Kim19_Isolate4_vvx
259	NonamEVm001430t3	Kim17_SRX2884276-SRR5646671_vvx		NonamEVm002795t2_Meul22_Pv017_vvx
260	NonamEVm001430t4	Kim17_SRX2884276-SRR5646671_vvx	PVP01_0949400
261	NonamEVm001433t1	Rangel20_MRMS_vvx		NonamEVm002696t10_Siegal20_Schizont_vvx,NonamEVm001967t1_Rangel20_TCF_vvx,NonamEVm004230t1_Imp22_P6_vvx,NonamEVm000425t1_Kim19_Isolate17_vvx,NonamEVm002717t1_Meul22_Pv020_vvx,NonamEVm002613t1_Meul22_Pv023_vvx
262	NonamEVm001435t2	Meul22_Pv030_vvx		NonamEVm001435t3_Meul22_Pv030_vvx
263	NonamEVm001435t3	Meul22_Pv030_vvx		NonamEVm001435t2_Meul22_Pv030_vvx
264	NonamEVm001441t3	Meul22_Pv025_vvx		NonamEVm002102t3_Meul22_Pv020_vvx,NonamEVm002102t1_Meul22_Pv020_vvx
265	NonamEVm001446t3	Kim19_Isolate12_vvx		NonamEVm003846t2_Gunalan19_Sal1_vvx
266	NonamEVm001452t1	Kim19_Isolate10_vvx	PVW1_040009600	NonamEVm001452t3_Kim19_Isolate10_vvx
267	NonamEVm001452t3	Kim19_Isolate10_vvx	PVW1_040009600	NonamEVm001452t1_Kim19_Isolate10_vvx
268	NonamEVm001469t10	Kim17_SRX2884278-SRR5646669_vvx		NonamEVm001264t10_Kim17_SRX2884278-SRR5646669_vvx
269	NonamEVm001471t1	Kim19_Isolate12_vvx		NonamEVm001889t3_Kim19_Isolate4_vvx
270	NonamEVm001472t2	Kim19_Isolate2_vvx		NonamEVm002299t2_Kim19_Isolate4_vvx
271	NonamEVm001489t1	Kim19_Isolate16_vvx	PVX_004537,PVW1_060030500	NonamEVm000550t1_Cheng19_ERX2560129-ERR2541711_vvx,NonamEVm003312t1_Gunalan19_Sal1_vvx,NonamEVm000954t1_Kim17_SRX2884276-SRR5646671_vvx,NonamEVm000954t2_Kim17_SRX2884276-SRR5646671_vvx,NonamEVm001928t1_Kim17_SRX2884277-SRR5646670_vvx,NonamEVm001654t1_Kim19_Isolate10_vvx,NonamEVm001544t1_Kim19_Isolate11_vvx,NonamEVm001282t2_Kim19_Isolate7_vvx,NonamEVm002305t1_Meul22_Pv017_vvx,NonamEVm002388t1_Meul…
272	NonamEVm001490t1	Kim19_Isolate20_vvx		NonamEVm002758t1_Meul22_Pv023_vvx,NonamEVm002869t1_Meul22_Pv020_vvx
273	NonamEVm001507t2	Meul22_Pv033_vvx		NonamEVm001592t2_Meul22_Pv004_vvx,NonamEVm001049t1_Meul22_Pv030_vvx,NonamEVm001049t2_Meul22_Pv030_vvx
274	NonamEVm001511t1	Kim19_Isolate20_vvx		NonamEVm001511t2_Kim19_Isolate20_vvx,NonamEVm002753t1_Meul22_Pv033_vvx,NonamEVm002707t1_Meul22_Pv017_vvx,NonamEVm002538t1_Kim19_Isolate6_vvx,NonamEVm002538t2_Kim19_Isolate6_vvx,NonamEVm000789t1_Cheng19_ERX2560129-ERR2541711_vvx
275	NonamEVm001511t2	Kim19_Isolate20_vvx		NonamEVm002753t1_Meul22_Pv033_vvx,NonamEVm002538t1_Kim19_Isolate6_vvx,NonamEVm002538t2_Kim19_Isolate6_vvx,NonamEVm002707t1_Meul22_Pv017_vvx,NonamEVm000789t1_Cheng19_ERX2560129-ERR2541711_vvx,NonamEVm001511t1_Kim19_Isolate20_vvx
276	NonamEVm001527t1	Kim17_SRX2884276-SRR5646671_vvx		NonamEVm002719t10_Kim19_Isolate6_vvx,NonamEVm001527t2_Kim17_SRX2884276-SRR5646671_vvx,NonamEVm003011t1_Meul22_Pv032_vvx,NonamEVm003145t1_Siegal20_Schizont_vvx,NonamEVm003187t1_Meul22_Pv024_vvx,NonamEVm002935t1_Meul22_Pv017_vvx,NonamEVm000082t1_Kim19_Isolate9_vvx,NonamEVm001741t1_Kim19_Isolate20_vvx,NonamEVm003228t4_Zhu16_Mixed_vvx,NonamEVm003025t1_Zhu16_SMRU1_vvx,NonamEVm000231t2_Kim17_SRX5158517…
277	NonamEVm001527t2	Kim17_SRX2884276-SRR5646671_vvx		NonamEVm002719t10_Kim19_Isolate6_vvx,NonamEVm003145t1_Siegal20_Schizont_vvx,NonamEVm003011t1_Meul22_Pv032_vvx,NonamEVm003187t1_Meul22_Pv024_vvx,NonamEVm002935t1_Meul22_Pv017_vvx,NonamEVm000082t1_Kim19_Isolate9_vvx,NonamEVm001741t1_Kim19_Isolate20_vvx,NonamEVm003228t4_Zhu16_Mixed_vvx,NonamEVm000231t1_Kim17_SRX5158517-SRR8347510_vvx,NonamEVm003025t1_Zhu16_SMRU1_vvx,NonamEVm000231t2_Kim17_SRX5158517…
278	NonamEVm001539t4	Meul22_Pv025_vvx		NonamEVm001539t5_Meul22_Pv025_vvx
279	NonamEVm001539t5	Meul22_Pv025_vvx		NonamEVm001539t4_Meul22_Pv025_vvx
280	NonamEVm001544t1	Kim19_Isolate11_vvx	PVW1_060030500,PVX_004537	NonamEVm001427t1_Kim19_Isolate12_vvx,NonamEVm002388t1_Meul22_Pv023_vvx,NonamEVm002408t1_Zhu16_SMRU2_vvx,NonamEVm002512t1_Zhu16_Mixed_vvx,NonamEVm002305t1_Meul22_Pv017_vvx,NonamEVm001489t1_Kim19_Isolate16_vvx,NonamEVm001282t2_Kim19_Isolate7_vvx,NonamEVm002391t1_Zhu16_SMRU1_vvx,NonamEVm000550t1_Cheng19_ERX2560129-ERR2541711_vvx,NonamEVm003312t1_Gunalan19_Sal1_vvx,NonamEVm000954t1_Kim17_SRX2884276-S…
281	NonamEVm001545t1	Meul22_Pv030_vvx		NonamEVm001974t7_Kim19_Isolate16_vvx,NonamEVm003150t5_Meul22_Pv020_vvx,NonamEVm003279t4_Meul22_Pv022_vvx,NonamEVm002987t2_Meul22_Pv023_vvx
282	NonamEVm001557t1	Meul22_PNG056_vvx		NonamEVm002869t3_Kim19_Isolate12_vvx,NonamEVm004288t1_Zhu16_SMRU2_vvx,NonamEVm004466t1_Siegal20_Schizont_vvx,NonamEVm004242t1_Meul22_Pv033_vvx,NonamEVm004601t1_Meul22_Pv022_vvx,NonamEVm004041t1_Meul22_Pv041_vvx,NonamEVm004133t1_Meul22_Pv023_vvx,NonamEVm006988t1_Gunalan19_Sal1_vvx,NonamEVm003566t1_Kim19_Isolate2_vvx
283	NonamEVm001565t1	Kim19_Isolate20_vvx		NonamEVm001565t3_Kim19_Isolate20_vvx
284	NonamEVm001565t3	Kim19_Isolate20_vvx		NonamEVm001565t1_Kim19_Isolate20_vvx
285	NonamEVm001575t1	Kim19_Isolate12_vvx	PVX_093710	NonamEVm003572t1_Gunalan19_Sal1_vvx,NonamEVm002255t1_Kim19_Isolate6_vvx,NonamEVm002255t2_Kim19_Isolate6_vvx,NonamEVm002543t1_Meul22_Pv004_vvx,NonamEVm002740t1_Meul22_Pv022_vvx
286	NonamEVm001578t1	Kim19_Isolate20_vvx	PVX_110822	NonamEVm004154t1_Gunalan19_Sal1_vvx,NonamEVm002443t1_Kim17_SRX2884277-SRR5646670_vvx
287	NonamEVm001579t2	Kim19_Isolate4_vvx	PVP01_1148400
288	NonamEVm001580t1	Kim17_SRX2884278-SRR5646669_vvx		NonamEVm001726t1_Kim17_SRX2884277-SRR5646670_vvx
289	NonamEVm001592t2	Meul22_Pv004_vvx		NonamEVm001507t2_Meul22_Pv033_vvx,NonamEVm001049t2_Meul22_Pv030_vvx,NonamEVm001049t1_Meul22_Pv030_vvx
290	NonamEVm001610t8	Kim19_Isolate10_vvx		NonamEVm002817t2_Zhu16_Mixed_vvx
291	NonamEVm001624t1	Kim17_SRX2884276-SRR5646671_vvx	PVX_113230,PVP01_1147700,PVW1_110053600	NonamEVm003083t1_Meul22_Pv032_vvx,NonamEVm002176t1_Kim19_Isolate16_vvx,NonamEVm002212t1_Kim19_Isolate12_vvx,NonamEVm003161t1_Zhu16_SMRU2_vvx,NonamEVm003101t1_Zhu16_SMRU1_vvx,NonamEVm003317t1_Zhu16_Mixed_vvx,NonamEVm003226t1_Siegal20_Schizont_vvx,NonamEVm001939t1_Rangel20_MRMS_vvx,NonamEVm003025t1_Meul22_Pv041_vvx,NonamEVm003092t1_Meul22_Pv033_vvx,NonamEVm002822t1_Meul22_Pv025_vvx,NonamEVm003070t1…
292	NonamEVm001631t1	Kim17_SRX2884277-SRR5646670_vvx		NonamEVm001175t1_Kim19_Isolate12_vvx
293	NonamEVm001633t1	Kim19_Isolate20_vvx		NonamEVm001926t2_Kim19_Isolate7_vvx,NonamEVm002529t1_Kim17_SRX2884277-SRR5646670_vvx
294	NonamEVm001633t4	Kim19_Isolate20_vvx		NonamEVm003081t8_Zhu16_Mixed_vvx,NonamEVm002930t4_Kim19_Isolate3_vvx,NonamEVm002030t1_Kim19_Isolate2_vvx,NonamEVm002377t1_Kim17_SRX2884278-SRR5646669_vvx
295	NonamEVm001633t5	Kim19_Isolate20_vvx		NonamEVm003112t2_Meul22_Pv022_vvx,NonamEVm001633t6_Kim19_Isolate20_vvx
296	NonamEVm001633t6	Kim19_Isolate20_vvx		NonamEVm001633t5_Kim19_Isolate20_vvx
297	NonamEVm001652t13	Kim19_Isolate7_vvx		NonamEVm001652t14_Kim19_Isolate7_vvx,NonamEVm002594t4_Zhu16_SMRU2_vvx,NonamEVm002803t4_Zhu16_Mixed_vvx,NonamEVm001690t3_Kim19_Isolate12_vvx,NonamEVm001164t3_Kim17_SRX2884276-SRR5646671_vvx
298	NonamEVm001652t14	Kim19_Isolate7_vvx		NonamEVm002594t4_Zhu16_SMRU2_vvx,NonamEVm002803t4_Zhu16_Mixed_vvx,NonamEVm001690t3_Kim19_Isolate12_vvx,NonamEVm001164t3_Kim17_SRX2884276-SRR5646671_vvx,NonamEVm001652t13_Kim19_Isolate7_vvx
299	NonamEVm001653t1	Kim19_Isolate20_vvx	PVW1_000011900	NonamEVm001979t1_Kim19_Isolate12_vvx,NonamEVm002965t1_Zhu16_SMRU2_vvx,NonamEVm003105t1_Zhu16_Mixed_vvx,NonamEVm002892t1_Meul22_Pv023_vvx,NonamEVm003032t1_Meul22_Pv020_vvx,NonamEVm002018t1_Kim19_Isolate2_vvx,NonamEVm002704t4_Kim19_Isolate6_vvx,NonamEVm002418t1_Kim19_Isolate4_vvx,NonamEVm000882t1_Cheng19_ERX2560129-ERR2541711_vvx,NonamEVm000882t2_Cheng19_ERX2560129-ERR2541711_vvx
300	NonamEVm001653t2	Kim19_Isolate11_vvx		NonamEVm002475t4_Meul22_Pv041_vvx,NonamEVm002719t3_Meul22_Pv021_vvx
301	NonamEVm001654t1	Kim19_Isolate10_vvx	PVX_004537,PVW1_060030500	NonamEVm001489t1_Kim19_Isolate16_vvx,NonamEVm001282t2_Kim19_Isolate7_vvx,NonamEVm002391t1_Zhu16_SMRU1_vvx,NonamEVm002305t1_Meul22_Pv017_vvx,NonamEVm002408t1_Zhu16_SMRU2_vvx,NonamEVm002512t1_Zhu16_Mixed_vvx,NonamEVm001427t1_Kim19_Isolate12_vvx,NonamEVm001544t1_Kim19_Isolate11_vvx,NonamEVm002388t1_Meul22_Pv023_vvx,NonamEVm000550t1_Cheng19_ERX2560129-ERR2541711_vvx,NonamEVm003312t1_Gunalan19_Sal1_vv…
302	NonamEVm001677t4	Kim19_Isolate16_vvx		NonamEVm002532t1_Meul22_Pv032_vvx,NonamEVm002589t1_Meul22_Pv004_vvx,NonamEVm002496t1_Meul22_Pv017_vvx,NonamEVm002686t5_Meul22_Pv020_vvx,NonamEVm002700t1_Meul22_Pv024_vvx,NonamEVm002535t2_Meul22_Pv041_vvx
303	NonamEVm001678t1	Kim17_SRX2884276-SRR5646671_vvx	PVW1_060030700,PVP01_0624300,PVX_004535	NonamEVm002657t2_Kim17_SRX2884278-SRR5646669_vvx,NonamEVm003207t1_Zhu16_SMRU2_vvx,NonamEVm003380t1_Zhu16_Mixed_vvx,NonamEVm000557t1_Meul22_PNG056_vvx,NonamEVm000525t1_Kim19_Isolate15_vvx,NonamEVm002229t1_Kim19_Isolate16_vvx,NonamEVm003155t1_Zhu16_SMRU1_vvx,NonamEVm003282t1_Siegal20_Schizont_vvx,NonamEVm003076t1_Meul22_Pv041_vvx,NonamEVm003330t1_Meul22_Pv024_vvx,NonamEVm003121t1_Meul22_Pv023_vvx,N…
304	NonamEVm001678t3	Kim17_SRX2884276-SRR5646671_vvx		NonamEVm003248t2_Kim19_Isolate3_vvx,NonamEVm002279t2_Kim19_Isolate12_vvx,NonamEVm002796t1_Kim17_SRX2884277-SRR5646670_vvx
305	NonamEVm001679t1	Kim17_SRX2884277-SRR5646670_vvx		NonamEVm000763t1_Kim17_SRX2884276-SRR5646671_vvx
306	NonamEVm001690t1	Kim19_Isolate12_vvx		NonamEVm002594t5_Zhu16_SMRU2_vvx,NonamEVm001690t3_Kim19_Isolate12_vvx
307	NonamEVm001690t2	Meul22_Pv025_vvx		NonamEVm002770t1_Meul22_Pv033_vvx,NonamEVm002041t3_Meul22_Pv017_vvx
308	NonamEVm001690t3	Kim19_Isolate12_vvx		NonamEVm001690t1_Kim19_Isolate12_vvx,NonamEVm001164t3_Kim17_SRX2884276-SRR5646671_vvx,NonamEVm001652t13_Kim19_Isolate7_vvx,NonamEVm001652t14_Kim19_Isolate7_vvx,NonamEVm002803t4_Zhu16_Mixed_vvx,NonamEVm002594t4_Zhu16_SMRU2_vvx
309	NonamEVm001690t4	Kim19_Isolate12_vvx		NonamEVm001806t1_Kim19_Isolate12_vvx
310	NonamEVm001702t2	Meul22_Pv022_vvx		NonamEVm002419t1_Meul22_Pv032_vvx
311	NonamEVm001706t8	Kim19_Isolate16_vvx		NonamEVm001706t9_Kim19_Isolate16_vvx
312	NonamEVm001706t9	Kim19_Isolate16_vvx		NonamEVm001706t8_Kim19_Isolate16_vvx
313	NonamEVm001707t1	Kim17_SRX2884278-SRR5646669_vvx		NonamEVm001413t1_Kim19_Isolate16_vvx,NonamEVm000142t1_Meul22_PNG056_vvx
314	NonamEVm001712t1	Kim19_Isolate4_vvx		NonamEVm001712t2_Kim19_Isolate4_vvx
315	NonamEVm001712t2	Kim19_Isolate4_vvx		NonamEVm001712t1_Kim19_Isolate4_vvx
316	NonamEVm001719t1	Kim17_SRX2884276-SRR5646671_vvx		NonamEVm000225t1_Kim19_Isolate5_vvx
317	NonamEVm001721t1	Kim19_Isolate16_vvx		NonamEVm001721t5_Kim19_Isolate16_vvx
318	NonamEVm001721t1	Meul22_Pv030_vvx	PVW1_060030700,PVP01_0624300,PVX_004535	NonamEVm003153t1_Meul22_Pv032_vvx,NonamEVm002229t1_Kim19_Isolate16_vvx,NonamEVm003155t1_Zhu16_SMRU1_vvx,NonamEVm003282t1_Siegal20_Schizont_vvx,NonamEVm003076t1_Meul22_Pv041_vvx,NonamEVm002019t1_Rangel20_MRMS_vvx,NonamEVm003207t1_Zhu16_SMRU2_vvx,NonamEVm003380t1_Zhu16_Mixed_vvx,NonamEVm000690t1_Cheng19_ERX2560130-ERR2541712_vvx,NonamEVm000715t1_Cheng19_ERX2560131-ERR2541713_vvx,NonamEVm004756t1_Gu…
319	NonamEVm001721t5	Kim19_Isolate16_vvx		NonamEVm001721t1_Kim19_Isolate16_vvx
320	NonamEVm001722t1	Kim19_Isolate12_vvx		NonamEVm000229t6_Meul22_PNG056_vvx,NonamEVm002710t2_Zhu16_SMRU2_vvx
321	NonamEVm001723t1	Kim19_Isolate12_vvx		NonamEVm001758t1_Kim19_Isolate16_vvx
322	NonamEVm001723t1	Kim19_Isolate20_vvx	PVW1_040009300	NonamEVm002073t1_Kim19_Isolate12_vvx,NonamEVm004438t1_Gunalan19_Sal1_vvx
323	NonamEVm001726t1	Kim17_SRX2884277-SRR5646670_vvx		NonamEVm001580t1_Kim17_SRX2884278-SRR5646669_vvx
324	NonamEVm001726t1	Kim19_Isolate16_vvx		NonamEVm000618t1_Rangel20_JBC_vvx
325	NonamEVm001729t1	Kim19_Isolate2_vvx		NonamEVm001889t4_Kim19_Isolate4_vvx,NonamEVm000271t1_Meul22_PNG056_vvx
326	NonamEVm001732t1	Kim19_Isolate2_vvx		NonamEVm002662t1_Zhu16_SMRU1_vvx,NonamEVm002113t4_Kim19_Isolate4_vvx,NonamEVm002807t3_Zhu16_Mixed_vvx
327	NonamEVm001732t1	Meul22_Pv030_vvx	PVX_101600	NonamEVm003168t1_Meul22_Pv032_vvx,NonamEVm003155t1_Meul22_Pv033_vvx,NonamEVm002236t1_Kim19_Isolate16_vvx,NonamEVm004775t3_Gunalan19_Sal1_vvx,NonamEVm007879t1_Imp22_P5_vvx,NonamEVm002615t2_Kim19_Isolate10_vvx,NonamEVm002615t3_Kim19_Isolate10_vvx,NonamEVm002332t1_Kim19_Isolate2_vvx,NonamEVm002717t1_Kim19_Isolate4_vvx,NonamEVm003169t1_Meul22_Pv004_vvx,NonamEVm003169t2_Meul22_Pv004_vvx,NonamEVm003103…
328	NonamEVm001734t9	Kim19_Isolate11_vvx		NonamEVm002705t4_Kim19_Isolate3_vvx
329	NonamEVm001736t1	Kim19_Isolate16_vvx		NonamEVm001736t9_Kim19_Isolate16_vvx
330	NonamEVm001736t6	Kim19_Isolate16_vvx		NonamEVm001736t8_Kim19_Isolate16_vvx
331	NonamEVm001736t8	Kim19_Isolate16_vvx		NonamEVm001736t6_Kim19_Isolate16_vvx
332	NonamEVm001736t9	Kim19_Isolate16_vvx		NonamEVm001736t1_Kim19_Isolate16_vvx
333	NonamEVm001741t1	Kim19_Isolate20_vvx		NonamEVm003011t1_Meul22_Pv032_vvx,NonamEVm003187t1_Meul22_Pv024_vvx,NonamEVm002935t1_Meul22_Pv017_vvx,NonamEVm000082t1_Kim19_Isolate9_vvx,NonamEVm002719t10_Kim19_Isolate6_vvx,NonamEVm003145t1_Siegal20_Schizont_vvx,NonamEVm003228t4_Zhu16_Mixed_vvx,NonamEVm003025t1_Zhu16_SMRU1_vvx,NonamEVm003228t3_Zhu16_Mixed_vvx,NonamEVm001527t1_Kim17_SRX2884276-SRR5646671_vvx,NonamEVm001527t2_Kim17_SRX2884276-SRR…
334	NonamEVm001744t3	Meul22_Pv025_vvx		NonamEVm002221t3_Meul22_Pv032_vvx,NonamEVm002216t1_Meul22_Pv033_vvx,NonamEVm002390t3_Zhu16_Mixed_vvx,NonamEVm002281t1_Meul22_Pv004_vvx
335	NonamEVm001744t4	Meul22_Pv025_vvx		NonamEVm002390t1_Zhu16_Mixed_vvx,NonamEVm000342t2_Meul22_Pv014_vvx
336	NonamEVm001749t6	Kim19_Isolate12_vvx		NonamEVm001867t1_Kim19_Isolate2_vvx,NonamEVm002056t2_Kim19_Isolate4_vvx,NonamEVm002801t1_Zhu16_SMRU1_vvx,NonamEVm002833t1_Zhu16_SMRU2_vvx
337	NonamEVm001758t1	Kim19_Isolate16_vvx		NonamEVm001723t1_Kim19_Isolate12_vvx
338	NonamEVm001759t1	Meul22_Pv017_vvx		NonamEVm001790t1_Meul22_Pv032_vvx
339	NonamEVm001773t1	Kim19_Isolate4_vvx		NonamEVm001282t1_Kim19_Isolate7_vvx
340	NonamEVm001780t1	Kim19_Isolate11_vvx		NonamEVm001780t3_Kim19_Isolate11_vvx,NonamEVm002639t1_Kim19_Isolate3_vvx
341	NonamEVm001780t2	Meul22_Pv020_vvx		NonamEVm002328t1_Meul22_Pv023_vvx
342	NonamEVm001780t3	Kim19_Isolate11_vvx		NonamEVm002639t1_Kim19_Isolate3_vvx,NonamEVm001780t1_Kim19_Isolate11_vvx
343	NonamEVm001782t1	Kim19_Isolate7_vvx		NonamEVm001782t2_Kim19_Isolate7_vvx,NonamEVm002780t1_Meul22_Pv023_vvx,NonamEVm006492t1_Imp22_P5_vvx
344	NonamEVm001782t2	Kim19_Isolate7_vvx		NonamEVm002780t1_Meul22_Pv023_vvx,NonamEVm002962t2_Zhu16_Mixed_vvx,NonamEVm003937t2_Gunalan19_Sal1_vvx,NonamEVm006492t1_Imp22_P5_vvx,NonamEVm001782t1_Kim19_Isolate7_vvx
345	NonamEVm001783t1	Kim19_Isolate7_vvx		NonamEVm001783t2_Kim19_Isolate7_vvx,NonamEVm001830t1_Kim19_Isolate12_vvx
346	NonamEVm001783t1	Zhu16_SMRU1_vvx		NonamEVm000882t1_Kim19_Isolate12_vvx,NonamEVm001397t1_Kim19_Isolate6_vvx
347	NonamEVm001783t2	Kim19_Isolate7_vvx		NonamEVm001830t1_Kim19_Isolate12_vvx,NonamEVm001783t1_Kim19_Isolate7_vvx
348	NonamEVm001785t1	Siegal20_Schizont_vvx		NonamEVm000853t1_Kim19_Isolate12_vvx
349	NonamEVm001785t2	Kim19_Isolate2_vvx		NonamEVm002594t6_Zhu16_SMRU2_vvx
350	NonamEVm001786t1	Kim19_Isolate16_vvx		NonamEVm003937t2_Gunalan19_Sal1_vvx
351	NonamEVm001786t2	Kim19_Isolate16_vvx	PVX_005060	NonamEVm003937t1_Gunalan19_Sal1_vvx,NonamEVm002755t1_Zhu16_SMRU2_vvx
352	NonamEVm001789t1	Kim17_SRX2884278-SRR5646669_vvx		NonamEVm002450t1_Meul22_Pv024_vvx,NonamEVm002563t1_Meul22_Pv022_vvx,NonamEVm002350t1_Kim19_Isolate3_vvx,NonamEVm002563t3_Meul22_Pv022_vvx
353	NonamEVm001790t1	Kim19_Isolate7_vvx		NonamEVm001823t2_Kim19_Isolate12_vvx
354	NonamEVm001790t1	Meul22_Pv032_vvx		NonamEVm001759t1_Meul22_Pv017_vvx
355	NonamEVm001806t1	Kim19_Isolate12_vvx		NonamEVm001806t3_Kim19_Isolate12_vvx,NonamEVm001690t4_Kim19_Isolate12_vvx
356	NonamEVm001806t1	Kim19_Isolate16_vvx		NonamEVm002684t1_Meul22_Pv032_vvx,NonamEVm002472t1_Kim19_Isolate6_vvx,NonamEVm002472t2_Kim19_Isolate6_vvx,NonamEVm002729t1_Meul22_Pv004_vvx,NonamEVm002318t1_Meul22_Pv025_vvx,NonamEVm002692t1_Meul22_Pv033_vvx
357	NonamEVm001806t2	Kim19_Isolate12_vvx		NonamEVm002509t2_Meul22_Pv032_vvx,NonamEVm002924t1_Kim19_Isolate6_vvx
358	NonamEVm001806t3	Kim19_Isolate12_vvx		NonamEVm001806t1_Kim19_Isolate12_vvx
359	NonamEVm001808t3	Kim19_Isolate12_vvx		NonamEVm001808t5_Kim19_Isolate12_vvx
360	NonamEVm001808t5	Kim19_Isolate12_vvx		NonamEVm001808t3_Kim19_Isolate12_vvx
361	NonamEVm001812t1	Kim19_Isolate11_vvx		NonamEVm001971t3_Kim19_Isolate10_vvx
362	NonamEVm001823t2	Kim19_Isolate12_vvx		NonamEVm001790t1_Kim19_Isolate7_vvx
363	NonamEVm001825t1	Kim19_Isolate20_vvx	PVX_113230,PVP01_1147700,PVW1_110053600	NonamEVm003083t1_Meul22_Pv032_vvx,NonamEVm002176t1_Kim19_Isolate16_vvx,NonamEVm002212t1_Kim19_Isolate12_vvx,NonamEVm003161t1_Zhu16_SMRU2_vvx,NonamEVm003101t1_Zhu16_SMRU1_vvx,NonamEVm003317t1_Zhu16_Mixed_vvx,NonamEVm003226t1_Siegal20_Schizont_vvx,NonamEVm001939t1_Rangel20_MRMS_vvx,NonamEVm003025t1_Meul22_Pv041_vvx,NonamEVm003092t1_Meul22_Pv033_vvx,NonamEVm002822t1_Meul22_Pv025_vvx,NonamEVm003070t1…
364	NonamEVm001828t1	Kim17_SRX2884278-SRR5646669_vvx		NonamEVm002619t1_Meul22_Pv022_vvx
365	NonamEVm001829t11	Meul22_Pv020_vvx		NonamEVm001906t1_Meul22_Pv033_vvx,NonamEVm001907t5_Meul22_Pv023_vvx
366	NonamEVm001829t1	Kim19_Isolate16_vvx		NonamEVm000314t1_Meul22_PNG056_vvx
367	NonamEVm001830t1	Kim19_Isolate12_vvx	PVW1_030030400	NonamEVm001783t1_Kim19_Isolate7_vvx,NonamEVm001783t2_Kim19_Isolate7_vvx
368	NonamEVm001831t1	Kim19_Isolate12_vvx		NonamEVm001279t1_Kim17_SRX2884276-SRR5646671_vvx,NonamEVm001279t2_Kim17_SRX2884276-SRR5646671_vvx,NonamEVm002105t3_Kim19_Isolate10_vvx,NonamEVm001930t3_Kim19_Isolate11_vvx
369	NonamEVm001836t2	Meul22_Pv025_vvx		NonamEVm002306t5_Meul22_Pv032_vvx,NonamEVm002306t4_Meul22_Pv032_vvx,NonamEVm002028t3_Kim19_Isolate6_vvx,NonamEVm002268t1_Meul22_Pv017_vvx,NonamEVm002424t7_Meul22_Pv020_vvx
370	NonamEVm001840t1	Kim17_SRX2884277-SRR5646670_vvx		NonamEVm002304t1_Meul22_Pv023_vvx,NonamEVm004908t1_Imp22_P5_vvx
371	NonamEVm001840t2	Kim17_SRX2884277-SRR5646670_vvx		NonamEVm002304t2_Meul22_Pv023_vvx
372	NonamEVm001850t1	Kim19_Isolate7_vvx		NonamEVm001850t2_Kim19_Isolate7_vvx
373	NonamEVm001850t2	Kim19_Isolate7_vvx		NonamEVm001850t1_Kim19_Isolate7_vvx
374	NonamEVm001853t3	Meul22_Pv030_vvx		NonamEVm003215t1_Meul22_Pv017_vvx
375	NonamEVm001853t5	Meul22_Pv030_vvx		NonamEVm003419t2_Meul22_Pv033_vvx,NonamEVm001326t1_Cheng19_ERX2560127-ERR2541709_vvx,NonamEVm006369t1_Imp22_P2_vvx,NonamEVm003386t1_Meul22_Pv017_vvx,NonamEVm003272t1_Meul22_Pv025_vvx
376	NonamEVm001857t2	Meul22_Pv024_vvx		NonamEVm001857t3_Meul22_Pv024_vvx
377	NonamEVm001857t3	Meul22_Pv024_vvx		NonamEVm001857t2_Meul22_Pv024_vvx
378	NonamEVm001857t7	Meul22_Pv024_vvx		NonamEVm001902t1_Meul22_Pv033_vvx,NonamEVm002718t1_Kim19_Isolate3_vvx,NonamEVm002244t2_Meul22_Pv017_vvx,NonamEVm002244t3_Meul22_Pv017_vvx
379	NonamEVm001862t1	Meul22_Pv024_vvx		NonamEVm001887t1_Meul22_Pv004_vvx
380	NonamEVm001864t1	Meul22_Pv023_vvx		NonamEVm000556t1_Kim17_SRX2884276-SRR5646671_vvx,NonamEVm001911t1_Meul22_Pv020_vvx
381	NonamEVm001867t1	Kim19_Isolate2_vvx		NonamEVm002801t1_Zhu16_SMRU1_vvx,NonamEVm002056t2_Kim19_Isolate4_vvx,NonamEVm001749t6_Kim19_Isolate12_vvx,NonamEVm002833t1_Zhu16_SMRU2_vvx,NonamEVm000331t2_Meul22_PNG056_vvx
382	NonamEVm001874t1	Kim19_Isolate20_vvx		NonamEVm002939t2_Siegal20_Schizont_vvx
383	NonamEVm001886t1	Kim19_Isolate20_vvx	PVP01_1471700	NonamEVm003161t3_Zhu16_SMRU1_vvx,NonamEVm003255t1_Kim19_Isolate3_vvx,NonamEVm002291t3_Kim19_Isolate12_vvx,NonamEVm003292t1_Siegal20_Schizont_vvx,NonamEVm000564t1_Meul22_PNG056_vvx,NonamEVm000037t1_Meul22_PNG036_vvx,NonamEVm003210t1_Zhu16_SMRU2_vvx,NonamEVm003390t2_Zhu16_Mixed_vvx,NonamEVm003016t1_Kim19_Isolate6_vvx,NonamEVm003083t1_Meul22_Pv041_vvx,NonamEVm002233t1_Kim19_Isolate7_vvx,NonamEVm0020…
384	NonamEVm001887t1	Meul22_Pv004_vvx		NonamEVm001862t1_Meul22_Pv024_vvx
385	NonamEVm001889t3	Kim19_Isolate4_vvx		NonamEVm001471t1_Kim19_Isolate12_vvx
386	NonamEVm001889t4	Kim19_Isolate4_vvx		NonamEVm001729t1_Kim19_Isolate2_vvx
387	NonamEVm001895t1	Kim19_Isolate11_vvx		NonamEVm001895t2_Kim19_Isolate11_vvx
388	NonamEVm001895t2	Kim19_Isolate11_vvx		NonamEVm001895t1_Kim19_Isolate11_vvx
389	NonamEVm001900t1	Kim19_Isolate11_vvx		NonamEVm001900t2_Kim19_Isolate11_vvx
390	NonamEVm001900t2	Kim19_Isolate11_vvx		NonamEVm001900t1_Kim19_Isolate11_vvx
391	NonamEVm001902t1	Meul22_Pv033_vvx		NonamEVm002244t2_Meul22_Pv017_vvx,NonamEVm001857t7_Meul22_Pv024_vvx
392	NonamEVm001904t1	Meul22_Pv033_vvx		NonamEVm001974t1_Meul22_Pv024_vvx
393	NonamEVm001906t1	Meul22_Pv033_vvx		NonamEVm001829t11_Meul22_Pv020_vvx,NonamEVm001907t5_Meul22_Pv023_vvx
394	NonamEVm001907t11	Meul22_Pv023_vvx		NonamEVm001907t12_Meul22_Pv023_vvx,NonamEVm001907t13_Meul22_Pv023_vvx
395	NonamEVm001907t12	Meul22_Pv023_vvx		NonamEVm001907t11_Meul22_Pv023_vvx,NonamEVm001907t13_Meul22_Pv023_vvx
396	NonamEVm001907t13	Meul22_Pv023_vvx		NonamEVm001907t11_Meul22_Pv023_vvx,NonamEVm001907t12_Meul22_Pv023_vvx
397	NonamEVm001907t16	Meul22_Pv023_vvx		NonamEVm002146t7_Meul22_Pv032_vvx,NonamEVm002035t6_Meul22_Pv041_vvx,NonamEVm002146t8_Meul22_Pv032_vvx
398	NonamEVm001907t5	Meul22_Pv023_vvx		NonamEVm001906t1_Meul22_Pv033_vvx,NonamEVm001829t11_Meul22_Pv020_vvx
399	NonamEVm001908t3	Meul22_Pv041_vvx		NonamEVm001908t4_Meul22_Pv041_vvx,NonamEVm001922t15_Meul22_Pv021_vvx,NonamEVm001922t14_Meul22_Pv021_vvx,NonamEVm001337t1_Meul22_Pv025_vvx
400	NonamEVm001908t4	Meul22_Pv041_vvx		NonamEVm001922t15_Meul22_Pv021_vvx,NonamEVm001922t14_Meul22_Pv021_vvx,NonamEVm001337t1_Meul22_Pv025_vvx,NonamEVm001908t3_Meul22_Pv041_vvx
401	NonamEVm001910t1	Kim17_SRX2884277-SRR5646670_vvx		NonamEVm000942t1_Kim17_SRX2884276-SRR5646671_vvx
402	NonamEVm001910t1	Meul22_Pv025_vvx		NonamEVm002347t1_Meul22_Pv033_vvx,NonamEVm002476t1_Meul22_Pv024_vvx
403	NonamEVm001911t1	Meul22_Pv020_vvx		NonamEVm001864t1_Meul22_Pv023_vvx,NonamEVm000556t1_Kim17_SRX2884276-SRR5646671_vvx
404	NonamEVm001912t1	Meul22_Pv017_vvx	PVX_124720	NonamEVm002685t1_Gunalan19_Sal1_vvx
405	NonamEVm001916t1	Kim19_Isolate7_vvx		NonamEVm001916t2_Kim19_Isolate7_vvx
406	NonamEVm001916t2	Kim19_Isolate7_vvx		NonamEVm001916t1_Kim19_Isolate7_vvx
407	NonamEVm001916t3	Kim19_Isolate12_vvx		NonamEVm002843t1_Zhu16_SMRU2_vvx
408	NonamEVm001916t3	Kim19_Isolate7_vvx		NonamEVm000426t1_Kim17_SRX5158495-SRR8347532_vvx
409	NonamEVm001920t2	Kim19_Isolate4_vvx		NonamEVm002654t2_Meul22_Pv022_vvx,NonamEVm002654t1_Meul22_Pv022_vvx,NonamEVm001920t3_Kim19_Isolate4_vvx
410	NonamEVm001920t3	Kim19_Isolate4_vvx		NonamEVm002654t1_Meul22_Pv022_vvx,NonamEVm002654t2_Meul22_Pv022_vvx,NonamEVm001920t2_Kim19_Isolate4_vvx
411	NonamEVm001922t14	Meul22_Pv021_vvx		NonamEVm001337t1_Meul22_Pv025_vvx,NonamEVm001908t4_Meul22_Pv041_vvx,NonamEVm001908t3_Meul22_Pv041_vvx,NonamEVm001922t15_Meul22_Pv021_vvx
412	NonamEVm001922t15	Meul22_Pv021_vvx		NonamEVm001908t4_Meul22_Pv041_vvx,NonamEVm001908t3_Meul22_Pv041_vvx,NonamEVm001337t1_Meul22_Pv025_vvx,NonamEVm001922t14_Meul22_Pv021_vvx
413	NonamEVm001926t2	Kim19_Isolate7_vvx		NonamEVm002529t1_Kim17_SRX2884277-SRR5646670_vvx,NonamEVm001633t1_Kim19_Isolate20_vvx
414	NonamEVm001928t1	Kim17_SRX2884277-SRR5646670_vvx	PVX_004537,PVW1_060030500	NonamEVm001489t1_Kim19_Isolate16_vvx,NonamEVm001282t2_Kim19_Isolate7_vvx,NonamEVm001654t1_Kim19_Isolate10_vvx,NonamEVm002391t1_Zhu16_SMRU1_vvx,NonamEVm002305t1_Meul22_Pv017_vvx,NonamEVm002408t1_Zhu16_SMRU2_vvx,NonamEVm002512t1_Zhu16_Mixed_vvx,NonamEVm001427t1_Kim19_Isolate12_vvx,NonamEVm001544t1_Kim19_Isolate11_vvx,NonamEVm002388t1_Meul22_Pv023_vvx,NonamEVm000550t1_Cheng19_ERX2560129-ERR2541711_v…
415	NonamEVm001929t1	Meul22_Pv014_vvx		NonamEVm003414t2_Meul22_Pv033_vvx,NonamEVm004007t1_Meul22_Pv025_vvx,NonamEVm003899t1_Meul22_Pv023_vvx,NonamEVm003706t2_Meul22_Pv022_vvx,NonamEVm003962t1_Meul22_Pv017_vvx,NonamEVm005235t2_Gunalan19_Sal1_vvx,NonamEVm003939t1_Kim19_Isolate6_vvx
416	NonamEVm001930t3	Kim19_Isolate11_vvx		NonamEVm001831t1_Kim19_Isolate12_vvx,NonamEVm003019t5_Meul22_Pv022_vvx,NonamEVm001279t1_Kim17_SRX2884276-SRR5646671_vvx,NonamEVm001279t2_Kim17_SRX2884276-SRR5646671_vvx,NonamEVm002105t3_Kim19_Isolate10_vvx
417	NonamEVm001934t6	Meul22_Pv017_vvx		NonamEVm002202t3_Meul22_Pv023_vvx,NonamEVm002180t11_Meul22_Pv020_vvx
418	NonamEVm001934t7	Meul22_Pv017_vvx		NonamEVm002202t2_Meul22_Pv023_vvx
419	NonamEVm001939t1	Rangel20_MRMS_vvx	PVX_113230,PVP01_1147700,PVW1_110053600	NonamEVm003083t1_Meul22_Pv032_vvx,NonamEVm002176t1_Kim19_Isolate16_vvx,NonamEVm002212t1_Kim19_Isolate12_vvx,NonamEVm003161t1_Zhu16_SMRU2_vvx,NonamEVm003101t1_Zhu16_SMRU1_vvx,NonamEVm003317t1_Zhu16_Mixed_vvx,NonamEVm003226t1_Siegal20_Schizont_vvx,NonamEVm001016t1_Cheng19_ERX2560127-ERR2541709_vvx,NonamEVm001054t1_Cheng19_ERX2560129-ERR2541711_vvx,NonamEVm000650t1_Cheng19_ERX2560130-ERR2541712_vvx,…
420	NonamEVm001956t11	Kim19_Isolate10_vvx		NonamEVm001956t12_Kim19_Isolate10_vvx
421	NonamEVm001956t12	Kim19_Isolate10_vvx		NonamEVm001956t11_Kim19_Isolate10_vvx
422	NonamEVm001958t1	Meul22_Pv033_vvx		NonamEVm000600t1_Meul22_Pv030_vvx
423	NonamEVm001966t4	Meul22_Pv033_vvx		NonamEVm002032t3_Meul22_Pv024_vvx
424	NonamEVm001967t1	Rangel20_TCF_vvx		NonamEVm004230t1_Imp22_P6_vvx,NonamEVm000425t1_Kim19_Isolate17_vvx,NonamEVm002717t1_Meul22_Pv020_vvx,NonamEVm002613t1_Meul22_Pv023_vvx,NonamEVm001433t1_Rangel20_MRMS_vvx
425	NonamEVm001971t1	Kim19_Isolate10_vvx		NonamEVm001971t2_Kim19_Isolate10_vvx
426	NonamEVm001971t1	Kim19_Isolate11_vvx	PVP01_0624400,PVW1_060030800,PVX_004530	NonamEVm002862t1_Zhu16_SMRU2_vvx,NonamEVm002847t1_Kim19_Isolate3_vvx,NonamEVm002836t1_Zhu16_SMRU1_vvx,NonamEVm002304t1_Kim19_Isolate4_vvx,NonamEVm002799t1_Meul22_Pv033_vvx,NonamEVm002817t1_Meul22_Pv004_vvx,NonamEVm002924t1_Siegal20_Schizont_vvx,NonamEVm004103t1_Gunalan19_Sal1_vvx
427	NonamEVm001971t2	Kim19_Isolate10_vvx		NonamEVm002696t1_Zhu16_SMRU2_vvx,NonamEVm001971t1_Kim19_Isolate10_vvx
428	NonamEVm001971t3	Kim19_Isolate10_vvx		NonamEVm001812t1_Kim19_Isolate11_vvx
429	NonamEVm001973t6	Kim19_Isolate11_vvx		NonamEVm001973t7_Kim19_Isolate11_vvx
430	NonamEVm001973t7	Kim19_Isolate11_vvx		NonamEVm001973t6_Kim19_Isolate11_vvx
431	NonamEVm001974t10	Kim19_Isolate16_vvx	PVW1_090054300,PVW1_090054100,PVW1_090053900	NonamEVm000164t1_Kim19_Isolate1_vvx,NonamEVm002821t2_Meul22_Pv041_vvx,NonamEVm003081t2_Zhu16_Mixed_vvx,NonamEVm002937t1_Zhu16_SMRU1_vvx,NonamEVm001974t3_Kim19_Isolate16_vvx
432	NonamEVm001974t11	Kim19_Isolate16_vvx		NonamEVm001974t12_Kim19_Isolate16_vvx
433	NonamEVm001974t12	Kim19_Isolate16_vvx		NonamEVm001974t11_Kim19_Isolate16_vvx
434	NonamEVm001974t1	Meul22_Pv024_vvx		NonamEVm001904t1_Meul22_Pv033_vvx
435	NonamEVm001974t3	Kim19_Isolate16_vvx	PVW1_090054300,PVW1_090054100,PVW1_090053900	NonamEVm001974t10_Kim19_Isolate16_vvx,NonamEVm000545t2_Cheng19_ERX2560130-ERR2541712_vvx,NonamEVm002377t2_Kim17_SRX2884278-SRR5646669_vvx,NonamEVm000158t3_Kim17_SRX5158517-SRR8347510_vvx,NonamEVm000164t1_Kim19_Isolate1_vvx,NonamEVm002030t3_Kim19_Isolate2_vvx,NonamEVm002719t3_Kim19_Isolate6_vvx,NonamEVm000072t1_Kim19_Isolate9_vvx,NonamEVm002795t3_Meul22_Pv017_vvx,NonamEVm003157t2_Meul22_Pv022_vvx,…
436	NonamEVm001974t4	Kim19_Isolate16_vvx		NonamEVm002386t5_Kim19_Isolate4_vvx
437	NonamEVm001974t7	Kim19_Isolate16_vvx		NonamEVm003150t5_Meul22_Pv020_vvx,NonamEVm003279t4_Meul22_Pv022_vvx,NonamEVm002987t2_Meul22_Pv023_vvx,NonamEVm001545t1_Meul22_Pv030_vvx
438	NonamEVm001974t8	Kim19_Isolate16_vvx		NonamEVm000565t1_Cheng19_ERX2560131-ERR2541713_vvx,NonamEVm004253t1_Gunalan19_Sal1_vvx,NonamEVm000119t2_Kim19_Isolate19_vvx,NonamEVm000170t5_Kim19_Isolate5_vvx,NonamEVm002982t2_Siegal20_Schizont_vvx,NonamEVm002982t3_Siegal20_Schizont_vvx,NonamEVm003081t5_Zhu16_Mixed_vvx
439	NonamEVm001977t2	Kim19_Isolate20_vvx		NonamEVm002334t2_Kim19_Isolate16_vvx,NonamEVm001977t8_Kim19_Isolate20_vvx
440	NonamEVm001977t4	Kim19_Isolate20_vvx		NonamEVm002334t6_Kim19_Isolate16_vvx,NonamEVm000695t1_Meul22_PNG056_vvx,NonamEVm000049t1_Meul22_PNG036_vvx,NonamEVm002507t2_Kim19_Isolate12_vvx
441	NonamEVm001977t6	Kim19_Isolate20_vvx		NonamEVm003487t1_Zhu16_SMRU2_vvx,NonamEVm003390t1_Zhu16_SMRU1_vvx,NonamEVm003680t1_Zhu16_Mixed_vvx
442	NonamEVm001977t7	Kim19_Isolate20_vvx	PVP01_1272400	NonamEVm003143t5_Kim19_Isolate6_vvx
443	NonamEVm001977t8	Kim19_Isolate20_vvx		NonamEVm002334t2_Kim19_Isolate16_vvx,NonamEVm001977t2_Kim19_Isolate20_vvx
444	NonamEVm001979t1	Kim19_Isolate12_vvx	PVW1_000011900	NonamEVm000882t1_Cheng19_ERX2560129-ERR2541711_vvx,NonamEVm000882t2_Cheng19_ERX2560129-ERR2541711_vvx,NonamEVm001653t1_Kim19_Isolate20_vvx,NonamEVm002018t1_Kim19_Isolate2_vvx,NonamEVm002418t1_Kim19_Isolate4_vvx,NonamEVm002704t4_Kim19_Isolate6_vvx,NonamEVm003032t1_Meul22_Pv020_vvx,NonamEVm002892t1_Meul22_Pv023_vvx,NonamEVm003105t1_Zhu16_Mixed_vvx,NonamEVm002965t1_Zhu16_SMRU2_vvx
445	NonamEVm001994t1	Kim19_Isolate16_vvx		NonamEVm000208t1_Kim17_SRX5158517-SRR8347510_vvx
446	NonamEVm002004t6	Meul22_Pv004_vvx	PVP01_0600400	NonamEVm001264t7_Kim17_SRX2884278-SRR5646669_vvx
447	NonamEVm002004t7	Meul22_Pv004_vvx		NonamEVm002876t2_Meul22_Pv022_vvx
448	NonamEVm002008t1	Kim19_Isolate3_vvx		NonamEVm002097t1_Zhu16_SMRU2_vvx,NonamEVm002191t1_Zhu16_Mixed_vvx
449	NonamEVm002015t3	Kim19_Isolate10_vvx		NonamEVm002557t1_Kim19_Isolate6_vvx
450	NonamEVm002018t1	Kim19_Isolate2_vvx	PVW1_000011900	NonamEVm002418t1_Kim19_Isolate4_vvx,NonamEVm002418t2_Kim19_Isolate4_vvx,NonamEVm001979t1_Kim19_Isolate12_vvx,NonamEVm002965t1_Zhu16_SMRU2_vvx,NonamEVm003105t1_Zhu16_Mixed_vvx,NonamEVm002892t1_Meul22_Pv023_vvx,NonamEVm003032t1_Meul22_Pv020_vvx,NonamEVm003078t1_Meul22_Pv024_vvx,NonamEVm000882t1_Cheng19_ERX2560129-ERR2541711_vvx,NonamEVm000882t2_Cheng19_ERX2560129-ERR2541711_vvx,NonamEVm001653t1_Kim…
451	NonamEVm002019t1	Rangel20_MRMS_vvx	PVW1_060030700,PVP01_0624300,PVX_004535	NonamEVm002229t1_Kim19_Isolate16_vvx,NonamEVm003155t1_Zhu16_SMRU1_vvx,NonamEVm003282t1_Siegal20_Schizont_vvx,NonamEVm003153t1_Meul22_Pv032_vvx,NonamEVm003207t1_Zhu16_SMRU2_vvx,NonamEVm003380t1_Zhu16_Mixed_vvx,NonamEVm000690t1_Cheng19_ERX2560130-ERR2541712_vvx,NonamEVm000715t1_Cheng19_ERX2560131-ERR2541713_vvx,NonamEVm004756t1_Gunalan19_Sal1_vvx,NonamEVm001678t1_Kim17_SRX2884276-SRR5646671_vvx,Non…
452	NonamEVm002020t2	Kim19_Isolate20_vvx		NonamEVm002020t3_Kim19_Isolate20_vvx
453	NonamEVm002020t3	Kim19_Isolate20_vvx		NonamEVm003289t1_Meul22_Pv023_vvx,NonamEVm002020t2_Kim19_Isolate20_vvx
454	NonamEVm002024t4	Zhu16_SMRU2_vvx		NonamEVm002024t5_Zhu16_SMRU2_vvx
455	NonamEVm002024t5	Zhu16_SMRU2_vvx		NonamEVm002024t4_Zhu16_SMRU2_vvx
456	NonamEVm002028t1	Kim19_Isolate6_vvx		NonamEVm002290t4_Meul22_Pv033_vvx,NonamEVm002306t5_Meul22_Pv032_vvx,NonamEVm002028t2_Kim19_Isolate6_vvx,NonamEVm002028t3_Kim19_Isolate6_vvx
457	NonamEVm002028t2	Kim19_Isolate6_vvx		NonamEVm002028t1_Kim19_Isolate6_vvx,NonamEVm002290t4_Meul22_Pv033_vvx,NonamEVm002306t5_Meul22_Pv032_vvx,NonamEVm002028t3_Kim19_Isolate6_vvx,NonamEVm002306t4_Meul22_Pv032_vvx
458	NonamEVm002028t3	Kim19_Isolate6_vvx		NonamEVm001836t2_Meul22_Pv025_vvx,NonamEVm002268t1_Meul22_Pv017_vvx,NonamEVm002306t5_Meul22_Pv032_vvx,NonamEVm002290t4_Meul22_Pv033_vvx,NonamEVm002424t7_Meul22_Pv020_vvx,NonamEVm002028t1_Kim19_Isolate6_vvx,NonamEVm002306t4_Meul22_Pv032_vvx,NonamEVm002028t2_Kim19_Isolate6_vvx
459	NonamEVm002029t1	Rangel20_MRMS_vvx	PVP01_1471700	NonamEVm003210t1_Zhu16_SMRU2_vvx,NonamEVm003390t2_Zhu16_Mixed_vvx,NonamEVm002291t3_Kim19_Isolate12_vvx,NonamEVm003292t1_Siegal20_Schizont_vvx,NonamEVm003161t3_Zhu16_SMRU1_vvx,NonamEVm002806t2_Kim17_SRX2884277-SRR5646670_vvx,NonamEVm002662t1_Kim17_SRX2884278-SRR5646669_vvx,NonamEVm000523t2_Kim17_SRX5158495-SRR8347532_vvx,NonamEVm000271t1_Kim17_SRX5158517-SRR8347510_vvx,NonamEVm000239t1_Kim19_Isola…
460	NonamEVm002030t1	Kim19_Isolate2_vvx		NonamEVm002386t4_Kim19_Isolate4_vvx,NonamEVm003081t8_Zhu16_Mixed_vvx,NonamEVm002377t1_Kim17_SRX2884278-SRR5646669_vvx,NonamEVm001633t4_Kim19_Isolate20_vvx
461	NonamEVm002030t3	Kim19_Isolate2_vvx	PVW1_090054300,PVW1_090054100,PVW1_090053900	NonamEVm003157t2_Meul22_Pv022_vvx,NonamEVm002795t3_Meul22_Pv017_vvx,NonamEVm002600t3_Meul22_Pv025_vvx,NonamEVm002821t2_Meul22_Pv041_vvx,NonamEVm000072t1_Kim19_Isolate9_vvx,NonamEVm001974t3_Kim19_Isolate16_vvx,NonamEVm002930t5_Kim19_Isolate3_vvx,NonamEVm002377t2_Kim17_SRX2884278-SRR5646669_vvx,NonamEVm000158t3_Kim17_SRX5158517-SRR8347510_vvx,NonamEVm000164t1_Kim19_Isolate1_vvx
462	NonamEVm002031t1	Meul22_Pv033_vvx		NonamEVm002059t2_Meul22_Pv032_vvx,NonamEVm002059t1_Meul22_Pv032_vvx,NonamEVm000661t1_Meul22_Pv030_vvx
463	NonamEVm002032t3	Meul22_Pv024_vvx		NonamEVm001966t4_Meul22_Pv033_vvx
464	NonamEVm002033t5	Zhu16_Mixed_vvx		NonamEVm002136t2_Zhu16_SMRU2_vvx
465	NonamEVm002035t6	Meul22_Pv041_vvx		NonamEVm002146t7_Meul22_Pv032_vvx,NonamEVm002146t8_Meul22_Pv032_vvx,NonamEVm001907t16_Meul22_Pv023_vvx
466	NonamEVm002036t1	Kim17_SRX2884278-SRR5646669_vvx		NonamEVm002565t1_Meul22_Pv032_vvx,NonamEVm002581t1_Meul22_Pv033_vvx,NonamEVm002194t1_Meul22_Pv025_vvx,NonamEVm006018t1_Imp22_P5_vvx
467	NonamEVm002041t3	Meul22_Pv017_vvx		NonamEVm002770t1_Meul22_Pv033_vvx,NonamEVm001690t2_Meul22_Pv025_vvx
468	NonamEVm002043t1	Kim19_Isolate10_vvx		NonamEVm002818t1_Zhu16_SMRU2_vvx,NonamEVm002900t2_Zhu16_Mixed_vvx,NonamEVm002793t1_Kim19_Isolate3_vvx,NonamEVm002043t3_Kim19_Isolate10_vvx,NonamEVm002357t2_Kim17_SRX2884277-SRR5646670_vvx
469	NonamEVm002043t2	Kim19_Isolate10_vvx		NonamEVm002743t1_Zhu16_SMRU1_vvx,NonamEVm002900t1_Zhu16_Mixed_vvx
470	NonamEVm002043t3	Kim19_Isolate10_vvx		NonamEVm002818t1_Zhu16_SMRU2_vvx,NonamEVm002900t2_Zhu16_Mixed_vvx,NonamEVm002793t1_Kim19_Isolate3_vvx,NonamEVm002357t2_Kim17_SRX2884277-SRR5646670_vvx,NonamEVm002043t1_Kim19_Isolate10_vvx
471	NonamEVm002047t5	Kim17_SRX2884278-SRR5646669_vvx	PVW1_140088300
472	NonamEVm002051t1	Meul22_Pv041_vvx		NonamEVm002065t1_Meul22_Pv023_vvx
473	NonamEVm002056t2	Kim19_Isolate4_vvx		NonamEVm002801t1_Zhu16_SMRU1_vvx,NonamEVm001749t6_Kim19_Isolate12_vvx,NonamEVm002833t1_Zhu16_SMRU2_vvx,NonamEVm000331t2_Meul22_PNG056_vvx,NonamEVm001867t1_Kim19_Isolate2_vvx
474	NonamEVm002056t4	Kim19_Isolate4_vvx		NonamEVm001329t5_Kim19_Isolate20_vvx
475	NonamEVm002057t1	Kim19_Isolate7_vvx		NonamEVm002097t3_Kim19_Isolate12_vvx,NonamEVm002097t1_Kim19_Isolate12_vvx
476	NonamEVm002057t2	Kim19_Isolate7_vvx		NonamEVm003077t1_Zhu16_SMRU2_vvx,NonamEVm003228t1_Zhu16_Mixed_vvx,NonamEVm002063t6_Kim19_Isolate11_vvx,NonamEVm000201t1_Kim19_Isolate19_vvx,NonamEVm002141t1_Kim19_Isolate2_vvx,NonamEVm002550t2_Kim19_Isolate4_vvx
477	NonamEVm002059t1	Meul22_Pv032_vvx		NonamEVm002059t2_Meul22_Pv032_vvx,NonamEVm000661t1_Meul22_Pv030_vvx,NonamEVm002031t1_Meul22_Pv033_vvx
478	NonamEVm002059t2	Meul22_Pv032_vvx		NonamEVm000661t1_Meul22_Pv030_vvx,NonamEVm002031t1_Meul22_Pv033_vvx,NonamEVm002059t1_Meul22_Pv032_vvx
479	NonamEVm002062t1	Kim17_SRX2884278-SRR5646669_vvx	PVP01_1148700	NonamEVm002062t2_Kim17_SRX2884278-SRR5646669_vvx
480	NonamEVm002062t2	Kim17_SRX2884278-SRR5646669_vvx	PVP01_1148700	NonamEVm002062t1_Kim17_SRX2884278-SRR5646669_vvx
481	NonamEVm002063t6	Kim19_Isolate11_vvx		NonamEVm002057t2_Kim19_Isolate7_vvx,NonamEVm002550t2_Kim19_Isolate4_vvx,NonamEVm002141t1_Kim19_Isolate2_vvx,NonamEVm000201t1_Kim19_Isolate19_vvx,NonamEVm003077t1_Zhu16_SMRU2_vvx,NonamEVm003228t1_Zhu16_Mixed_vvx,NonamEVm000182t1_Kim19_Isolate1_vvx
482	NonamEVm002063t7	Kim19_Isolate11_vvx		NonamEVm002063t8_Kim19_Isolate11_vvx
483	NonamEVm002063t8	Kim19_Isolate11_vvx		NonamEVm002063t7_Kim19_Isolate11_vvx
484	NonamEVm002064t1	Kim17_SRX2884277-SRR5646670_vvx		NonamEVm002439t1_Meul22_Pv017_vvx
485	NonamEVm002065t1	Meul22_Pv023_vvx		NonamEVm002051t1_Meul22_Pv041_vvx
486	NonamEVm002069t4	Meul22_Pv032_vvx	PVX_124705	NonamEVm001169t1_Kim17_SRX2884276-SRR5646671_vvx,NonamEVm002661t1_Kim19_Isolate3_vvx,NonamEVm002654t1_Meul22_Pv004_vvx,NonamEVm002736t1_Siegal20_Schizont_vvx
487	NonamEVm002071t8	Meul22_Pv022_vvx		NonamEVm002071t9_Meul22_Pv022_vvx
488	NonamEVm002071t9	Meul22_Pv022_vvx		NonamEVm002071t8_Meul22_Pv022_vvx
489	NonamEVm002073t1	Kim19_Isolate12_vvx	PVW1_040009300	NonamEVm004438t1_Gunalan19_Sal1_vvx,NonamEVm001723t1_Kim19_Isolate20_vvx
490	NonamEVm002076t1	Meul22_Pv032_vvx		NonamEVm002088t3_Meul22_Pv041_vvx
491	NonamEVm002082t6	Kim17_SRX2884278-SRR5646669_vvx	PVW1_030031000
492	NonamEVm002084t3	Meul22_Pv041_vvx		NonamEVm002084t5_Meul22_Pv041_vvx
493	NonamEVm002084t5	Meul22_Pv041_vvx		NonamEVm002084t3_Meul22_Pv041_vvx
494	NonamEVm002087t2	Kim19_Isolate10_vvx		NonamEVm002990t1_Meul22_Pv022_vvx
495	NonamEVm002088t3	Meul22_Pv041_vvx		NonamEVm002076t1_Meul22_Pv032_vvx
496	NonamEVm002089t1	Meul22_Pv025_vvx		NonamEVm002741t1_Meul22_Pv021_vvx,NonamEVm002645t1_Meul22_Pv024_vvx
497	NonamEVm002089t2	Meul22_Pv025_vvx		NonamEVm002741t2_Meul22_Pv021_vvx
498	NonamEVm002094t1	Kim19_Isolate3_vvx		NonamEVm002189t1_Zhu16_SMRU2_vvx,NonamEVm002235t1_Zhu16_Mixed_vvx
499	NonamEVm002095t1	Kim19_Isolate12_vvx		NonamEVm002095t4_Kim19_Isolate12_vvx
500	NonamEVm002095t1	Meul22_Pv032_vvx		NonamEVm002160t1_Zhu16_SMRU2_vvx
501	NonamEVm002095t1	Zhu16_SMRU1_vvx		NonamEVm001327t1_Kim19_Isolate10_vvx,NonamEVm002194t5_Zhu16_Mixed_vvx
502	NonamEVm002095t4	Kim19_Isolate12_vvx		NonamEVm002095t1_Kim19_Isolate12_vvx
503	NonamEVm002097t1	Kim19_Isolate12_vvx		NonamEVm002097t3_Kim19_Isolate12_vvx,NonamEVm002057t1_Kim19_Isolate7_vvx
504	NonamEVm002097t1	Meul22_Pv023_vvx		NonamEVm002099t1_Zhu16_SMRU1_vvx
505	NonamEVm002097t1	Zhu16_SMRU2_vvx		NonamEVm002008t1_Kim19_Isolate3_vvx,NonamEVm002191t1_Zhu16_Mixed_vvx
506	NonamEVm002097t3	Kim19_Isolate12_vvx		NonamEVm002057t1_Kim19_Isolate7_vvx,NonamEVm002097t1_Kim19_Isolate12_vvx
507	NonamEVm002099t1	Zhu16_SMRU1_vvx		NonamEVm002097t1_Meul22_Pv023_vvx
508	NonamEVm002102t1	Meul22_Pv020_vvx		NonamEVm001441t3_Meul22_Pv025_vvx,NonamEVm002102t3_Meul22_Pv020_vvx
509	NonamEVm002102t3	Kim19_Isolate12_vvx		NonamEVm002102t4_Kim19_Isolate12_vvx
510	NonamEVm002102t3	Meul22_Pv020_vvx		NonamEVm002102t1_Meul22_Pv020_vvx,NonamEVm001441t3_Meul22_Pv025_vvx
511	NonamEVm002102t4	Kim19_Isolate12_vvx		NonamEVm002102t3_Kim19_Isolate12_vvx
512	NonamEVm002105t3	Kim19_Isolate10_vvx		NonamEVm001831t1_Kim19_Isolate12_vvx,NonamEVm001930t3_Kim19_Isolate11_vvx,NonamEVm002962t1_Zhu16_Mixed_vvx,NonamEVm001279t1_Kim17_SRX2884276-SRR5646671_vvx,NonamEVm001279t2_Kim17_SRX2884276-SRR5646671_vvx
513	NonamEVm002107t1	Kim19_Isolate10_vvx		NonamEVm003020t1_Meul22_Pv021_vvx,NonamEVm002735t1_Meul22_Pv041_vvx
514	NonamEVm002107t3	Kim19_Isolate10_vvx		NonamEVm002107t4_Kim19_Isolate10_vvx
515	NonamEVm002107t4	Kim19_Isolate10_vvx		NonamEVm002735t1_Meul22_Pv041_vvx,NonamEVm002107t3_Kim19_Isolate10_vvx
516	NonamEVm002111t1	Kim17_SRX2884278-SRR5646669_vvx		NonamEVm002627t7_Zhu16_Mixed_vvx,NonamEVm002725t1_Kim19_Isolate3_vvx,NonamEVm002727t1_Zhu16_SMRU1_vvx
517	NonamEVm002113t4	Kim19_Isolate4_vvx		NonamEVm002662t1_Zhu16_SMRU1_vvx,NonamEVm002807t3_Zhu16_Mixed_vvx,NonamEVm001732t1_Kim19_Isolate2_vvx
518	NonamEVm002118t4	Kim19_Isolate7_vvx		NonamEVm002785t1_Kim17_SRX2884277-SRR5646670_vvx
519	NonamEVm002123t1	Rangel20_TCF_vvx		NonamEVm000711t1_Rangel20_JBC_vvx
520	NonamEVm002131t1	Meul22_Pv041_vvx		NonamEVm002176t1_Zhu16_SMRU2_vvx,NonamEVm002194t1_Zhu16_Mixed_vvx,NonamEVm002179t1_Meul22_Pv024_vvx
521	NonamEVm002133t1	Zhu16_SMRU2_vvx	PVP01_0002900	NonamEVm002133t2_Zhu16_SMRU2_vvx
522	NonamEVm002133t2	Zhu16_SMRU2_vvx	PVP01_0002900	NonamEVm002133t1_Zhu16_SMRU2_vvx
523	NonamEVm002135t1	Meul22_Pv033_vvx		NonamEVm002163t1_Meul22_Pv041_vvx
524	NonamEVm002136t2	Zhu16_SMRU2_vvx		NonamEVm002033t5_Zhu16_Mixed_vvx
525	NonamEVm002137t8	Meul22_Pv004_vvx		NonamEVm002137t9_Meul22_Pv004_vvx
526	NonamEVm002137t9	Meul22_Pv004_vvx		NonamEVm002137t8_Meul22_Pv004_vvx
527	NonamEVm002139t2	Kim17_SRX2884277-SRR5646670_vvx		NonamEVm002575t3_Meul22_Pv020_vvx
528	NonamEVm002141t1	Kim19_Isolate2_vvx		NonamEVm002057t2_Kim19_Isolate7_vvx,NonamEVm002550t2_Kim19_Isolate4_vvx,NonamEVm003077t1_Zhu16_SMRU2_vvx,NonamEVm003228t1_Zhu16_Mixed_vvx,NonamEVm002063t6_Kim19_Isolate11_vvx,NonamEVm000201t1_Kim19_Isolate19_vvx
529	NonamEVm002146t7	Meul22_Pv032_vvx		NonamEVm002146t8_Meul22_Pv032_vvx,NonamEVm001907t16_Meul22_Pv023_vvx,NonamEVm002035t6_Meul22_Pv041_vvx
530	NonamEVm002146t8	Meul22_Pv032_vvx		NonamEVm001907t16_Meul22_Pv023_vvx,NonamEVm002035t6_Meul22_Pv041_vvx,NonamEVm002146t7_Meul22_Pv032_vvx
531	NonamEVm002148t1	Cheng19_ERX2560129-ERR2541711_vvx		NonamEVm000456t2_Kim17_SRX5158495-SRR8347532_vvx
532	NonamEVm002148t1	Kim17_SRX2884277-SRR5646670_vvx		NonamEVm002584t1_Kim19_Isolate3_vvx,NonamEVm002487t4_Zhu16_SMRU2_vvx,NonamEVm002419t11_Zhu16_Mixed_vvx
533	NonamEVm002148t2	Kim17_SRX2884277-SRR5646670_vvx		NonamEVm002605t1_Meul22_Pv033_vvx
534	NonamEVm002154t1	Kim19_Isolate12_vvx		NonamEVm000408t2_Kim19_Isolate15_vvx
535	NonamEVm002154t1	Kim19_Isolate7_vvx	PVX_113230,PVP01_1147700,PVW1_110053600	NonamEVm003083t1_Meul22_Pv032_vvx,NonamEVm002176t1_Kim19_Isolate16_vvx,NonamEVm002212t1_Kim19_Isolate12_vvx,NonamEVm003161t1_Zhu16_SMRU2_vvx,NonamEVm003101t1_Zhu16_SMRU1_vvx,NonamEVm003317t1_Zhu16_Mixed_vvx,NonamEVm003226t1_Siegal20_Schizont_vvx,NonamEVm001939t1_Rangel20_MRMS_vvx,NonamEVm003025t1_Meul22_Pv041_vvx,NonamEVm003092t1_Meul22_Pv033_vvx,NonamEVm002822t1_Meul22_Pv025_vvx,NonamEVm003070t1…
536	NonamEVm002154t2	Kim19_Isolate12_vvx		NonamEVm002569t2_Kim19_Isolate7_vvx,NonamEVm002885t2_Meul22_Pv004_vvx
537	NonamEVm002157t6	Kim17_SRX2884278-SRR5646669_vvx		NonamEVm002892t5_Zhu16_Mixed_vvx
538	NonamEVm002160t1	Zhu16_SMRU2_vvx		NonamEVm002095t1_Meul22_Pv032_vvx
539	NonamEVm002163t1	Meul22_Pv041_vvx		NonamEVm002135t1_Meul22_Pv033_vvx
540	NonamEVm002173t1	Meul22_Pv023_vvx		NonamEVm002324t1_Meul22_Pv022_vvx
541	NonamEVm002176t1	Kim19_Isolate16_vvx	PVX_113230,PVP01_1147700,PVW1_110053600	NonamEVm003083t1_Meul22_Pv032_vvx,NonamEVm001016t1_Cheng19_ERX2560127-ERR2541709_vvx,NonamEVm001054t1_Cheng19_ERX2560129-ERR2541711_vvx,NonamEVm000650t1_Cheng19_ERX2560130-ERR2541712_vvx,NonamEVm000679t1_Cheng19_ERX2560131-ERR2541713_vvx,NonamEVm004626t1_Gunalan19_Sal1_vvx,NonamEVm001624t1_Kim17_SRX2884276-SRR5646671_vvx,NonamEVm002728t1_Kim17_SRX2884277-SRR5646670_vvx,NonamEVm002592t1_Kim17_SRX2…
542	NonamEVm002176t1	Zhu16_SMRU2_vvx		NonamEVm002179t1_Meul22_Pv024_vvx,NonamEVm002131t1_Meul22_Pv041_vvx,NonamEVm002194t1_Zhu16_Mixed_vvx
543	NonamEVm002179t1	Meul22_Pv024_vvx		NonamEVm002131t1_Meul22_Pv041_vvx,NonamEVm002176t1_Zhu16_SMRU2_vvx,NonamEVm002194t1_Zhu16_Mixed_vvx
544	NonamEVm002180t11	Meul22_Pv020_vvx		NonamEVm002202t3_Meul22_Pv023_vvx,NonamEVm001934t6_Meul22_Pv017_vvx
545	NonamEVm002188t2	Kim17_SRX2884278-SRR5646669_vvx		NonamEVm002376t1_Kim17_SRX2884277-SRR5646670_vvx
546	NonamEVm002189t1	Zhu16_SMRU2_vvx		NonamEVm002094t1_Kim19_Isolate3_vvx,NonamEVm002235t1_Zhu16_Mixed_vvx
547	NonamEVm002191t1	Zhu16_Mixed_vvx		NonamEVm002097t1_Zhu16_SMRU2_vvx,NonamEVm002008t1_Kim19_Isolate3_vvx
548	NonamEVm002194t1	Meul22_Pv025_vvx		NonamEVm002565t1_Meul22_Pv032_vvx,NonamEVm002581t1_Meul22_Pv033_vvx,NonamEVm002036t1_Kim17_SRX2884278-SRR5646669_vvx,NonamEVm006018t1_Imp22_P5_vvx
549	NonamEVm002194t1	Zhu16_Mixed_vvx		NonamEVm002176t1_Zhu16_SMRU2_vvx,NonamEVm002179t1_Meul22_Pv024_vvx,NonamEVm002131t1_Meul22_Pv041_vvx
550	NonamEVm002194t3	Meul22_Pv017_vvx		NonamEVm002357t1_Meul22_Pv020_vvx
551	NonamEVm002194t5	Zhu16_Mixed_vvx		NonamEVm002095t1_Zhu16_SMRU1_vvx,NonamEVm001327t1_Kim19_Isolate10_vvx
552	NonamEVm002196t1	Meul22_Pv025_vvx		NonamEVm002577t1_Meul22_Pv041_vvx,NonamEVm002843t1_Meul22_Pv021_vvx
553	NonamEVm002199t9	Zhu16_SMRU2_vvx		NonamEVm002249t13_Zhu16_Mixed_vvx
554	NonamEVm002202t2	Meul22_Pv023_vvx		NonamEVm001934t7_Meul22_Pv017_vvx
555	NonamEVm002202t3	Meul22_Pv023_vvx		NonamEVm001934t6_Meul22_Pv017_vvx,NonamEVm002180t11_Meul22_Pv020_vvx
556	NonamEVm002204t1	Kim17_SRX2884277-SRR5646670_vvx		NonamEVm000133t1_Kim19_Isolate14_vvx
557	NonamEVm002208t14	Zhu16_Mixed_vvx		NonamEVm002373t1_Zhu16_SMRU2_vvx
558	NonamEVm002211t1	Meul22_Pv017_vvx		NonamEVm002211t2_Meul22_Pv017_vvx
559	NonamEVm002211t2	Meul22_Pv017_vvx		NonamEVm002211t1_Meul22_Pv017_vvx
560	NonamEVm002212t1	Kim19_Isolate12_vvx	PVX_113230,PVP01_1147700,PVW1_110053600	NonamEVm003083t1_Meul22_Pv032_vvx,NonamEVm002176t1_Kim19_Isolate16_vvx,NonamEVm001016t1_Cheng19_ERX2560127-ERR2541709_vvx,NonamEVm001054t1_Cheng19_ERX2560129-ERR2541711_vvx,NonamEVm000650t1_Cheng19_ERX2560130-ERR2541712_vvx,NonamEVm000679t1_Cheng19_ERX2560131-ERR2541713_vvx,NonamEVm004626t1_Gunalan19_Sal1_vvx,NonamEVm001624t1_Kim17_SRX2884276-SRR5646671_vvx,NonamEVm002728t1_Kim17_SRX2884277-SRR56…
561	NonamEVm002216t1	Meul22_Pv033_vvx		NonamEVm002390t3_Zhu16_Mixed_vvx,NonamEVm002221t3_Meul22_Pv032_vvx,NonamEVm002281t1_Meul22_Pv004_vvx,NonamEVm001744t3_Meul22_Pv025_vvx
562	NonamEVm002217t1	Kim19_Isolate4_vvx		NonamEVm002217t2_Kim19_Isolate4_vvx
563	NonamEVm002217t2	Kim19_Isolate4_vvx		NonamEVm002217t1_Kim19_Isolate4_vvx
564	NonamEVm002217t4	Kim19_Isolate3_vvx		NonamEVm002723t1_Meul22_Pv004_vvx
565	NonamEVm002220t1	Meul22_Pv017_vvx		NonamEVm002220t2_Meul22_Pv017_vvx
566	NonamEVm002220t2	Meul22_Pv017_vvx		NonamEVm002220t1_Meul22_Pv017_vvx
567	NonamEVm002221t3	Meul22_Pv032_vvx		NonamEVm002281t1_Meul22_Pv004_vvx,NonamEVm001744t3_Meul22_Pv025_vvx,NonamEVm002216t1_Meul22_Pv033_vvx,NonamEVm002390t3_Zhu16_Mixed_vvx
568	NonamEVm002226t1	Zhu16_SMRU2_vvx		NonamEVm002226t2_Zhu16_SMRU2_vvx
569	NonamEVm002226t2	Zhu16_SMRU2_vvx		NonamEVm002226t1_Zhu16_SMRU2_vvx
570	NonamEVm002227t2	Kim19_Isolate7_vvx		NonamEVm002282t1_Kim19_Isolate12_vvx,NonamEVm002657t1_Kim17_SRX2884278-SRR5646669_vvx,NonamEVm002605t3_Kim19_Isolate10_vvx
571	NonamEVm002229t1	Kim19_Isolate16_vvx	PVW1_060030700,PVP01_0624300,PVX_004535	NonamEVm003153t1_Meul22_Pv032_vvx,NonamEVm000690t1_Cheng19_ERX2560130-ERR2541712_vvx,NonamEVm000715t1_Cheng19_ERX2560131-ERR2541713_vvx,NonamEVm004756t1_Gunalan19_Sal1_vvx,NonamEVm001678t1_Kim17_SRX2884276-SRR5646671_vvx,NonamEVm002796t2_Kim17_SRX2884277-SRR5646670_vvx,NonamEVm002657t2_Kim17_SRX2884278-SRR5646669_vvx,NonamEVm007850t1_Imp22_P5_vvx,NonamEVm002605t2_Kim19_Isolate10_vvx,NonamEVm00052…
572	NonamEVm002231t1	Meul22_Pv041_vvx		NonamEVm002231t2_Meul22_Pv041_vvx
573	NonamEVm002231t2	Meul22_Pv041_vvx		NonamEVm002231t1_Meul22_Pv041_vvx
574	NonamEVm002233t1	Kim19_Isolate7_vvx	PVP01_1471700	NonamEVm003210t1_Zhu16_SMRU2_vvx,NonamEVm003390t2_Zhu16_Mixed_vvx,NonamEVm002291t3_Kim19_Isolate12_vvx,NonamEVm003292t1_Siegal20_Schizont_vvx,NonamEVm003083t1_Meul22_Pv041_vvx,NonamEVm000564t1_Meul22_PNG056_vvx,NonamEVm000037t1_Meul22_PNG036_vvx,NonamEVm002029t1_Rangel20_MRMS_vvx,NonamEVm003161t3_Zhu16_SMRU1_vvx,NonamEVm002806t2_Kim17_SRX2884277-SRR5646670_vvx,NonamEVm002662t1_Kim17_SRX2884278-SR…
575	NonamEVm002235t1	Zhu16_Mixed_vvx		NonamEVm002189t1_Zhu16_SMRU2_vvx,NonamEVm002094t1_Kim19_Isolate3_vvx
576	NonamEVm002236t1	Kim19_Isolate16_vvx	PVX_101600	NonamEVm003168t1_Meul22_Pv032_vvx,NonamEVm004775t3_Gunalan19_Sal1_vvx,NonamEVm007879t1_Imp22_P5_vvx,NonamEVm002615t5_Kim19_Isolate10_vvx,NonamEVm002615t2_Kim19_Isolate10_vvx,NonamEVm002615t3_Kim19_Isolate10_vvx,NonamEVm002332t1_Kim19_Isolate2_vvx,NonamEVm002717t1_Kim19_Isolate4_vvx,NonamEVm003169t1_Meul22_Pv004_vvx,NonamEVm003305t2_Meul22_Pv020_vvx,NonamEVm003397t1_Meul22_Pv021_vvx,NonamEVm003132…
577	NonamEVm002239t1	Meul22_Pv033_vvx		NonamEVm002833t8_Gunalan19_Sal1_vvx,NonamEVm002469t7_Meul22_Pv022_vvx
578	NonamEVm002242t8	Kim19_Isolate10_vvx		NonamEVm003081t7_Zhu16_Mixed_vvx
579	NonamEVm002242t9	Kim19_Isolate10_vvx		NonamEVm002930t5_Kim19_Isolate3_vvx,NonamEVm002937t1_Zhu16_SMRU1_vvx
580	NonamEVm002244t2	Meul22_Pv017_vvx		NonamEVm001902t1_Meul22_Pv033_vvx,NonamEVm001857t7_Meul22_Pv024_vvx,NonamEVm002244t3_Meul22_Pv017_vvx
581	NonamEVm002244t3	Meul22_Pv017_vvx		NonamEVm001857t7_Meul22_Pv024_vvx,NonamEVm002244t2_Meul22_Pv017_vvx
582	NonamEVm002245t1	Meul22_Pv033_vvx		NonamEVm002305t1_Meul22_Pv004_vvx,NonamEVm002359t1_Meul22_Pv024_vvx
583	NonamEVm002249t13	Zhu16_Mixed_vvx		NonamEVm002199t9_Zhu16_SMRU2_vvx
584	NonamEVm002255t1	Kim19_Isolate6_vvx	PVX_093710	NonamEVm002740t1_Meul22_Pv022_vvx,NonamEVm002543t1_Meul22_Pv004_vvx,NonamEVm002255t2_Kim19_Isolate6_vvx,NonamEVm001575t1_Kim19_Isolate12_vvx,NonamEVm003572t1_Gunalan19_Sal1_vvx
585	NonamEVm002255t2	Kim19_Isolate6_vvx	PVX_093710	NonamEVm002740t1_Meul22_Pv022_vvx,NonamEVm002543t1_Meul22_Pv004_vvx,NonamEVm001575t1_Kim19_Isolate12_vvx,NonamEVm003572t1_Gunalan19_Sal1_vvx,NonamEVm002255t1_Kim19_Isolate6_vvx
586	NonamEVm002256t1	Kim19_Isolate2_vvx	PVX_113230,PVP01_1147700,PVW1_110053600	NonamEVm003083t1_Meul22_Pv032_vvx,NonamEVm002176t1_Kim19_Isolate16_vvx,NonamEVm002212t1_Kim19_Isolate12_vvx,NonamEVm003161t1_Zhu16_SMRU2_vvx,NonamEVm003101t1_Zhu16_SMRU1_vvx,NonamEVm003317t1_Zhu16_Mixed_vvx,NonamEVm003226t1_Siegal20_Schizont_vvx,NonamEVm001939t1_Rangel20_MRMS_vvx,NonamEVm003025t1_Meul22_Pv041_vvx,NonamEVm003092t1_Meul22_Pv033_vvx,NonamEVm002822t1_Meul22_Pv025_vvx,NonamEVm003070t1…
587	NonamEVm002259t1	Kim19_Isolate3_vvx		NonamEVm004910t1_Imp22_P5_vvx
588	NonamEVm002268t1	Meul22_Pv017_vvx		NonamEVm001836t2_Meul22_Pv025_vvx,NonamEVm002306t5_Meul22_Pv032_vvx,NonamEVm002424t7_Meul22_Pv020_vvx,NonamEVm002306t4_Meul22_Pv032_vvx,NonamEVm002028t3_Kim19_Isolate6_vvx
589	NonamEVm002268t2	Siegal20_Schizont_vvx		NonamEVm002268t3_Siegal20_Schizont_vvx
590	NonamEVm002268t3	Siegal20_Schizont_vvx		NonamEVm002268t2_Siegal20_Schizont_vvx
591	NonamEVm002275t1	Kim19_Isolate4_vvx		NonamEVm002275t2_Kim19_Isolate4_vvx,NonamEVm000330t1_Meul22_PNG056_vvx
592	NonamEVm002275t2	Kim19_Isolate4_vvx		NonamEVm002275t1_Kim19_Isolate4_vvx
593	NonamEVm002279t1	Kim17_SRX2884277-SRR5646670_vvx	PVW1_050040400	NonamEVm002509t1_Meul22_Pv032_vvx,NonamEVm002632t2_Meul22_Pv041_vvx,NonamEVm002629t2_Meul22_Pv033_vvx,NonamEVm002928t1_Meul22_Pv021_vvx
594	NonamEVm002279t2	Kim19_Isolate12_vvx		NonamEVm001678t3_Kim17_SRX2884276-SRR5646671_vvx,NonamEVm002796t1_Kim17_SRX2884277-SRR5646670_vvx,NonamEVm003248t2_Kim19_Isolate3_vvx
595	NonamEVm002279t4	Kim19_Isolate12_vvx	PVX_005065	NonamEVm004757t5_Gunalan19_Sal1_vvx,NonamEVm003296t1_Meul22_Pv020_vvx,NonamEVm003120t1_Meul22_Pv023_vvx
596	NonamEVm002281t1	Kim19_Isolate7_vvx		NonamEVm003255t1_Zhu16_SMRU2_vvx,NonamEVm003436t1_Zhu16_Mixed_vvx,NonamEVm002417t1_Kim19_Isolate10_vvx
597	NonamEVm002281t1	Meul22_Pv004_vvx		NonamEVm002221t3_Meul22_Pv032_vvx,NonamEVm001744t3_Meul22_Pv025_vvx,NonamEVm002216t1_Meul22_Pv033_vvx,NonamEVm002390t3_Zhu16_Mixed_vvx
598	NonamEVm002282t1	Kim19_Isolate12_vvx		NonamEVm002605t3_Kim19_Isolate10_vvx,NonamEVm002227t2_Kim19_Isolate7_vvx
599	NonamEVm002284t4	Kim17_SRX2884277-SRR5646670_vvx		NonamEVm002535t1_Meul22_Pv041_vvx,NonamEVm002719t1_Meul22_Pv023_vvx
600	NonamEVm002290t3	Meul22_Pv033_vvx		NonamEVm000153t1_Meul22_PNG056_vvx
601	NonamEVm002290t4	Meul22_Pv033_vvx		NonamEVm002306t5_Meul22_Pv032_vvx,NonamEVm002028t2_Kim19_Isolate6_vvx,NonamEVm002028t3_Kim19_Isolate6_vvx,NonamEVm002028t1_Kim19_Isolate6_vvx
602	NonamEVm002291t3	Kim19_Isolate12_vvx	PVP01_1471700	NonamEVm002806t2_Kim17_SRX2884277-SRR5646670_vvx,NonamEVm002662t1_Kim17_SRX2884278-SRR5646669_vvx,NonamEVm000523t2_Kim17_SRX5158495-SRR8347532_vvx,NonamEVm000271t1_Kim17_SRX5158517-SRR8347510_vvx,NonamEVm000239t1_Kim19_Isolate14_vvx,NonamEVm000527t1_Kim19_Isolate15_vvx,NonamEVm001886t1_Kim19_Isolate20_vvx,NonamEVm003255t1_Kim19_Isolate3_vvx,NonamEVm003016t1_Kim19_Isolate6_vvx,NonamEVm002233t1_Kim…
603	NonamEVm002298t1	Zhu16_SMRU2_vvx		NonamEVm002437t1_Meul22_Pv022_vvx,NonamEVm002383t6_Zhu16_Mixed_vvx,NonamEVm002383t7_Zhu16_Mixed_vvx
604	NonamEVm002299t2	Kim19_Isolate4_vvx		NonamEVm001472t2_Kim19_Isolate2_vvx
605	NonamEVm002301t1	Kim19_Isolate11_vvx	PVX_113230,PVP01_1147700,PVW1_110053600	NonamEVm003083t1_Meul22_Pv032_vvx,NonamEVm002176t1_Kim19_Isolate16_vvx,NonamEVm002212t1_Kim19_Isolate12_vvx,NonamEVm003161t1_Zhu16_SMRU2_vvx,NonamEVm003101t1_Zhu16_SMRU1_vvx,NonamEVm003317t1_Zhu16_Mixed_vvx,NonamEVm003226t1_Siegal20_Schizont_vvx,NonamEVm001939t1_Rangel20_MRMS_vvx,NonamEVm003025t1_Meul22_Pv041_vvx,NonamEVm003092t1_Meul22_Pv033_vvx,NonamEVm002822t1_Meul22_Pv025_vvx,NonamEVm003070t1…
606	NonamEVm002304t1	Kim19_Isolate4_vvx	PVP01_0624400,PVW1_060030800,PVX_004530	NonamEVm002862t1_Zhu16_SMRU2_vvx,NonamEVm002836t1_Zhu16_SMRU1_vvx,NonamEVm002799t1_Meul22_Pv033_vvx,NonamEVm002817t1_Meul22_Pv004_vvx,NonamEVm002924t1_Siegal20_Schizont_vvx,NonamEVm004103t1_Gunalan19_Sal1_vvx,NonamEVm001971t1_Kim19_Isolate11_vvx,NonamEVm002847t1_Kim19_Isolate3_vvx
607	NonamEVm002304t1	Meul22_Pv023_vvx		NonamEVm001840t1_Kim17_SRX2884277-SRR5646670_vvx,NonamEVm004908t1_Imp22_P5_vvx
608	NonamEVm002304t1	Meul22_Pv032_vvx		NonamEVm002306t2_Meul22_Pv023_vvx
609	NonamEVm002304t2	Meul22_Pv023_vvx		NonamEVm001840t2_Kim17_SRX2884277-SRR5646670_vvx
610	NonamEVm002305t1	Meul22_Pv004_vvx		NonamEVm002245t1_Meul22_Pv033_vvx,NonamEVm002359t1_Meul22_Pv024_vvx
611	NonamEVm002305t1	Meul22_Pv017_vvx	PVX_004537,PVW1_060030500	NonamEVm001489t1_Kim19_Isolate16_vvx,NonamEVm002408t1_Zhu16_SMRU2_vvx,NonamEVm002512t1_Zhu16_Mixed_vvx,NonamEVm002391t1_Zhu16_SMRU1_vvx,NonamEVm001427t1_Kim19_Isolate12_vvx,NonamEVm002388t1_Meul22_Pv023_vvx,NonamEVm000550t1_Cheng19_ERX2560129-ERR2541711_vvx,NonamEVm003312t1_Gunalan19_Sal1_vvx,NonamEVm000954t1_Kim17_SRX2884276-SRR5646671_vvx,NonamEVm000954t2_Kim17_SRX2884276-SRR5646671_vvx,NonamEV…
612	NonamEVm002306t2	Meul22_Pv023_vvx		NonamEVm002304t1_Meul22_Pv032_vvx
613	NonamEVm002306t4	Meul22_Pv032_vvx		NonamEVm002306t5_Meul22_Pv032_vvx,NonamEVm002028t2_Kim19_Isolate6_vvx,NonamEVm002028t3_Kim19_Isolate6_vvx,NonamEVm002268t1_Meul22_Pv017_vvx,NonamEVm001836t2_Meul22_Pv025_vvx
614	NonamEVm002306t5	Meul22_Pv032_vvx		NonamEVm002028t2_Kim19_Isolate6_vvx,NonamEVm002028t3_Kim19_Isolate6_vvx,NonamEVm002028t1_Kim19_Isolate6_vvx,NonamEVm002268t1_Meul22_Pv017_vvx,NonamEVm002424t7_Meul22_Pv020_vvx,NonamEVm001836t2_Meul22_Pv025_vvx,NonamEVm002290t4_Meul22_Pv033_vvx,NonamEVm002306t4_Meul22_Pv032_vvx
615	NonamEVm002306t7	Meul22_Pv032_vvx	PVW1_100007500
616	NonamEVm002306t8	Meul22_Pv021_vvx		NonamEVm002306t9_Meul22_Pv021_vvx,NonamEVm006151t1_Imp22_P5_vvx
617	NonamEVm002306t9	Meul22_Pv021_vvx		NonamEVm006151t1_Imp22_P5_vvx,NonamEVm002306t8_Meul22_Pv021_vvx
618	NonamEVm002318t1	Meul22_Pv025_vvx		NonamEVm002684t1_Meul22_Pv032_vvx,NonamEVm002692t1_Meul22_Pv033_vvx,NonamEVm001806t1_Kim19_Isolate16_vvx,NonamEVm006342t1_Imp22_P5_vvx,NonamEVm002472t1_Kim19_Isolate6_vvx,NonamEVm002472t2_Kim19_Isolate6_vvx,NonamEVm002729t1_Meul22_Pv004_vvx
619	NonamEVm002320t1	Meul22_Pv017_vvx		NonamEVm002362t1_Meul22_Pv041_vvx,NonamEVm002403t1_Meul22_Pv023_vvx,NonamEVm002477t1_Meul22_Pv020_vvx,NonamEVm002417t1_Meul22_Pv004_vvx
620	NonamEVm002321t2	Zhu16_SMRU2_vvx		NonamEVm002461t1_Meul22_Pv022_vvx
621	NonamEVm002322t1	Kim19_Isolate2_vvx	PVW1_060030700,PVP01_0624300,PVX_004535	NonamEVm002229t1_Kim19_Isolate16_vvx,NonamEVm003155t1_Zhu16_SMRU1_vvx,NonamEVm003282t1_Siegal20_Schizont_vvx,NonamEVm003076t1_Meul22_Pv041_vvx,NonamEVm003330t1_Meul22_Pv024_vvx,NonamEVm003121t1_Meul22_Pv023_vvx,NonamEVm003423t1_Meul22_Pv022_vvx,NonamEVm003399t1_Meul22_Pv021_vvx,NonamEVm003298t4_Meul22_Pv020_vvx,NonamEVm003090t1_Meul22_Pv017_vvx,NonamEVm003153t1_Meul22_Pv032_vvx,NonamEVm002019t1_R…
622	NonamEVm002322t2	Kim19_Isolate2_vvx	PVW1_060030700,PVP01_0624300,PVX_004535	NonamEVm002229t1_Kim19_Isolate16_vvx,NonamEVm003155t1_Zhu16_SMRU1_vvx,NonamEVm003282t1_Siegal20_Schizont_vvx,NonamEVm003076t1_Meul22_Pv041_vvx,NonamEVm003330t1_Meul22_Pv024_vvx,NonamEVm003121t1_Meul22_Pv023_vvx,NonamEVm003423t1_Meul22_Pv022_vvx,NonamEVm003399t1_Meul22_Pv021_vvx,NonamEVm003298t4_Meul22_Pv020_vvx,NonamEVm003090t1_Meul22_Pv017_vvx,NonamEVm002322t1_Kim19_Isolate2_vvx,NonamEVm003153t1…
623	NonamEVm002324t1	Meul22_Pv022_vvx		NonamEVm002173t1_Meul22_Pv023_vvx
624	NonamEVm002328t1	Meul22_Pv023_vvx		NonamEVm001780t2_Meul22_Pv020_vvx
625	NonamEVm002332t1	Kim19_Isolate2_vvx	PVX_101600	NonamEVm002236t1_Kim19_Isolate16_vvx,NonamEVm002717t1_Kim19_Isolate4_vvx,NonamEVm003132t1_Meul22_Pv023_vvx,NonamEVm003397t1_Meul22_Pv021_vvx,NonamEVm003305t2_Meul22_Pv020_vvx,NonamEVm003168t1_Meul22_Pv032_vvx,NonamEVm003155t1_Meul22_Pv033_vvx,NonamEVm001732t1_Meul22_Pv030_vvx,NonamEVm003169t1_Meul22_Pv004_vvx,NonamEVm003341t4_Meul22_Pv024_vvx,NonamEVm004775t3_Gunalan19_Sal1_vvx,NonamEVm007879t1_I…
626	NonamEVm002334t2	Kim19_Isolate16_vvx		NonamEVm001977t2_Kim19_Isolate20_vvx,NonamEVm001977t8_Kim19_Isolate20_vvx
627	NonamEVm002334t4	Kim19_Isolate16_vvx		NonamEVm004964t2_Gunalan19_Sal1_vvx,NonamEVm000618t1_Kim17_SRX5158495-SRR8347532_vvx,NonamEVm002334t7_Kim19_Isolate16_vvx
628	NonamEVm002334t6	Kim19_Isolate16_vvx		NonamEVm001977t4_Kim19_Isolate20_vvx,NonamEVm000049t1_Meul22_PNG036_vvx,NonamEVm000695t1_Meul22_PNG056_vvx
629	NonamEVm002334t7	Kim19_Isolate16_vvx		NonamEVm002334t4_Kim19_Isolate16_vvx,NonamEVm004964t2_Gunalan19_Sal1_vvx,NonamEVm000618t1_Kim17_SRX5158495-SRR8347532_vvx
630	NonamEVm002338t1	Meul22_Pv033_vvx		NonamEVm003506t1_Imp22_P2_vvx,NonamEVm002458t1_Meul22_Pv024_vvx
631	NonamEVm002340t1	Kim19_Isolate4_vvx		NonamEVm002927t3_Siegal20_Schizont_vvx
632	NonamEVm002340t9	Kim19_Isolate6_vvx		NonamEVm004091t2_Imp22_P2_vvx,NonamEVm004091t1_Imp22_P2_vvx
633	NonamEVm002344t1	Kim17_SRX2884277-SRR5646670_vvx	PVW1_050039900
634	NonamEVm002347t1	Meul22_Pv033_vvx		NonamEVm002476t1_Meul22_Pv024_vvx,NonamEVm001910t1_Meul22_Pv025_vvx
635	NonamEVm002350t1	Kim17_SRX2884277-SRR5646670_vvx	PVW1_120011800
636	NonamEVm002350t1	Kim19_Isolate3_vvx		NonamEVm002423t1_Siegal20_Schizont_vvx,NonamEVm001789t1_Kim17_SRX2884278-SRR5646669_vvx
637	NonamEVm002357t1	Meul22_Pv020_vvx		NonamEVm002194t3_Meul22_Pv017_vvx
638	NonamEVm002357t2	Kim17_SRX2884277-SRR5646670_vvx		NonamEVm002818t1_Zhu16_SMRU2_vvx,NonamEVm002900t2_Zhu16_Mixed_vvx,NonamEVm002793t1_Kim19_Isolate3_vvx,NonamEVm002043t1_Kim19_Isolate10_vvx,NonamEVm002043t3_Kim19_Isolate10_vvx
639	NonamEVm002358t5	Kim19_Isolate6_vvx		NonamEVm002358t7_Kim19_Isolate6_vvx
640	NonamEVm002358t7	Kim19_Isolate6_vvx		NonamEVm002358t5_Kim19_Isolate6_vvx
641	NonamEVm002359t1	Meul22_Pv024_vvx		NonamEVm002245t1_Meul22_Pv033_vvx,NonamEVm002305t1_Meul22_Pv004_vvx
642	NonamEVm002360t1	Kim19_Isolate12_vvx		NonamEVm002360t2_Kim19_Isolate12_vvx
643	NonamEVm002360t2	Kim19_Isolate12_vvx		NonamEVm002360t1_Kim19_Isolate12_vvx
644	NonamEVm002362t1	Meul22_Pv041_vvx		NonamEVm002417t1_Meul22_Pv004_vvx,NonamEVm002320t1_Meul22_Pv017_vvx,NonamEVm002477t1_Meul22_Pv020_vvx,NonamEVm002403t1_Meul22_Pv023_vvx
645	NonamEVm002364t1	Kim17_SRX2884278-SRR5646669_vvx		NonamEVm002704t5_Kim19_Isolate6_vvx,NonamEVm002704t4_Kim19_Isolate6_vvx
646	NonamEVm002365t1	Meul22_Pv025_vvx		NonamEVm002735t1_Meul22_Pv033_vvx,NonamEVm000323t5_Kim17_SRX5158495-SRR8347532_vvx,NonamEVm004450t1_Imp22_P2_vvx,NonamEVm002992t2_Meul22_Pv022_vvx
647	NonamEVm002370t1	Meul22_Pv033_vvx		NonamEVm002603t1_Meul22_Pv022_vvx,NonamEVm002418t1_Meul22_Pv023_vvx
648	NonamEVm002372t4	Kim19_Isolate3_vvx		NonamEVm002454t2_Siegal20_Schizont_vvx
649	NonamEVm002373t1	Zhu16_SMRU2_vvx		NonamEVm002208t14_Zhu16_Mixed_vvx
650	NonamEVm002376t1	Kim17_SRX2884277-SRR5646670_vvx		NonamEVm002882t2_Siegal20_Schizont_vvx,NonamEVm002780t1_Meul22_Pv004_vvx,NonamEVm002188t2_Kim17_SRX2884278-SRR5646669_vvx,NonamEVm002882t1_Siegal20_Schizont_vvx
651	NonamEVm002377t1	Kim17_SRX2884278-SRR5646669_vvx		NonamEVm003081t8_Zhu16_Mixed_vvx,NonamEVm001633t4_Kim19_Isolate20_vvx,NonamEVm002030t1_Kim19_Isolate2_vvx,NonamEVm002386t4_Kim19_Isolate4_vvx,NonamEVm002930t4_Kim19_Isolate3_vvx
652	NonamEVm002377t2	Kim17_SRX2884278-SRR5646669_vvx	PVW1_090054300,PVW1_090054100,PVW1_090053900	NonamEVm003157t2_Meul22_Pv022_vvx,NonamEVm002795t3_Meul22_Pv017_vvx,NonamEVm002030t3_Kim19_Isolate2_vvx,NonamEVm000158t3_Kim17_SRX5158517-SRR8347510_vvx,NonamEVm002600t3_Meul22_Pv025_vvx,NonamEVm002821t2_Meul22_Pv041_vvx,NonamEVm000072t1_Kim19_Isolate9_vvx,NonamEVm001974t3_Kim19_Isolate16_vvx,NonamEVm002930t5_Kim19_Isolate3_vvx,NonamEVm000164t1_Kim19_Isolate1_vvx
653	NonamEVm002377t4	Kim17_SRX2884278-SRR5646669_vvx		NonamEVm002930t7_Kim19_Isolate3_vvx
654	NonamEVm002379t1	Meul22_Pv023_vvx		NonamEVm002379t2_Meul22_Pv023_vvx
655	NonamEVm002379t2	Meul22_Pv023_vvx		NonamEVm002379t1_Meul22_Pv023_vvx
656	NonamEVm002383t6	Zhu16_Mixed_vvx		NonamEVm002298t1_Zhu16_SMRU2_vvx,NonamEVm002383t7_Zhu16_Mixed_vvx,NonamEVm002437t1_Meul22_Pv022_vvx
657	NonamEVm002383t7	Zhu16_Mixed_vvx		NonamEVm002298t1_Zhu16_SMRU2_vvx,NonamEVm002437t1_Meul22_Pv022_vvx,NonamEVm002383t6_Zhu16_Mixed_vvx
658	NonamEVm002386t4	Kim19_Isolate4_vvx		NonamEVm001430t1_Kim17_SRX2884276-SRR5646671_vvx,NonamEVm002377t1_Kim17_SRX2884278-SRR5646669_vvx,NonamEVm002030t1_Kim19_Isolate2_vvx
659	NonamEVm002386t5	Kim19_Isolate4_vvx		NonamEVm001974t4_Kim19_Isolate16_vvx
660	NonamEVm002388t1	Kim19_Isolate16_vvx	PVP01_0624600,PVX_004520	NonamEVm003472t1_Meul22_Pv020_vvx,NonamEVm003602t1_Meul22_Pv022_vvx,NonamEVm003230t1_Meul22_Pv041_vvx
661	NonamEVm002388t1	Meul22_Pv023_vvx	PVW1_060030500,PVX_004537	NonamEVm001427t1_Kim19_Isolate12_vvx,NonamEVm002408t1_Zhu16_SMRU2_vvx,NonamEVm002512t1_Zhu16_Mixed_vvx,NonamEVm002391t1_Zhu16_SMRU1_vvx,NonamEVm001489t1_Kim19_Isolate16_vvx,NonamEVm000550t1_Cheng19_ERX2560129-ERR2541711_vvx,NonamEVm003312t1_Gunalan19_Sal1_vvx,NonamEVm000954t2_Kim17_SRX2884276-SRR5646671_vvx,NonamEVm001928t1_Kim17_SRX2884277-SRR5646670_vvx,NonamEVm001654t1_Kim19_Isolate10_vvx,Nona…
662	NonamEVm002390t1	Meul22_Pv041_vvx		NonamEVm002628t1_Meul22_Pv021_vvx
663	NonamEVm002390t1	Zhu16_Mixed_vvx		NonamEVm000342t2_Meul22_Pv014_vvx,NonamEVm001744t4_Meul22_Pv025_vvx
664	NonamEVm002390t3	Zhu16_Mixed_vvx		NonamEVm002221t3_Meul22_Pv032_vvx,NonamEVm002281t1_Meul22_Pv004_vvx,NonamEVm001744t3_Meul22_Pv025_vvx,NonamEVm002216t1_Meul22_Pv033_vvx
665	NonamEVm002391t1	Zhu16_SMRU1_vvx	PVX_004537,PVW1_060030500	NonamEVm001489t1_Kim19_Isolate16_vvx,NonamEVm002408t1_Zhu16_SMRU2_vvx,NonamEVm001427t1_Kim19_Isolate12_vvx,NonamEVm000550t1_Cheng19_ERX2560129-ERR2541711_vvx,NonamEVm003312t1_Gunalan19_Sal1_vvx,NonamEVm000954t1_Kim17_SRX2884276-SRR5646671_vvx,NonamEVm000954t2_Kim17_SRX2884276-SRR5646671_vvx,NonamEVm001928t1_Kim17_SRX2884277-SRR5646670_vvx,NonamEVm001654t1_Kim19_Isolate10_vvx,NonamEVm001544t1_Kim1…
666	NonamEVm002394t1	Meul22_Pv033_vvx		NonamEVm002455t1_Meul22_Pv004_vvx
667	NonamEVm002395t5	Meul22_Pv022_vvx		NonamEVm001373t1_Kim19_Isolate2_vvx
668	NonamEVm002395t7	Meul22_Pv022_vvx	PVW1_070043600	NonamEVm002507t1_Meul22_Pv041_vvx,NonamEVm000313t1_Kim17_SRX5158495-SRR8347532_vvx,NonamEVm001173t15_Kim19_Isolate20_vvx,NonamEVm002753t1_Meul22_Pv021_vvx
669	NonamEVm002396t1	Kim19_Isolate7_vvx	PVX_124710	NonamEVm000658t1_Meul22_PNG056_vvx,NonamEVm003567t1_Meul22_Pv022_vvx,NonamEVm005016t1_Gunalan19_Sal1_vvx
670	NonamEVm002398t1	Zhu16_SMRU1_vvx		NonamEVm002419t6_Zhu16_Mixed_vvx
671	NonamEVm002403t1	Meul22_Pv023_vvx		NonamEVm002362t1_Meul22_Pv041_vvx,NonamEVm002417t1_Meul22_Pv004_vvx,NonamEVm002320t1_Meul22_Pv017_vvx,NonamEVm002477t1_Meul22_Pv020_vvx
672	NonamEVm002403t3	Kim17_SRX2884278-SRR5646669_vvx		NonamEVm002460t1_Kim19_Isolate4_vvx
673	NonamEVm002404t1	Meul22_Pv017_vvx		NonamEVm002479t1_Meul22_Pv023_vvx,NonamEVm002404t3_Meul22_Pv017_vvx
674	NonamEVm002404t3	Meul22_Pv017_vvx		NonamEVm002404t1_Meul22_Pv017_vvx
675	NonamEVm002405t1	Zhu16_SMRU1_vvx		NonamEVm002409t1_Meul22_Pv004_vvx,NonamEVm002419t4_Zhu16_Mixed_vvx
676	NonamEVm002405t3	Zhu16_SMRU1_vvx		NonamEVm002505t1_Siegal20_Schizont_vvx,NonamEVm002405t4_Zhu16_SMRU1_vvx
677	NonamEVm002405t4	Zhu16_SMRU1_vvx		NonamEVm002405t3_Zhu16_SMRU1_vvx,NonamEVm002590t5_Meul22_Pv022_vvx
678	NonamEVm002408t1	Zhu16_SMRU2_vvx	PVW1_060030500,PVX_004537	NonamEVm001427t1_Kim19_Isolate12_vvx,NonamEVm001489t1_Kim19_Isolate16_vvx,NonamEVm000550t1_Cheng19_ERX2560129-ERR2541711_vvx,NonamEVm003312t1_Gunalan19_Sal1_vvx,NonamEVm000954t1_Kim17_SRX2884276-SRR5646671_vvx,NonamEVm000954t2_Kim17_SRX2884276-SRR5646671_vvx,NonamEVm001928t1_Kim17_SRX2884277-SRR5646670_vvx,NonamEVm001654t1_Kim19_Isolate10_vvx,NonamEVm001544t1_Kim19_Isolate11_vvx,NonamEVm001282t2_…
679	NonamEVm002409t1	Meul22_Pv004_vvx		NonamEVm002419t4_Zhu16_Mixed_vvx,NonamEVm002405t1_Zhu16_SMRU1_vvx,NonamEVm002409t2_Meul22_Pv004_vvx
680	NonamEVm002409t2	Meul22_Pv004_vvx		NonamEVm002419t4_Zhu16_Mixed_vvx,NonamEVm002409t1_Meul22_Pv004_vvx
681	NonamEVm002410t1	Kim19_Isolate7_vvx	PVX_001615,PVP01_0600300	NonamEVm001078t1_Rangel20_JBC_vvx,NonamEVm002804t1_Kim19_Isolate10_vvx
682	NonamEVm002410t1	Meul22_Pv032_vvx	PVW1_140085700
683	NonamEVm002412t1	Meul22_Pv033_vvx		NonamEVm002497t1_Zhu16_SMRU2_vvx,NonamEVm002412t2_Meul22_Pv033_vvx
684	NonamEVm002412t2	Meul22_Pv033_vvx		NonamEVm002497t1_Zhu16_SMRU2_vvx,NonamEVm002412t1_Meul22_Pv033_vvx
685	NonamEVm002417t1	Kim19_Isolate10_vvx		NonamEVm002281t1_Kim19_Isolate7_vvx,NonamEVm003255t1_Zhu16_SMRU2_vvx,NonamEVm003436t1_Zhu16_Mixed_vvx
686	NonamEVm002417t1	Meul22_Pv004_vvx		NonamEVm002362t1_Meul22_Pv041_vvx,NonamEVm002403t1_Meul22_Pv023_vvx,NonamEVm002477t1_Meul22_Pv020_vvx,NonamEVm002320t1_Meul22_Pv017_vvx
687	NonamEVm002417t1	Meul22_Pv033_vvx		NonamEVm002460t1_Meul22_Pv023_vvx
688	NonamEVm002417t5	Kim19_Isolate10_vvx		NonamEVm002417t6_Kim19_Isolate10_vvx
689	NonamEVm002417t6	Kim19_Isolate10_vvx		NonamEVm002417t5_Kim19_Isolate10_vvx
690	NonamEVm002418t1	Kim19_Isolate4_vvx	PVW1_000011900	NonamEVm002418t2_Kim19_Isolate4_vvx,NonamEVm001979t1_Kim19_Isolate12_vvx,NonamEVm002965t1_Zhu16_SMRU2_vvx,NonamEVm003105t1_Zhu16_Mixed_vvx,NonamEVm003078t1_Meul22_Pv024_vvx,NonamEVm002892t1_Meul22_Pv023_vvx,NonamEVm003032t1_Meul22_Pv020_vvx,NonamEVm000882t1_Cheng19_ERX2560129-ERR2541711_vvx,NonamEVm000882t2_Cheng19_ERX2560129-ERR2541711_vvx,NonamEVm001653t1_Kim19_Isolate20_vvx,NonamEVm002018t1_Ki…
691	NonamEVm002418t1	Meul22_Pv023_vvx		NonamEVm002370t1_Meul22_Pv033_vvx,NonamEVm002603t1_Meul22_Pv022_vvx
692	NonamEVm002418t2	Kim19_Isolate4_vvx		NonamEVm003078t1_Meul22_Pv024_vvx,NonamEVm000882t1_Cheng19_ERX2560129-ERR2541711_vvx,NonamEVm000882t2_Cheng19_ERX2560129-ERR2541711_vvx,NonamEVm002018t1_Kim19_Isolate2_vvx,NonamEVm002418t1_Kim19_Isolate4_vvx
693	NonamEVm002419t11	Zhu16_Mixed_vvx		NonamEVm002487t4_Zhu16_SMRU2_vvx,NonamEVm002148t1_Kim17_SRX2884277-SRR5646670_vvx,NonamEVm002584t1_Kim19_Isolate3_vvx
694	NonamEVm002419t1	Meul22_Pv032_vvx		NonamEVm001702t2_Meul22_Pv022_vvx
695	NonamEVm002419t4	Zhu16_Mixed_vvx		NonamEVm002405t1_Zhu16_SMRU1_vvx,NonamEVm002409t1_Meul22_Pv004_vvx,NonamEVm002409t2_Meul22_Pv004_vvx
696	NonamEVm002419t6	Zhu16_Mixed_vvx		NonamEVm002398t1_Zhu16_SMRU1_vvx
697	NonamEVm002419t7	Zhu16_Mixed_vvx	PVP01_0005930	NonamEVm002487t1_Zhu16_SMRU2_vvx,NonamEVm000186t1_Meul22_PNG056_vvx
698	NonamEVm002421t1	Kim17_SRX2884277-SRR5646670_vvx		NonamEVm002880t1_Zhu16_SMRU2_vvx
699	NonamEVm002423t1	Siegal20_Schizont_vvx		NonamEVm002350t1_Kim19_Isolate3_vvx
700	NonamEVm002424t1	Kim17_SRX2884278-SRR5646669_vvx		NonamEVm002948t1_Meul22_Pv032_vvx,NonamEVm002482t1_Kim19_Isolate4_vvx
701	NonamEVm002424t7	Meul22_Pv020_vvx		NonamEVm001836t2_Meul22_Pv025_vvx,NonamEVm002306t5_Meul22_Pv032_vvx,NonamEVm002028t3_Kim19_Isolate6_vvx,NonamEVm002268t1_Meul22_Pv017_vvx
702	NonamEVm002426t1	Meul22_Pv041_vvx		NonamEVm002488t1_Zhu16_SMRU1_vvx,NonamEVm002622t3_Zhu16_Mixed_vvx,NonamEVm002466t1_Kim19_Isolate3_vvx,NonamEVm002560t3_Meul22_Pv020_vvx
703	NonamEVm002427t1	Kim19_Isolate12_vvx		NonamEVm002927t1_Kim17_SRX2884277-SRR5646670_vvx,NonamEVm002754t1_Kim19_Isolate10_vvx,NonamEVm002853t1_Kim19_Isolate4_vvx,NonamEVm000638t3_Meul22_PNG056_vvx,NonamEVm003413t5_Meul22_Pv020_vvx
704	NonamEVm002434t1	Meul22_Pv004_vvx		NonamEVm002551t5_Zhu16_Mixed_vvx
705	NonamEVm002437t1	Meul22_Pv022_vvx		NonamEVm002298t1_Zhu16_SMRU2_vvx,NonamEVm002383t6_Zhu16_Mixed_vvx,NonamEVm002383t7_Zhu16_Mixed_vvx
706	NonamEVm002439t1	Meul22_Pv017_vvx		NonamEVm002064t1_Kim17_SRX2884277-SRR5646670_vvx
707	NonamEVm002440t1	Zhu16_SMRU2_vvx		NonamEVm003510t2_Gunalan19_Sal1_vvx
708	NonamEVm002443t1	Kim17_SRX2884277-SRR5646670_vvx	PVX_110822	NonamEVm002893t1_Zhu16_SMRU2_vvx,NonamEVm003027t2_Zhu16_Mixed_vvx,NonamEVm001578t1_Kim19_Isolate20_vvx,NonamEVm004154t1_Gunalan19_Sal1_vvx
709	NonamEVm002450t1	Meul22_Pv024_vvx		NonamEVm001789t1_Kim17_SRX2884278-SRR5646669_vvx,NonamEVm003493t1_Imp22_P2_vvx,NonamEVm002563t1_Meul22_Pv022_vvx,NonamEVm002563t3_Meul22_Pv022_vvx
710	NonamEVm002450t2	Kim19_Isolate4_vvx		NonamEVm000435t1_Meul22_PNG056_vvx
711	NonamEVm002451t4	Meul22_Pv025_vvx		NonamEVm002782t2_Meul22_Pv032_vvx,NonamEVm002933t4_Meul22_Pv020_vvx
712	NonamEVm002454t2	Siegal20_Schizont_vvx		NonamEVm002372t4_Kim19_Isolate3_vvx
713	NonamEVm002455t1	Meul22_Pv004_vvx		NonamEVm002394t1_Meul22_Pv033_vvx
714	NonamEVm002458t1	Meul22_Pv024_vvx		NonamEVm002338t1_Meul22_Pv033_vvx,NonamEVm003506t1_Imp22_P2_vvx
715	NonamEVm002459t1	Zhu16_SMRU1_vvx		NonamEVm002587t1_Zhu16_Mixed_vvx,NonamEVm002587t2_Zhu16_Mixed_vvx
716	NonamEVm002460t1	Kim19_Isolate4_vvx		NonamEVm002403t3_Kim17_SRX2884278-SRR5646669_vvx
717	NonamEVm002460t1	Meul22_Pv023_vvx		NonamEVm002417t1_Meul22_Pv033_vvx
718	NonamEVm002460t2	Zhu16_SMRU1_vvx		NonamEVm002588t1_Zhu16_Mixed_vvx
719	NonamEVm002461t1	Meul22_Pv022_vvx		NonamEVm002321t2_Zhu16_SMRU2_vvx
720	NonamEVm002466t1	Kim19_Isolate3_vvx		NonamEVm002426t1_Meul22_Pv041_vvx,NonamEVm002560t3_Meul22_Pv020_vvx,NonamEVm002488t1_Zhu16_SMRU1_vvx
721	NonamEVm002467t1	Meul22_Pv033_vvx		NonamEVm002491t1_Meul22_Pv004_vvx
722	NonamEVm002468t1	Meul22_Pv033_vvx		NonamEVm002709t1_Meul22_Pv022_vvx
723	NonamEVm002469t7	Meul22_Pv022_vvx		NonamEVm002239t1_Meul22_Pv033_vvx,NonamEVm002833t8_Gunalan19_Sal1_vvx
724	NonamEVm002470t1	Kim17_SRX2884277-SRR5646670_vvx		NonamEVm002873t1_Zhu16_SMRU1_vvx
725	NonamEVm002471t1	Meul22_Pv032_vvx		NonamEVm002627t1_Meul22_Pv020_vvx,NonamEVm002482t1_Meul22_Pv033_vvx,NonamEVm002483t1_Meul22_Pv041_vvx
726	NonamEVm002472t1	Kim19_Isolate6_vvx		NonamEVm001806t1_Kim19_Isolate16_vvx,NonamEVm002472t2_Kim19_Isolate6_vvx,NonamEVm002684t1_Meul22_Pv032_vvx,NonamEVm002692t1_Meul22_Pv033_vvx,NonamEVm002318t1_Meul22_Pv025_vvx,NonamEVm002729t1_Meul22_Pv004_vvx
727	NonamEVm002472t2	Kim19_Isolate6_vvx		NonamEVm001806t1_Kim19_Isolate16_vvx,NonamEVm002684t1_Meul22_Pv032_vvx,NonamEVm002692t1_Meul22_Pv033_vvx,NonamEVm002318t1_Meul22_Pv025_vvx,NonamEVm002729t1_Meul22_Pv004_vvx,NonamEVm002472t1_Kim19_Isolate6_vvx
728	NonamEVm002475t2	Gunalan19_Sal1_vvx		NonamEVm002475t3_Gunalan19_Sal1_vvx
729	NonamEVm002475t3	Gunalan19_Sal1_vvx	PVX_022685	NonamEVm002475t2_Gunalan19_Sal1_vvx
730	NonamEVm002475t4	Gunalan19_Sal1_vvx		NonamEVm002595t8_Gunalan19_Sal1_vvx
731	NonamEVm002475t4	Meul22_Pv041_vvx		NonamEVm001653t2_Kim19_Isolate11_vvx,NonamEVm002719t3_Meul22_Pv021_vvx
732	NonamEVm002476t1	Meul22_Pv024_vvx		NonamEVm002347t1_Meul22_Pv033_vvx,NonamEVm001910t1_Meul22_Pv025_vvx
733	NonamEVm002477t1	Meul22_Pv020_vvx		NonamEVm002362t1_Meul22_Pv041_vvx,NonamEVm002403t1_Meul22_Pv023_vvx,NonamEVm002417t1_Meul22_Pv004_vvx,NonamEVm002320t1_Meul22_Pv017_vvx
734	NonamEVm002479t1	Kim19_Isolate16_vvx		NonamEVm002479t2_Kim19_Isolate16_vvx,NonamEVm003490t1_Zhu16_SMRU2_vvx
735	NonamEVm002479t1	Meul22_Pv023_vvx		NonamEVm002404t1_Meul22_Pv017_vvx
736	NonamEVm002479t2	Kim19_Isolate16_vvx		NonamEVm003490t1_Zhu16_SMRU2_vvx,NonamEVm002479t1_Kim19_Isolate16_vvx
737	NonamEVm002482t1	Kim19_Isolate4_vvx		NonamEVm002948t1_Meul22_Pv032_vvx,NonamEVm002424t1_Kim17_SRX2884278-SRR5646669_vvx
738	NonamEVm002482t1	Meul22_Pv033_vvx		NonamEVm002471t1_Meul22_Pv032_vvx,NonamEVm002483t1_Meul22_Pv041_vvx,NonamEVm002627t1_Meul22_Pv020_vvx
739	NonamEVm002483t1	Meul22_Pv041_vvx		NonamEVm002471t1_Meul22_Pv032_vvx,NonamEVm002627t1_Meul22_Pv020_vvx,NonamEVm002482t1_Meul22_Pv033_vvx
740	NonamEVm002484t2	Meul22_Pv025_vvx		NonamEVm002805t1_Meul22_Pv032_vvx,NonamEVm002846t1_Meul22_Pv004_vvx
741	NonamEVm002487t1	Zhu16_SMRU2_vvx	PVP01_0005930	NonamEVm000186t1_Meul22_PNG056_vvx,NonamEVm002419t7_Zhu16_Mixed_vvx
742	NonamEVm002487t4	Zhu16_SMRU2_vvx		NonamEVm002148t1_Kim17_SRX2884277-SRR5646670_vvx,NonamEVm002584t1_Kim19_Isolate3_vvx,NonamEVm002419t11_Zhu16_Mixed_vvx
743	NonamEVm002487t6	Kim19_Isolate2_vvx		NonamEVm002853t3_Kim19_Isolate4_vvx
744	NonamEVm002488t1	Zhu16_SMRU1_vvx		NonamEVm002466t1_Kim19_Isolate3_vvx,NonamEVm002560t3_Meul22_Pv020_vvx,NonamEVm002426t1_Meul22_Pv041_vvx,NonamEVm002622t3_Zhu16_Mixed_vvx
745	NonamEVm002489t2	Meul22_Pv017_vvx		NonamEVm002592t1_Meul22_Pv004_vvx,NonamEVm002592t2_Meul22_Pv004_vvx,NonamEVm002489t3_Meul22_Pv017_vvx
746	NonamEVm002489t2	Meul22_Pv024_vvx	PVX_012115
747	NonamEVm002489t3	Meul22_Pv017_vvx		NonamEVm002489t2_Meul22_Pv017_vvx,NonamEVm002592t1_Meul22_Pv004_vvx,NonamEVm002592t2_Meul22_Pv004_vvx
748	NonamEVm002490t1	Meul22_Pv017_vvx	PVW1_070044900	NonamEVm002532t2_Meul22_Pv041_vvx,NonamEVm002820t3_Meul22_Pv024_vvx,NonamEVm002820t1_Meul22_Pv024_vvx,NonamEVm002645t5_Meul22_Pv033_vvx,NonamEVm002841t5_Meul22_Pv022_vvx,NonamEVm002715t10_Meul22_Pv020_vvx
749	NonamEVm002490t3	Meul22_Pv017_vvx		NonamEVm002490t4_Meul22_Pv017_vvx
750	NonamEVm002490t4	Meul22_Pv017_vvx		NonamEVm002490t3_Meul22_Pv017_vvx
751	NonamEVm002491t1	Meul22_Pv004_vvx		NonamEVm002467t1_Meul22_Pv033_vvx
752	NonamEVm002493t1	Kim19_Isolate6_vvx	PVP01_0002240	NonamEVm002750t1_Meul22_Pv004_vvx,NonamEVm002493t2_Kim19_Isolate6_vvx,NonamEVm002493t3_Kim19_Isolate6_vvx
753	NonamEVm002493t2	Kim19_Isolate6_vvx	PVP01_0002240	NonamEVm002493t3_Kim19_Isolate6_vvx,NonamEVm002493t1_Kim19_Isolate6_vvx,NonamEVm002750t1_Meul22_Pv004_vvx
754	NonamEVm002493t3	Kim19_Isolate6_vvx	PVP01_0002240	NonamEVm002493t1_Kim19_Isolate6_vvx,NonamEVm002750t1_Meul22_Pv004_vvx,NonamEVm002493t2_Kim19_Isolate6_vvx
755	NonamEVm002494t1	Meul22_Pv033_vvx		NonamEVm002494t4_Meul22_Pv033_vvx
756	NonamEVm002494t4	Meul22_Pv033_vvx		NonamEVm002494t1_Meul22_Pv033_vvx
757	NonamEVm002496t1	Meul22_Pv017_vvx		NonamEVm002532t1_Meul22_Pv032_vvx,NonamEVm002535t2_Meul22_Pv041_vvx,NonamEVm002700t1_Meul22_Pv024_vvx,NonamEVm002686t5_Meul22_Pv020_vvx,NonamEVm001677t4_Kim19_Isolate16_vvx,NonamEVm002589t1_Meul22_Pv004_vvx
758	NonamEVm002497t1	Zhu16_SMRU2_vvx		NonamEVm002412t1_Meul22_Pv033_vvx,NonamEVm002412t2_Meul22_Pv033_vvx
759	NonamEVm002500t1	Kim19_Isolate11_vvx		NonamEVm003016t2_Kim19_Isolate6_vvx,NonamEVm002500t2_Kim19_Isolate11_vvx
760	NonamEVm002500t2	Kim19_Isolate11_vvx		NonamEVm002500t1_Kim19_Isolate11_vvx,NonamEVm003016t2_Kim19_Isolate6_vvx
761	NonamEVm002505t1	Meul22_Pv025_vvx	PVW1_120086900	NonamEVm002839t1_Meul22_Pv033_vvx,NonamEVm002927t4_Siegal20_Schizont_vvx,NonamEVm002891t1_Kim19_Isolate3_vvx,NonamEVm002781t1_Meul22_Pv017_vvx
762	NonamEVm002505t1	Siegal20_Schizont_vvx		NonamEVm002405t3_Zhu16_SMRU1_vvx,NonamEVm002590t5_Meul22_Pv022_vvx
763	NonamEVm002505t4	Meul22_Pv025_vvx		NonamEVm002839t2_Meul22_Pv033_vvx,NonamEVm002781t2_Meul22_Pv017_vvx
764	NonamEVm002507t1	Meul22_Pv041_vvx	PVW1_070043600	NonamEVm000313t1_Kim17_SRX5158495-SRR8347532_vvx,NonamEVm001173t15_Kim19_Isolate20_vvx,NonamEVm002753t1_Meul22_Pv021_vvx,NonamEVm002395t7_Meul22_Pv022_vvx
765	NonamEVm002507t2	Kim19_Isolate12_vvx		NonamEVm001977t4_Kim19_Isolate20_vvx,NonamEVm000049t1_Meul22_PNG036_vvx,NonamEVm000695t1_Meul22_PNG056_vvx
766	NonamEVm002508t1	Zhu16_SMRU2_vvx		NonamEVm002610t2_Zhu16_Mixed_vvx,NonamEVm002610t1_Zhu16_Mixed_vvx
767	NonamEVm002509t1	Meul22_Pv032_vvx	PVW1_050040400	NonamEVm002279t1_Kim17_SRX2884277-SRR5646670_vvx,NonamEVm002928t1_Meul22_Pv021_vvx,NonamEVm002928t4_Meul22_Pv021_vvx,NonamEVm002629t2_Meul22_Pv033_vvx,NonamEVm002632t2_Meul22_Pv041_vvx
768	NonamEVm002509t2	Meul22_Pv032_vvx		NonamEVm002924t1_Kim19_Isolate6_vvx,NonamEVm001806t2_Kim19_Isolate12_vvx
769	NonamEVm002510t1	Meul22_Pv041_vvx		NonamEVm002551t1_Meul22_Pv023_vvx
770	NonamEVm002511t1	Meul22_Pv041_vvx		NonamEVm002658t8_Meul22_Pv020_vvx,NonamEVm002658t7_Meul22_Pv020_vvx,NonamEVm002759t1_Meul22_Pv021_vvx,NonamEVm002759t2_Meul22_Pv021_vvx,NonamEVm002549t3_Meul22_Pv023_vvx
771	NonamEVm002512t10	Kim19_Isolate6_vvx		NonamEVm002512t11_Kim19_Isolate6_vvx
772	NonamEVm002512t11	Kim19_Isolate6_vvx		NonamEVm002512t10_Kim19_Isolate6_vvx
773	NonamEVm002512t12	Kim19_Isolate6_vvx		NonamEVm002978t4_Zhu16_Mixed_vvx
774	NonamEVm002512t1	Zhu16_Mixed_vvx	PVW1_060030500,PVX_004537	NonamEVm002408t1_Zhu16_SMRU2_vvx,NonamEVm001427t1_Kim19_Isolate12_vvx,NonamEVm001489t1_Kim19_Isolate16_vvx,NonamEVm002391t1_Zhu16_SMRU1_vvx,NonamEVm000550t1_Cheng19_ERX2560129-ERR2541711_vvx,NonamEVm003312t1_Gunalan19_Sal1_vvx,NonamEVm000954t1_Kim17_SRX2884276-SRR5646671_vvx,NonamEVm000954t2_Kim17_SRX2884276-SRR5646671_vvx,NonamEVm001928t1_Kim17_SRX2884277-SRR5646670_vvx,NonamEVm001654t1_Kim19_Is…
775	NonamEVm002515t1	Meul22_Pv032_vvx		NonamEVm002515t2_Meul22_Pv032_vvx
776	NonamEVm002515t2	Meul22_Pv032_vvx		NonamEVm002515t1_Meul22_Pv032_vvx
777	NonamEVm002517t1	Kim17_SRX2884277-SRR5646670_vvx		NonamEVm000801t1_Rangel20_JBC_vvx,NonamEVm002852t1_Meul22_Pv041_vvx,NonamEVm004289t1_Gunalan19_Sal1_vvx,NonamEVm001427t1_Kim17_SRX2884276-SRR5646671_vvx
778	NonamEVm002523t1	Zhu16_SMRU2_vvx		NonamEVm002699t1_Zhu16_Mixed_vvx
779	NonamEVm002528t10	Meul22_Pv033_vvx		NonamEVm002528t9_Meul22_Pv033_vvx
780	NonamEVm002528t12	Meul22_Pv033_vvx		NonamEVm002528t13_Meul22_Pv033_vvx
781	NonamEVm002528t13	Meul22_Pv033_vvx		NonamEVm002528t12_Meul22_Pv033_vvx
782	NonamEVm002528t5	Meul22_Pv033_vvx		NonamEVm002528t6_Meul22_Pv033_vvx
783	NonamEVm002528t6	Meul22_Pv033_vvx		NonamEVm002528t7_Meul22_Pv033_vvx,NonamEVm002528t5_Meul22_Pv033_vvx
784	NonamEVm002528t7	Meul22_Pv033_vvx		NonamEVm002528t6_Meul22_Pv033_vvx
785	NonamEVm002528t9	Meul22_Pv033_vvx		NonamEVm002528t10_Meul22_Pv033_vvx
786	NonamEVm002529t1	Kim17_SRX2884277-SRR5646670_vvx		NonamEVm001633t1_Kim19_Isolate20_vvx,NonamEVm001926t2_Kim19_Isolate7_vvx
787	NonamEVm002532t1	Meul22_Pv032_vvx		NonamEVm002589t1_Meul22_Pv004_vvx,NonamEVm002496t1_Meul22_Pv017_vvx,NonamEVm002686t5_Meul22_Pv020_vvx,NonamEVm002700t1_Meul22_Pv024_vvx,NonamEVm002535t2_Meul22_Pv041_vvx,NonamEVm001677t4_Kim19_Isolate16_vvx
788	NonamEVm002532t2	Meul22_Pv041_vvx	PVW1_070044900	NonamEVm002490t1_Meul22_Pv017_vvx,NonamEVm002715t10_Meul22_Pv020_vvx,NonamEVm002841t5_Meul22_Pv022_vvx,NonamEVm002820t1_Meul22_Pv024_vvx,NonamEVm002820t3_Meul22_Pv024_vvx,NonamEVm002645t5_Meul22_Pv033_vvx
789	NonamEVm002535t1	Meul22_Pv041_vvx		NonamEVm002284t4_Kim17_SRX2884277-SRR5646670_vvx,NonamEVm002719t1_Meul22_Pv023_vvx
790	NonamEVm002535t2	Meul22_Pv041_vvx		NonamEVm002532t1_Meul22_Pv032_vvx,NonamEVm001677t4_Kim19_Isolate16_vvx,NonamEVm002589t1_Meul22_Pv004_vvx,NonamEVm002496t1_Meul22_Pv017_vvx,NonamEVm002686t5_Meul22_Pv020_vvx,NonamEVm002700t1_Meul22_Pv024_vvx
791	NonamEVm002536t2	Zhu16_SMRU2_vvx		NonamEVm002648t4_Zhu16_Mixed_vvx,NonamEVm002648t1_Zhu16_Mixed_vvx
792	NonamEVm002537t1	Kim19_Isolate12_vvx		NonamEVm003291t1_Meul22_Pv041_vvx
793	NonamEVm002538t1	Kim19_Isolate6_vvx		NonamEVm002753t1_Meul22_Pv033_vvx,NonamEVm002707t1_Meul22_Pv017_vvx,NonamEVm000789t1_Cheng19_ERX2560129-ERR2541711_vvx,NonamEVm001511t1_Kim19_Isolate20_vvx,NonamEVm001511t2_Kim19_Isolate20_vvx,NonamEVm002538t2_Kim19_Isolate6_vvx
794	NonamEVm002538t1	Siegal20_Schizont_vvx		NonamEVm001233t1_Kim19_Isolate20_vvx,NonamEVm002674t3_Meul22_Pv022_vvx
795	NonamEVm002538t2	Kim19_Isolate6_vvx		NonamEVm002538t1_Kim19_Isolate6_vvx,NonamEVm002753t1_Meul22_Pv033_vvx,NonamEVm002707t1_Meul22_Pv017_vvx,NonamEVm000789t1_Cheng19_ERX2560129-ERR2541711_vvx,NonamEVm001511t1_Kim19_Isolate20_vvx,NonamEVm001511t2_Kim19_Isolate20_vvx
796	NonamEVm002538t3	Siegal20_Schizont_vvx		NonamEVm002622t5_Zhu16_Mixed_vvx
797	NonamEVm002540t1	Kim19_Isolate6_vvx		NonamEVm002540t2_Kim19_Isolate6_vvx
798	NonamEVm002540t2	Kim19_Isolate6_vvx		NonamEVm002540t1_Kim19_Isolate6_vvx
799	NonamEVm002543t1	Meul22_Pv004_vvx	PVX_093710	NonamEVm002740t1_Meul22_Pv022_vvx,NonamEVm001575t1_Kim19_Isolate12_vvx,NonamEVm003572t1_Gunalan19_Sal1_vvx,NonamEVm002255t1_Kim19_Isolate6_vvx,NonamEVm002255t2_Kim19_Isolate6_vvx
800	NonamEVm002549t3	Meul22_Pv023_vvx	PVW1_050045300	NonamEVm002511t1_Meul22_Pv041_vvx,NonamEVm002578t1_Zhu16_SMRU2_vvx,NonamEVm002658t8_Meul22_Pv020_vvx,NonamEVm002658t7_Meul22_Pv020_vvx,NonamEVm002759t1_Meul22_Pv021_vvx,NonamEVm002759t2_Meul22_Pv021_vvx
801	NonamEVm002550t1	Kim19_Isolate4_vvx		NonamEVm000231t2_Kim17_SRX5158517-SRR8347510_vvx
802	NonamEVm002550t2	Kim19_Isolate4_vvx		NonamEVm002057t2_Kim19_Isolate7_vvx,NonamEVm003077t1_Zhu16_SMRU2_vvx,NonamEVm003228t1_Zhu16_Mixed_vvx,NonamEVm002063t6_Kim19_Isolate11_vvx,NonamEVm000201t1_Kim19_Isolate19_vvx,NonamEVm002141t1_Kim19_Isolate2_vvx
803	NonamEVm002551t1	Meul22_Pv023_vvx		NonamEVm002510t1_Meul22_Pv041_vvx
804	NonamEVm002551t5	Zhu16_Mixed_vvx		NonamEVm002434t1_Meul22_Pv004_vvx
805	NonamEVm002553t1	Zhu16_SMRU1_vvx		NonamEVm002691t1_Zhu16_Mixed_vvx
806	NonamEVm002553t2	Zhu16_SMRU1_vvx		NonamEVm002691t2_Zhu16_Mixed_vvx
807	NonamEVm002557t1	Kim19_Isolate6_vvx		NonamEVm002015t3_Kim19_Isolate10_vvx
808	NonamEVm002560t1	Kim19_Isolate3_vvx		NonamEVm002560t3_Kim19_Isolate3_vvx
809	NonamEVm002560t3	Kim19_Isolate3_vvx		NonamEVm002560t1_Kim19_Isolate3_vvx
810	NonamEVm002560t3	Meul22_Pv020_vvx		NonamEVm002426t1_Meul22_Pv041_vvx,NonamEVm002488t1_Zhu16_SMRU1_vvx,NonamEVm002622t3_Zhu16_Mixed_vvx,NonamEVm002466t1_Kim19_Isolate3_vvx
811	NonamEVm002561t1	Meul22_Pv023_vvx		NonamEVm002821t1_Meul22_Pv020_vvx
812	NonamEVm002561t2	Meul22_Pv023_vvx		NonamEVm002821t2_Meul22_Pv020_vvx
813	NonamEVm002563t1	Meul22_Pv022_vvx		NonamEVm002450t1_Meul22_Pv024_vvx,NonamEVm002563t3_Meul22_Pv022_vvx,NonamEVm001789t1_Kim17_SRX2884278-SRR5646669_vvx,NonamEVm003493t1_Imp22_P2_vvx
814	NonamEVm002563t3	Meul22_Pv022_vvx		NonamEVm002450t1_Meul22_Pv024_vvx,NonamEVm001789t1_Kim17_SRX2884278-SRR5646669_vvx,NonamEVm003493t1_Imp22_P2_vvx,NonamEVm002563t1_Meul22_Pv022_vvx
815	NonamEVm002564t1	Meul22_Pv023_vvx		NonamEVm002668t1_Meul22_Pv020_vvx,NonamEVm002590t4_Meul22_Pv022_vvx
816	NonamEVm002565t1	Meul22_Pv017_vvx		NonamEVm002596t1_Meul22_Pv041_vvx,NonamEVm002763t1_Meul22_Pv024_vvx,NonamEVm002867t1_Meul22_Pv021_vvx
817	NonamEVm002565t1	Meul22_Pv032_vvx		NonamEVm002036t1_Kim17_SRX2884278-SRR5646669_vvx,NonamEVm006018t1_Imp22_P5_vvx,NonamEVm002194t1_Meul22_Pv025_vvx,NonamEVm002581t1_Meul22_Pv033_vvx
818	NonamEVm002569t1	Kim19_Isolate7_vvx		NonamEVm002719t13_Kim19_Isolate6_vvx
819	NonamEVm002569t2	Kim19_Isolate7_vvx		NonamEVm002154t2_Kim19_Isolate12_vvx,NonamEVm002885t2_Meul22_Pv004_vvx
820	NonamEVm002570t4	Meul22_Pv023_vvx		NonamEVm003212t1_Meul22_Pv024_vvx,NonamEVm002679t2_Meul22_Pv004_vvx
821	NonamEVm002573t1	Rangel20_TCF_vvx		NonamEVm000950t1_Rangel20_JBC_vvx
822	NonamEVm002575t3	Meul22_Pv020_vvx		NonamEVm002139t2_Kim17_SRX2884277-SRR5646670_vvx
823	NonamEVm002577t1	Meul22_Pv041_vvx		NonamEVm002843t1_Meul22_Pv021_vvx,NonamEVm002196t1_Meul22_Pv025_vvx
824	NonamEVm002577t4	Meul22_Pv020_vvx		NonamEVm003045t1_Meul22_Pv021_vvx
825	NonamEVm002578t1	Zhu16_SMRU2_vvx		NonamEVm002658t8_Meul22_Pv020_vvx,NonamEVm002549t3_Meul22_Pv023_vvx
826	NonamEVm002579t1	Meul22_Pv024_vvx		NonamEVm001237t1_Kim19_Isolate20_vvx
827	NonamEVm002581t1	Meul22_Pv033_vvx		NonamEVm002565t1_Meul22_Pv032_vvx,NonamEVm002036t1_Kim17_SRX2884278-SRR5646669_vvx,NonamEVm006018t1_Imp22_P5_vvx,NonamEVm002194t1_Meul22_Pv025_vvx
828	NonamEVm002584t1	Kim19_Isolate3_vvx		NonamEVm002487t4_Zhu16_SMRU2_vvx,NonamEVm002419t11_Zhu16_Mixed_vvx,NonamEVm002148t1_Kim17_SRX2884277-SRR5646670_vvx
829	NonamEVm002584t1	Meul22_Pv033_vvx		NonamEVm000251t1_Meul22_PNG056_vvx,NonamEVm002719t1_Meul22_Pv020_vvx,NonamEVm002628t1_Meul22_Pv023_vvx
830	NonamEVm002586t1	Meul22_Pv041_vvx		NonamEVm002635t1_Meul22_Pv023_vvx
831	NonamEVm002587t1	Zhu16_Mixed_vvx		NonamEVm002459t1_Zhu16_SMRU1_vvx,NonamEVm002587t2_Zhu16_Mixed_vvx
832	NonamEVm002587t1	Zhu16_SMRU1_vvx		NonamEVm002587t2_Zhu16_SMRU1_vvx
833	NonamEVm002587t2	Zhu16_Mixed_vvx		NonamEVm002459t1_Zhu16_SMRU1_vvx,NonamEVm002587t1_Zhu16_Mixed_vvx
834	NonamEVm002587t2	Zhu16_SMRU1_vvx		NonamEVm002587t1_Zhu16_SMRU1_vvx
835	NonamEVm002588t1	Zhu16_Mixed_vvx		NonamEVm002460t2_Zhu16_SMRU1_vvx
836	NonamEVm002589t1	Meul22_Pv004_vvx		NonamEVm002532t1_Meul22_Pv032_vvx,NonamEVm002535t2_Meul22_Pv041_vvx,NonamEVm002700t1_Meul22_Pv024_vvx,NonamEVm002686t5_Meul22_Pv020_vvx,NonamEVm002496t1_Meul22_Pv017_vvx,NonamEVm001677t4_Kim19_Isolate16_vvx
837	NonamEVm002589t1	Meul22_Pv017_vvx		NonamEVm002696t1_Zhu16_SMRU2_vvx,NonamEVm002880t3_Meul22_Pv022_vvx
838	NonamEVm002590t4	Meul22_Pv022_vvx		NonamEVm002564t1_Meul22_Pv023_vvx,NonamEVm002668t1_Meul22_Pv020_vvx
839	NonamEVm002590t5	Meul22_Pv022_vvx		NonamEVm002505t1_Siegal20_Schizont_vvx,NonamEVm002405t4_Zhu16_SMRU1_vvx
840	NonamEVm002592t1	Kim17_SRX2884278-SRR5646669_vvx	PVX_113230,PVP01_1147700,PVW1_110053600	NonamEVm003083t1_Meul22_Pv032_vvx,NonamEVm002176t1_Kim19_Isolate16_vvx,NonamEVm002212t1_Kim19_Isolate12_vvx,NonamEVm003161t1_Zhu16_SMRU2_vvx,NonamEVm003101t1_Zhu16_SMRU1_vvx,NonamEVm003317t1_Zhu16_Mixed_vvx,NonamEVm003226t1_Siegal20_Schizont_vvx,NonamEVm001939t1_Rangel20_MRMS_vvx,NonamEVm003025t1_Meul22_Pv041_vvx,NonamEVm003092t1_Meul22_Pv033_vvx,NonamEVm002822t1_Meul22_Pv025_vvx,NonamEVm003070t1…
841	NonamEVm002592t1	Meul22_Pv004_vvx		NonamEVm002489t3_Meul22_Pv017_vvx,NonamEVm002592t2_Meul22_Pv004_vvx,NonamEVm002489t2_Meul22_Pv017_vvx
842	NonamEVm002592t1	Meul22_Pv020_vvx		NonamEVm002677t1_Meul22_Pv023_vvx
843	NonamEVm002592t1	Meul22_Pv033_vvx	PVX_014630	NonamEVm002740t4_Meul22_Pv020_vvx,NonamEVm002634t1_Meul22_Pv023_vvx
844	NonamEVm002592t2	Meul22_Pv004_vvx		NonamEVm002489t3_Meul22_Pv017_vvx,NonamEVm002489t2_Meul22_Pv017_vvx,NonamEVm002592t1_Meul22_Pv004_vvx
845	NonamEVm002593t4	Meul22_Pv017_vvx		NonamEVm002778t8_Meul22_Pv020_vvx
846	NonamEVm002594t4	Zhu16_SMRU2_vvx		NonamEVm001690t3_Kim19_Isolate12_vvx,NonamEVm001164t3_Kim17_SRX2884276-SRR5646671_vvx,NonamEVm001652t13_Kim19_Isolate7_vvx,NonamEVm001652t14_Kim19_Isolate7_vvx,NonamEVm002599t1_Meul22_Pv041_vvx,NonamEVm002803t4_Zhu16_Mixed_vvx
847	NonamEVm002594t5	Zhu16_SMRU2_vvx		NonamEVm001690t1_Kim19_Isolate12_vvx
848	NonamEVm002594t6	Zhu16_SMRU2_vvx		NonamEVm001785t2_Kim19_Isolate2_vvx
849	NonamEVm002595t1	Kim19_Isolate3_vvx	PVP01_1471000,PVX_101565	NonamEVm002608t1_Zhu16_SMRU1_vvx,NonamEVm002681t1_Siegal20_Schizont_vvx,NonamEVm002681t2_Siegal20_Schizont_vvx,NonamEVm002607t1_Meul22_Pv004_vvx,NonamEVm003709t1_Gunalan19_Sal1_vvx
850	NonamEVm002595t5	Gunalan19_Sal1_vvx	PVX_094245
851	NonamEVm002595t8	Gunalan19_Sal1_vvx		NonamEVm002475t4_Gunalan19_Sal1_vvx
852	NonamEVm002595t9	Gunalan19_Sal1_vvx	PVX_001625
853	NonamEVm002596t1	Meul22_Pv041_vvx		NonamEVm002565t1_Meul22_Pv017_vvx,NonamEVm002867t1_Meul22_Pv021_vvx,NonamEVm002763t1_Meul22_Pv024_vvx
854	NonamEVm002597t1	Meul22_Pv017_vvx		NonamEVm002802t1_Meul22_Pv024_vvx
855	NonamEVm002599t1	Meul22_Pv041_vvx		NonamEVm002594t4_Zhu16_SMRU2_vvx,NonamEVm002803t4_Zhu16_Mixed_vvx
856	NonamEVm002600t1	Meul22_Pv032_vvx		NonamEVm002786t1_Meul22_Pv024_vvx,NonamEVm002620t1_Meul22_Pv033_vvx
857	NonamEVm002600t3	Meul22_Pv025_vvx		NonamEVm002821t2_Meul22_Pv041_vvx,NonamEVm000545t2_Cheng19_ERX2560130-ERR2541712_vvx,NonamEVm002377t2_Kim17_SRX2884278-SRR5646669_vvx,NonamEVm000158t3_Kim17_SRX5158517-SRR8347510_vvx,NonamEVm002030t3_Kim19_Isolate2_vvx,NonamEVm000072t1_Kim19_Isolate9_vvx,NonamEVm002795t3_Meul22_Pv017_vvx,NonamEVm003157t2_Meul22_Pv022_vvx
858	NonamEVm002603t1	Meul22_Pv022_vvx		NonamEVm002370t1_Meul22_Pv033_vvx,NonamEVm002418t1_Meul22_Pv023_vvx
859	NonamEVm002605t1	Meul22_Pv033_vvx		NonamEVm002148t2_Kim17_SRX2884277-SRR5646670_vvx
860	NonamEVm002605t2	Kim19_Isolate10_vvx	PVW1_060030700,PVP01_0624300,PVX_004535	NonamEVm002229t1_Kim19_Isolate16_vvx,NonamEVm003155t1_Zhu16_SMRU1_vvx,NonamEVm003282t1_Siegal20_Schizont_vvx,NonamEVm003076t1_Meul22_Pv041_vvx,NonamEVm003330t1_Meul22_Pv024_vvx,NonamEVm003121t1_Meul22_Pv023_vvx,NonamEVm003423t1_Meul22_Pv022_vvx,NonamEVm003399t1_Meul22_Pv021_vvx,NonamEVm003298t4_Meul22_Pv020_vvx,NonamEVm003090t1_Meul22_Pv017_vvx,NonamEVm002322t1_Kim19_Isolate2_vvx,NonamEVm000243t1…
861	NonamEVm002605t3	Kim19_Isolate10_vvx		NonamEVm002227t2_Kim19_Isolate7_vvx,NonamEVm002282t1_Kim19_Isolate12_vvx,NonamEVm002708t1_Kim19_Isolate4_vvx,NonamEVm003248t1_Kim19_Isolate3_vvx,NonamEVm002657t1_Kim17_SRX2884278-SRR5646669_vvx
862	NonamEVm002607t1	Meul22_Pv004_vvx	PVP01_1471000,PVX_101565	NonamEVm002608t1_Zhu16_SMRU1_vvx,NonamEVm002681t1_Siegal20_Schizont_vvx,NonamEVm002681t2_Siegal20_Schizont_vvx,NonamEVm003709t1_Gunalan19_Sal1_vvx,NonamEVm002595t1_Kim19_Isolate3_vvx
863	NonamEVm002607t1	Meul22_Pv017_vvx		NonamEVm002688t1_Meul22_Pv023_vvx,NonamEVm002794t1_Meul22_Pv020_vvx
864	NonamEVm002608t1	Meul22_Pv017_vvx		NonamEVm002795t5_Meul22_Pv020_vvx
865	NonamEVm002608t1	Zhu16_SMRU1_vvx	PVP01_1471000,PVX_101565	NonamEVm003709t1_Gunalan19_Sal1_vvx,NonamEVm002595t1_Kim19_Isolate3_vvx,NonamEVm002607t1_Meul22_Pv004_vvx,NonamEVm002681t1_Siegal20_Schizont_vvx,NonamEVm002681t2_Siegal20_Schizont_vvx
866	NonamEVm002610t1	Meul22_Pv023_vvx		NonamEVm002610t3_Meul22_Pv023_vvx
867	NonamEVm002610t1	Zhu16_Mixed_vvx		NonamEVm002508t1_Zhu16_SMRU2_vvx,NonamEVm002610t2_Zhu16_Mixed_vvx
868	NonamEVm002610t2	Zhu16_Mixed_vvx		NonamEVm002610t1_Zhu16_Mixed_vvx,NonamEVm002508t1_Zhu16_SMRU2_vvx
869	NonamEVm002610t3	Meul22_Pv023_vvx		NonamEVm002610t1_Meul22_Pv023_vvx
870	NonamEVm002613t1	Meul22_Pv023_vvx		NonamEVm001433t1_Rangel20_MRMS_vvx,NonamEVm002696t10_Siegal20_Schizont_vvx,NonamEVm001967t1_Rangel20_TCF_vvx,NonamEVm004230t1_Imp22_P6_vvx,NonamEVm000425t1_Kim19_Isolate17_vvx,NonamEVm002717t1_Meul22_Pv020_vvx
871	NonamEVm002614t1	Kim17_SRX2884277-SRR5646670_vvx		NonamEVm002799t1_Kim19_Isolate6_vvx
872	NonamEVm002615t2	Kim19_Isolate10_vvx	PVX_101600	NonamEVm002236t1_Kim19_Isolate16_vvx,NonamEVm002717t1_Kim19_Isolate4_vvx,NonamEVm002332t1_Kim19_Isolate2_vvx,NonamEVm002615t3_Kim19_Isolate10_vvx,NonamEVm003132t1_Meul22_Pv023_vvx,NonamEVm003397t1_Meul22_Pv021_vvx,NonamEVm003305t2_Meul22_Pv020_vvx,NonamEVm003168t1_Meul22_Pv032_vvx,NonamEVm003155t1_Meul22_Pv033_vvx,NonamEVm001732t1_Meul22_Pv030_vvx,NonamEVm003169t1_Meul22_Pv004_vvx,NonamEVm004775t…
873	NonamEVm002615t3	Kim19_Isolate10_vvx	PVX_101600	NonamEVm002236t1_Kim19_Isolate16_vvx,NonamEVm002717t1_Kim19_Isolate4_vvx,NonamEVm002332t1_Kim19_Isolate2_vvx,NonamEVm003132t1_Meul22_Pv023_vvx,NonamEVm003397t1_Meul22_Pv021_vvx,NonamEVm003305t2_Meul22_Pv020_vvx,NonamEVm003168t1_Meul22_Pv032_vvx,NonamEVm003155t1_Meul22_Pv033_vvx,NonamEVm001732t1_Meul22_Pv030_vvx,NonamEVm003169t1_Meul22_Pv004_vvx,NonamEVm003341t4_Meul22_Pv024_vvx,NonamEVm004775t3_G…
874	NonamEVm002615t5	Kim19_Isolate10_vvx	PVX_101600	NonamEVm002615t2_Kim19_Isolate10_vvx,NonamEVm002236t1_Kim19_Isolate16_vvx,NonamEVm002717t1_Kim19_Isolate4_vvx,NonamEVm002332t1_Kim19_Isolate2_vvx,NonamEVm002615t3_Kim19_Isolate10_vvx,NonamEVm003132t1_Meul22_Pv023_vvx,NonamEVm003397t1_Meul22_Pv021_vvx,NonamEVm003305t2_Meul22_Pv020_vvx,NonamEVm004775t3_Gunalan19_Sal1_vvx,NonamEVm007879t1_Imp22_P5_vvx
875	NonamEVm002618t1	Kim19_Isolate10_vvx		NonamEVm002811t2_Kim17_SRX2884277-SRR5646670_vvx
876	NonamEVm002619t1	Meul22_Pv022_vvx		NonamEVm001828t1_Kim17_SRX2884278-SRR5646669_vvx
877	NonamEVm002620t1	Meul22_Pv033_vvx		NonamEVm002600t1_Meul22_Pv032_vvx,NonamEVm002786t1_Meul22_Pv024_vvx
878	NonamEVm002622t1	Meul22_Pv017_vvx	PVX_101560	NonamEVm002837t1_Meul22_Pv024_vvx,NonamEVm002708t1_Meul22_Pv023_vvx,NonamEVm002935t1_Meul22_Pv021_vvx,NonamEVm002812t1_Meul22_Pv020_vvx,NonamEVm003903t1_Gunalan19_Sal1_vvx
879	NonamEVm002622t3	Zhu16_Mixed_vvx		NonamEVm002488t1_Zhu16_SMRU1_vvx,NonamEVm002560t3_Meul22_Pv020_vvx,NonamEVm002426t1_Meul22_Pv041_vvx
880	NonamEVm002622t5	Zhu16_Mixed_vvx		NonamEVm002538t3_Siegal20_Schizont_vvx
881	NonamEVm002623t1	Meul22_Pv017_vvx		NonamEVm002841t1_Meul22_Pv024_vvx
882	NonamEVm002627t1	Meul22_Pv020_vvx		NonamEVm002471t1_Meul22_Pv032_vvx,NonamEVm002483t1_Meul22_Pv041_vvx,NonamEVm002482t1_Meul22_Pv033_vvx
883	NonamEVm002627t2	Zhu16_Mixed_vvx		NonamEVm002676t1_Zhu16_SMRU2_vvx,NonamEVm006105t1_Imp22_P5_vvx
884	NonamEVm002627t7	Zhu16_Mixed_vvx		NonamEVm002727t1_Zhu16_SMRU1_vvx,NonamEVm002111t1_Kim17_SRX2884278-SRR5646669_vvx,NonamEVm002725t1_Kim19_Isolate3_vvx
885	NonamEVm002628t1	Meul22_Pv021_vvx		NonamEVm002390t1_Meul22_Pv041_vvx
886	NonamEVm002628t1	Meul22_Pv023_vvx		NonamEVm002584t1_Meul22_Pv033_vvx,NonamEVm000251t1_Meul22_PNG056_vvx,NonamEVm002719t1_Meul22_Pv020_vvx
887	NonamEVm002629t1	Meul22_Pv033_vvx		NonamEVm002840t4_Zhu16_Mixed_vvx,NonamEVm002840t3_Zhu16_Mixed_vvx,NonamEVm002698t1_Zhu16_SMRU1_vvx
888	NonamEVm002629t2	Meul22_Pv033_vvx	PVW1_050040400	NonamEVm002509t1_Meul22_Pv032_vvx,NonamEVm002632t2_Meul22_Pv041_vvx,NonamEVm002279t1_Kim17_SRX2884277-SRR5646670_vvx,NonamEVm002928t1_Meul22_Pv021_vvx,NonamEVm002928t4_Meul22_Pv021_vvx
889	NonamEVm002632t2	Meul22_Pv041_vvx	PVW1_050040400	NonamEVm002509t1_Meul22_Pv032_vvx,NonamEVm002279t1_Kim17_SRX2884277-SRR5646670_vvx,NonamEVm002928t1_Meul22_Pv021_vvx,NonamEVm002928t4_Meul22_Pv021_vvx,NonamEVm002629t2_Meul22_Pv033_vvx
890	NonamEVm002633t1	Meul22_Pv004_vvx		NonamEVm002772t1_Meul22_Pv033_vvx,NonamEVm002953t1_Meul22_Pv024_vvx,NonamEVm002746t4_Meul22_Pv041_vvx
891	NonamEVm002633t3	Meul22_Pv004_vvx		NonamEVm002953t3_Meul22_Pv024_vvx
892	NonamEVm002634t1	Meul22_Pv023_vvx	PVX_014630	NonamEVm002592t1_Meul22_Pv033_vvx,NonamEVm002740t4_Meul22_Pv020_vvx
893	NonamEVm002635t1	Kim19_Isolate4_vvx		NonamEVm002635t2_Kim19_Isolate4_vvx
894	NonamEVm002635t1	Meul22_Pv023_vvx		NonamEVm002586t1_Meul22_Pv041_vvx
895	NonamEVm002635t2	Kim19_Isolate4_vvx		NonamEVm002635t1_Kim19_Isolate4_vvx
896	NonamEVm002636t1	Meul22_Pv033_vvx		NonamEVm002709t1_Zhu16_SMRU2_vvx,NonamEVm002895t6_Meul22_Pv022_vvx
897	NonamEVm002636t1	Zhu16_SMRU1_vvx		NonamEVm002636t2_Zhu16_SMRU1_vvx
898	NonamEVm002636t2	Zhu16_SMRU1_vvx		NonamEVm002636t1_Zhu16_SMRU1_vvx
899	NonamEVm002637t1	Meul22_Pv033_vvx		NonamEVm002637t2_Meul22_Pv033_vvx
900	NonamEVm002637t2	Meul22_Pv033_vvx		NonamEVm002637t1_Meul22_Pv033_vvx
901	NonamEVm002638t3	Meul22_Pv033_vvx		NonamEVm002826t1_Meul22_Pv024_vvx
902	NonamEVm002639t1	Kim19_Isolate3_vvx		NonamEVm001780t1_Kim19_Isolate11_vvx,NonamEVm001780t3_Kim19_Isolate11_vvx
903	NonamEVm002643t1	Zhu16_SMRU1_vvx		NonamEVm002683t1_Meul22_Pv022_vvx
904	NonamEVm002645t1	Meul22_Pv024_vvx		NonamEVm002089t1_Meul22_Pv025_vvx,NonamEVm002741t1_Meul22_Pv021_vvx
905	NonamEVm002645t1	Meul22_Pv032_vvx		NonamEVm001205t1_Meul22_Pv030_vvx,NonamEVm001205t2_Meul22_Pv030_vvx,NonamEVm002668t2_Meul22_Pv033_vvx
906	NonamEVm002645t2	Meul22_Pv032_vvx		NonamEVm002668t1_Meul22_Pv033_vvx
907	NonamEVm002645t5	Meul22_Pv033_vvx	PVW1_070044900	NonamEVm002532t2_Meul22_Pv041_vvx,NonamEVm002490t1_Meul22_Pv017_vvx,NonamEVm002715t10_Meul22_Pv020_vvx,NonamEVm002841t5_Meul22_Pv022_vvx,NonamEVm002820t1_Meul22_Pv024_vvx,NonamEVm002820t3_Meul22_Pv024_vvx
908	NonamEVm002648t1	Zhu16_Mixed_vvx		NonamEVm002536t2_Zhu16_SMRU2_vvx,NonamEVm002648t4_Zhu16_Mixed_vvx
909	NonamEVm002648t4	Zhu16_Mixed_vvx		NonamEVm002536t2_Zhu16_SMRU2_vvx,NonamEVm002648t1_Zhu16_Mixed_vvx
910	NonamEVm002649t1	Kim19_Isolate4_vvx	PVX_113230,PVP01_1147700,PVW1_110053600	NonamEVm003083t1_Meul22_Pv032_vvx,NonamEVm002176t1_Kim19_Isolate16_vvx,NonamEVm002212t1_Kim19_Isolate12_vvx,NonamEVm003161t1_Zhu16_SMRU2_vvx,NonamEVm003101t1_Zhu16_SMRU1_vvx,NonamEVm003317t1_Zhu16_Mixed_vvx,NonamEVm003226t1_Siegal20_Schizont_vvx,NonamEVm001939t1_Rangel20_MRMS_vvx,NonamEVm003025t1_Meul22_Pv041_vvx,NonamEVm003092t1_Meul22_Pv033_vvx,NonamEVm002822t1_Meul22_Pv025_vvx,NonamEVm003070t1…
911	NonamEVm002650t1	Meul22_Pv004_vvx	PVP01_0950000
912	NonamEVm002651t1	Siegal20_Schizont_vvx		NonamEVm002651t2_Siegal20_Schizont_vvx
913	NonamEVm002651t2	Siegal20_Schizont_vvx		NonamEVm002651t1_Siegal20_Schizont_vvx
914	NonamEVm002654t1	Meul22_Pv004_vvx	PVX_124705	NonamEVm002736t1_Siegal20_Schizont_vvx,NonamEVm002069t4_Meul22_Pv032_vvx,NonamEVm001169t1_Kim17_SRX2884276-SRR5646671_vvx,NonamEVm002661t1_Kim19_Isolate3_vvx
915	NonamEVm002654t1	Meul22_Pv022_vvx		NonamEVm001920t2_Kim19_Isolate4_vvx,NonamEVm001920t3_Kim19_Isolate4_vvx,NonamEVm002654t2_Meul22_Pv022_vvx
916	NonamEVm002654t2	Meul22_Pv022_vvx		NonamEVm002654t1_Meul22_Pv022_vvx,NonamEVm001920t2_Kim19_Isolate4_vvx,NonamEVm001920t3_Kim19_Isolate4_vvx
917	NonamEVm002655t1	Meul22_Pv017_vvx		NonamEVm002878t1_Meul22_Pv024_vvx
918	NonamEVm002657t1	Kim17_SRX2884278-SRR5646669_vvx		NonamEVm002605t3_Kim19_Isolate10_vvx,NonamEVm002227t2_Kim19_Isolate7_vvx
919	NonamEVm002657t2	Kim17_SRX2884278-SRR5646669_vvx	PVW1_060030700,PVP01_0624300,PVX_004535	NonamEVm003207t1_Zhu16_SMRU2_vvx,NonamEVm003380t1_Zhu16_Mixed_vvx,NonamEVm000557t1_Meul22_PNG056_vvx,NonamEVm000525t1_Kim19_Isolate15_vvx,NonamEVm002229t1_Kim19_Isolate16_vvx,NonamEVm003155t1_Zhu16_SMRU1_vvx,NonamEVm003282t1_Siegal20_Schizont_vvx,NonamEVm003076t1_Meul22_Pv041_vvx,NonamEVm003330t1_Meul22_Pv024_vvx,NonamEVm003121t1_Meul22_Pv023_vvx,NonamEVm003423t1_Meul22_Pv022_vvx,NonamEVm003399t1…
920	NonamEVm002658t7	Meul22_Pv020_vvx	PVW1_050045300	NonamEVm002549t3_Meul22_Pv023_vvx,NonamEVm002511t1_Meul22_Pv041_vvx,NonamEVm002759t2_Meul22_Pv021_vvx,NonamEVm002759t1_Meul22_Pv021_vvx,NonamEVm002658t8_Meul22_Pv020_vvx
921	NonamEVm002658t8	Meul22_Pv020_vvx	PVW1_050045300	NonamEVm002549t3_Meul22_Pv023_vvx,NonamEVm002658t7_Meul22_Pv020_vvx,NonamEVm002511t1_Meul22_Pv041_vvx,NonamEVm002759t2_Meul22_Pv021_vvx,NonamEVm002759t1_Meul22_Pv021_vvx,NonamEVm002578t1_Zhu16_SMRU2_vvx
922	NonamEVm002659t1	Siegal20_Schizont_vvx		NonamEVm000229t3_Meul22_PNG056_vvx
923	NonamEVm002659t1	Zhu16_SMRU2_vvx		NonamEVm002801t1_Zhu16_Mixed_vvx
924	NonamEVm002661t1	Kim19_Isolate3_vvx	PVX_124705	NonamEVm002736t1_Siegal20_Schizont_vvx,NonamEVm002069t4_Meul22_Pv032_vvx,NonamEVm002654t1_Meul22_Pv004_vvx,NonamEVm001169t1_Kim17_SRX2884276-SRR5646671_vvx
925	NonamEVm002661t3	Meul22_Pv023_vvx		NonamEVm002729t6_Meul22_Pv024_vvx,NonamEVm002715t4_Meul22_Pv020_vvx
926	NonamEVm002662t1	Kim17_SRX2884278-SRR5646669_vvx	PVP01_1471700	NonamEVm003161t3_Zhu16_SMRU1_vvx,NonamEVm003255t1_Kim19_Isolate3_vvx,NonamEVm001886t1_Kim19_Isolate20_vvx,NonamEVm000527t1_Kim19_Isolate15_vvx,NonamEVm002291t3_Kim19_Isolate12_vvx,NonamEVm003292t1_Siegal20_Schizont_vvx,NonamEVm000564t1_Meul22_PNG056_vvx,NonamEVm000037t1_Meul22_PNG036_vvx,NonamEVm003210t1_Zhu16_SMRU2_vvx,NonamEVm003390t2_Zhu16_Mixed_vvx,NonamEVm003016t1_Kim19_Isolate6_vvx,NonamEVm…
927	NonamEVm002662t1	Zhu16_SMRU1_vvx		NonamEVm001732t1_Kim19_Isolate2_vvx,NonamEVm002113t4_Kim19_Isolate4_vvx,NonamEVm002807t3_Zhu16_Mixed_vvx
928	NonamEVm002665t1	Zhu16_SMRU2_vvx		NonamEVm002787t1_Zhu16_Mixed_vvx
929	NonamEVm002667t1	Kim17_SRX2884278-SRR5646669_vvx		NonamEVm003216t1_Zhu16_SMRU2_vvx,NonamEVm003394t1_Zhu16_Mixed_vvx
930	NonamEVm002668t1	Meul22_Pv020_vvx		NonamEVm002564t1_Meul22_Pv023_vvx,NonamEVm002590t4_Meul22_Pv022_vvx
931	NonamEVm002668t1	Meul22_Pv033_vvx		NonamEVm002645t2_Meul22_Pv032_vvx
932	NonamEVm002668t2	Meul22_Pv033_vvx		NonamEVm002645t1_Meul22_Pv032_vvx,NonamEVm001205t1_Meul22_Pv030_vvx,NonamEVm001205t2_Meul22_Pv030_vvx
933	NonamEVm002672t1	Meul22_Pv017_vvx		NonamEVm002713t1_Meul22_Pv033_vvx
934	NonamEVm002673t1	Meul22_Pv017_vvx		NonamEVm002732t4_Meul22_Pv004_vvx
935	NonamEVm002674t1	Meul22_Pv022_vvx	PVX_083575,PVW1_120016000	NonamEVm002674t3_Meul22_Pv022_vvx,NonamEVm003480t1_Gunalan19_Sal1_vvx,NonamEVm001233t1_Kim19_Isolate20_vvx
936	NonamEVm002674t3	Meul22_Pv022_vvx		NonamEVm002538t1_Siegal20_Schizont_vvx,NonamEVm001233t1_Kim19_Isolate20_vvx,NonamEVm002674t1_Meul22_Pv022_vvx
937	NonamEVm002675t1	Kim17_SRX2884277-SRR5646670_vvx	PVP01_0201000
938	NonamEVm002676t1	Zhu16_SMRU2_vvx		NonamEVm006105t1_Imp22_P5_vvx,NonamEVm002627t2_Zhu16_Mixed_vvx
939	NonamEVm002677t1	Meul22_Pv023_vvx		NonamEVm002592t1_Meul22_Pv020_vvx
940	NonamEVm002678t1	Meul22_Pv033_vvx		NonamEVm002678t2_Meul22_Pv033_vvx
941	NonamEVm002678t2	Meul22_Pv033_vvx		NonamEVm002678t1_Meul22_Pv033_vvx
942	NonamEVm002679t2	Meul22_Pv004_vvx		NonamEVm003212t1_Meul22_Pv024_vvx,NonamEVm002570t4_Meul22_Pv023_vvx
943	NonamEVm002680t1	Meul22_Pv041_vvx		NonamEVm002962t2_Meul22_Pv021_vvx
944	NonamEVm002680t1	Zhu16_SMRU2_vvx		NonamEVm002804t1_Zhu16_Mixed_vvx
945	NonamEVm002681t1	Siegal20_Schizont_vvx	PVP01_1471000,PVX_101565	NonamEVm002608t1_Zhu16_SMRU1_vvx,NonamEVm002681t2_Siegal20_Schizont_vvx,NonamEVm003709t1_Gunalan19_Sal1_vvx,NonamEVm002595t1_Kim19_Isolate3_vvx,NonamEVm002607t1_Meul22_Pv004_vvx
946	NonamEVm002681t2	Kim19_Isolate3_vvx		NonamEVm002688t1_Meul22_Pv004_vvx
947	NonamEVm002681t2	Siegal20_Schizont_vvx	PVP01_1471000,PVX_101565	NonamEVm002608t1_Zhu16_SMRU1_vvx,NonamEVm003709t1_Gunalan19_Sal1_vvx,NonamEVm002595t1_Kim19_Isolate3_vvx,NonamEVm002607t1_Meul22_Pv004_vvx,NonamEVm002681t1_Siegal20_Schizont_vvx
948	NonamEVm002683t1	Meul22_Pv022_vvx		NonamEVm002643t1_Zhu16_SMRU1_vvx
949	NonamEVm002684t1	Meul22_Pv032_vvx		NonamEVm006342t1_Imp22_P5_vvx,NonamEVm002472t1_Kim19_Isolate6_vvx,NonamEVm002472t2_Kim19_Isolate6_vvx,NonamEVm002729t1_Meul22_Pv004_vvx,NonamEVm002318t1_Meul22_Pv025_vvx,NonamEVm002692t1_Meul22_Pv033_vvx,NonamEVm001806t1_Kim19_Isolate16_vvx
950	NonamEVm002685t1	Gunalan19_Sal1_vvx	PVX_124720	NonamEVm001912t1_Meul22_Pv017_vvx
951	NonamEVm002685t1	Zhu16_SMRU2_vvx		NonamEVm002807t1_Zhu16_Mixed_vvx
952	NonamEVm002686t5	Meul22_Pv020_vvx		NonamEVm002532t1_Meul22_Pv032_vvx,NonamEVm002535t2_Meul22_Pv041_vvx,NonamEVm002700t1_Meul22_Pv024_vvx,NonamEVm001677t4_Kim19_Isolate16_vvx,NonamEVm002589t1_Meul22_Pv004_vvx,NonamEVm002496t1_Meul22_Pv017_vvx
953	NonamEVm002688t1	Meul22_Pv004_vvx		NonamEVm002681t2_Kim19_Isolate3_vvx
954	NonamEVm002688t1	Meul22_Pv017_vvx	PVX_090335	NonamEVm002906t1_Meul22_Pv024_vvx,NonamEVm002714t1_Meul22_Pv032_vvx,NonamEVm002704t1_Meul22_Pv041_vvx,NonamEVm002728t1_Meul22_Pv033_vvx,NonamEVm002993t1_Meul22_Pv021_vvx,NonamEVm003994t1_Gunalan19_Sal1_vvx
955	NonamEVm002688t1	Meul22_Pv023_vvx		NonamEVm002607t1_Meul22_Pv017_vvx,NonamEVm002794t1_Meul22_Pv020_vvx
956	NonamEVm002688t2	Meul22_Pv017_vvx		NonamEVm002906t2_Meul22_Pv024_vvx,NonamEVm002728t2_Meul22_Pv033_vvx
957	NonamEVm002688t3	Meul22_Pv023_vvx		NonamEVm000107t3_Meul22_Pv033_vvx
958	NonamEVm002691t1	Zhu16_Mixed_vvx		NonamEVm002553t1_Zhu16_SMRU1_vvx
959	NonamEVm002691t2	Zhu16_Mixed_vvx		NonamEVm002553t2_Zhu16_SMRU1_vvx
960	NonamEVm002692t1	Meul22_Pv033_vvx		NonamEVm002684t1_Meul22_Pv032_vvx,NonamEVm001806t1_Kim19_Isolate16_vvx,NonamEVm006342t1_Imp22_P5_vvx,NonamEVm002472t1_Kim19_Isolate6_vvx,NonamEVm002472t2_Kim19_Isolate6_vvx,NonamEVm002729t1_Meul22_Pv004_vvx,NonamEVm002318t1_Meul22_Pv025_vvx
961	NonamEVm002692t2	Meul22_Pv033_vvx		NonamEVm006342t2_Imp22_P5_vvx
962	NonamEVm002693t1	Zhu16_SMRU1_vvx	PVW1_140087600
963	NonamEVm002694t1	Kim17_SRX2884278-SRR5646669_vvx		NonamEVm000576t1_Meul22_PNG056_vvx
964	NonamEVm002694t2	Zhu16_SMRU2_vvx		NonamEVm002770t1_Siegal20_Schizont_vvx
965	NonamEVm002695t1	Meul22_Pv041_vvx		NonamEVm002862t1_Meul22_Pv020_vvx,NonamEVm002718t1_Meul22_Pv033_vvx
966	NonamEVm002695t1	Zhu16_SMRU1_vvx		NonamEVm002839t6_Zhu16_Mixed_vvx
967	NonamEVm002696t10	Siegal20_Schizont_vvx		NonamEVm004230t1_Imp22_P6_vvx,NonamEVm000425t1_Kim19_Isolate17_vvx,NonamEVm002717t1_Meul22_Pv020_vvx,NonamEVm002613t1_Meul22_Pv023_vvx,NonamEVm001433t1_Rangel20_MRMS_vvx
968	NonamEVm002696t1	Zhu16_SMRU2_vvx		NonamEVm001971t2_Kim19_Isolate10_vvx,NonamEVm002589t1_Meul22_Pv017_vvx,NonamEVm002880t3_Meul22_Pv022_vvx
969	NonamEVm002698t1	Zhu16_SMRU1_vvx		NonamEVm002629t1_Meul22_Pv033_vvx,NonamEVm002840t3_Zhu16_Mixed_vvx,NonamEVm002840t4_Zhu16_Mixed_vvx
970	NonamEVm002699t1	Zhu16_Mixed_vvx		NonamEVm002523t1_Zhu16_SMRU2_vvx
971	NonamEVm002700t1	Meul22_Pv023_vvx		NonamEVm002703t1_Meul22_Pv004_vvx
972	NonamEVm002700t1	Meul22_Pv024_vvx		NonamEVm002532t1_Meul22_Pv032_vvx,NonamEVm002535t2_Meul22_Pv041_vvx,NonamEVm001677t4_Kim19_Isolate16_vvx,NonamEVm002589t1_Meul22_Pv004_vvx,NonamEVm002496t1_Meul22_Pv017_vvx,NonamEVm002686t5_Meul22_Pv020_vvx
973	NonamEVm002703t1	Meul22_Pv004_vvx		NonamEVm002700t1_Meul22_Pv023_vvx
974	NonamEVm002704t1	Meul22_Pv041_vvx		NonamEVm002714t1_Meul22_Pv032_vvx,NonamEVm002688t1_Meul22_Pv017_vvx,NonamEVm002993t1_Meul22_Pv021_vvx,NonamEVm002906t1_Meul22_Pv024_vvx,NonamEVm002728t1_Meul22_Pv033_vvx
975	NonamEVm002704t4	Kim19_Isolate6_vvx	PVW1_000011900	NonamEVm002704t5_Kim19_Isolate6_vvx,NonamEVm001979t1_Kim19_Isolate12_vvx,NonamEVm002965t1_Zhu16_SMRU2_vvx,NonamEVm003105t1_Zhu16_Mixed_vvx,NonamEVm002892t1_Meul22_Pv023_vvx,NonamEVm003032t1_Meul22_Pv020_vvx,NonamEVm002364t1_Kim17_SRX2884278-SRR5646669_vvx,NonamEVm001653t1_Kim19_Isolate20_vvx
976	NonamEVm002704t5	Kim19_Isolate6_vvx		NonamEVm002364t1_Kim17_SRX2884278-SRR5646669_vvx,NonamEVm002704t4_Kim19_Isolate6_vvx
977	NonamEVm002705t1	Kim19_Isolate3_vvx	PVW1_130054300	NonamEVm002709t2_Zhu16_SMRU2_vvx,NonamEVm002839t5_Zhu16_Mixed_vvx
978	NonamEVm002705t4	Kim19_Isolate3_vvx		NonamEVm001734t9_Kim19_Isolate11_vvx
979	NonamEVm002707t1	Meul22_Pv017_vvx		NonamEVm002753t1_Meul22_Pv033_vvx,NonamEVm000789t1_Cheng19_ERX2560129-ERR2541711_vvx,NonamEVm001511t1_Kim19_Isolate20_vvx,NonamEVm001511t2_Kim19_Isolate20_vvx,NonamEVm002538t2_Kim19_Isolate6_vvx,NonamEVm002538t1_Kim19_Isolate6_vvx
980	NonamEVm002708t1	Kim19_Isolate4_vvx		NonamEVm002605t3_Kim19_Isolate10_vvx
981	NonamEVm002708t1	Meul22_Pv023_vvx	PVX_101560	NonamEVm002837t1_Meul22_Pv024_vvx,NonamEVm003903t1_Gunalan19_Sal1_vvx,NonamEVm002622t1_Meul22_Pv017_vvx,NonamEVm002812t1_Meul22_Pv020_vvx,NonamEVm002935t1_Meul22_Pv021_vvx
982	NonamEVm002709t1	Meul22_Pv022_vvx		NonamEVm002468t1_Meul22_Pv033_vvx
983	NonamEVm002709t1	Zhu16_SMRU2_vvx		NonamEVm002895t6_Meul22_Pv022_vvx,NonamEVm002636t1_Meul22_Pv033_vvx
984	NonamEVm002709t2	Zhu16_SMRU2_vvx	PVW1_130054300	NonamEVm002705t1_Kim19_Isolate3_vvx,NonamEVm002839t5_Zhu16_Mixed_vvx
985	NonamEVm002710t2	Zhu16_SMRU2_vvx		NonamEVm001722t1_Kim19_Isolate12_vvx,NonamEVm000229t6_Meul22_PNG056_vvx
986	NonamEVm002713t1	Meul22_Pv033_vvx		NonamEVm002672t1_Meul22_Pv017_vvx
987	NonamEVm002714t1	Meul22_Pv032_vvx		NonamEVm002688t1_Meul22_Pv017_vvx,NonamEVm002993t1_Meul22_Pv021_vvx,NonamEVm002906t1_Meul22_Pv024_vvx,NonamEVm002728t1_Meul22_Pv033_vvx,NonamEVm002704t1_Meul22_Pv041_vvx
988	NonamEVm002715t10	Meul22_Pv020_vvx	PVW1_070044900	NonamEVm002820t1_Meul22_Pv024_vvx,NonamEVm002532t2_Meul22_Pv041_vvx,NonamEVm002820t3_Meul22_Pv024_vvx,NonamEVm002645t5_Meul22_Pv033_vvx,NonamEVm002841t5_Meul22_Pv022_vvx,NonamEVm002490t1_Meul22_Pv017_vvx
989	NonamEVm002715t4	Meul22_Pv020_vvx		NonamEVm002661t3_Meul22_Pv023_vvx,NonamEVm002729t6_Meul22_Pv024_vvx
990	NonamEVm002715t6	Meul22_Pv020_vvx		NonamEVm002785t5_Meul22_Pv021_vvx
991	NonamEVm002716t1	Kim17_SRX2884278-SRR5646669_vvx		NonamEVm003210t1_Meul22_Pv032_vvx,NonamEVm003173t1_Meul22_Pv023_vvx,NonamEVm003452t1_Meul22_Pv021_vvx,NonamEVm000587t1_Meul22_PNG056_vvx,NonamEVm000250t1_Kim19_Isolate14_vvx,NonamEVm005745t2_Imp22_P2_vvx,NonamEVm001145t1_Cheng19_ERX2560129-ERR2541711_vvx
992	NonamEVm002717t1	Kim19_Isolate4_vvx	PVX_101600	NonamEVm002236t1_Kim19_Isolate16_vvx,NonamEVm003132t1_Meul22_Pv023_vvx,NonamEVm003397t1_Meul22_Pv021_vvx,NonamEVm003305t2_Meul22_Pv020_vvx,NonamEVm003168t1_Meul22_Pv032_vvx,NonamEVm003155t1_Meul22_Pv033_vvx,NonamEVm001732t1_Meul22_Pv030_vvx,NonamEVm003169t1_Meul22_Pv004_vvx,NonamEVm003341t4_Meul22_Pv024_vvx,NonamEVm004775t3_Gunalan19_Sal1_vvx,NonamEVm007879t1_Imp22_P5_vvx,NonamEVm002615t5_Kim19_I…
993	NonamEVm002717t1	Meul22_Pv020_vvx		NonamEVm002613t1_Meul22_Pv023_vvx,NonamEVm001433t1_Rangel20_MRMS_vvx,NonamEVm002696t10_Siegal20_Schizont_vvx,NonamEVm001967t1_Rangel20_TCF_vvx,NonamEVm004230t1_Imp22_P6_vvx,NonamEVm000425t1_Kim19_Isolate17_vvx
994	NonamEVm002718t1	Kim19_Isolate3_vvx		NonamEVm001857t7_Meul22_Pv024_vvx
995	NonamEVm002718t1	Meul22_Pv033_vvx		NonamEVm002695t1_Meul22_Pv041_vvx,NonamEVm002862t1_Meul22_Pv020_vvx
996	NonamEVm002719t10	Kim19_Isolate6_vvx		NonamEVm003145t1_Siegal20_Schizont_vvx,NonamEVm003011t1_Meul22_Pv032_vvx,NonamEVm003187t1_Meul22_Pv024_vvx,NonamEVm002935t1_Meul22_Pv017_vvx,NonamEVm000082t1_Kim19_Isolate9_vvx,NonamEVm003228t4_Zhu16_Mixed_vvx,NonamEVm003025t1_Zhu16_SMRU1_vvx,NonamEVm001527t1_Kim17_SRX2884276-SRR5646671_vvx,NonamEVm001527t2_Kim17_SRX2884276-SRR5646671_vvx,NonamEVm000231t1_Kim17_SRX5158517-SRR8347510_vvx,NonamEVm0…
997	NonamEVm002719t13	Kim19_Isolate6_vvx		NonamEVm002569t1_Kim19_Isolate7_vvx
998	NonamEVm002719t1	Meul22_Pv020_vvx		NonamEVm002584t1_Meul22_Pv033_vvx,NonamEVm002628t1_Meul22_Pv023_vvx,NonamEVm000251t1_Meul22_PNG056_vvx
999	NonamEVm002719t1	Meul22_Pv023_vvx		NonamEVm002535t1_Meul22_Pv041_vvx,NonamEVm002284t4_Kim17_SRX2884277-SRR5646670_vvx
1000	NonamEVm002719t3	Kim19_Isolate6_vvx		NonamEVm002937t1_Zhu16_SMRU1_vvx,NonamEVm001974t3_Kim19_Isolate16_vvx
1001	NonamEVm002719t3	Meul22_Pv021_vvx		NonamEVm002475t4_Meul22_Pv041_vvx,NonamEVm001653t2_Kim19_Isolate11_vvx
1002	NonamEVm002723t1	Meul22_Pv004_vvx		NonamEVm002217t4_Kim19_Isolate3_vvx
1003	NonamEVm002725t1	Kim19_Isolate3_vvx		NonamEVm002627t7_Zhu16_Mixed_vvx,NonamEVm002727t1_Zhu16_SMRU1_vvx,NonamEVm002111t1_Kim17_SRX2884278-SRR5646669_vvx
1004	NonamEVm002727t1	Siegal20_Schizont_vvx	PVP01_0004340
1005	NonamEVm002727t1	Zhu16_SMRU1_vvx		NonamEVm002111t1_Kim17_SRX2884278-SRR5646669_vvx,NonamEVm002725t1_Kim19_Isolate3_vvx,NonamEVm002627t7_Zhu16_Mixed_vvx
1006	NonamEVm002728t1	Kim17_SRX2884277-SRR5646670_vvx	PVX_113230,PVP01_1147700,PVW1_110053600	NonamEVm003083t1_Meul22_Pv032_vvx,NonamEVm002176t1_Kim19_Isolate16_vvx,NonamEVm002212t1_Kim19_Isolate12_vvx,NonamEVm003161t1_Zhu16_SMRU2_vvx,NonamEVm003101t1_Zhu16_SMRU1_vvx,NonamEVm003317t1_Zhu16_Mixed_vvx,NonamEVm003226t1_Siegal20_Schizont_vvx,NonamEVm001939t1_Rangel20_MRMS_vvx,NonamEVm003025t1_Meul22_Pv041_vvx,NonamEVm003092t1_Meul22_Pv033_vvx,NonamEVm002822t1_Meul22_Pv025_vvx,NonamEVm003070t1…
1007	NonamEVm002728t1	Meul22_Pv033_vvx		NonamEVm002714t1_Meul22_Pv032_vvx,NonamEVm002704t1_Meul22_Pv041_vvx,NonamEVm002688t1_Meul22_Pv017_vvx,NonamEVm002993t1_Meul22_Pv021_vvx,NonamEVm002906t1_Meul22_Pv024_vvx
1008	NonamEVm002728t2	Meul22_Pv033_vvx		NonamEVm002688t2_Meul22_Pv017_vvx,NonamEVm002906t2_Meul22_Pv024_vvx
1009	NonamEVm002729t1	Meul22_Pv004_vvx		NonamEVm002684t1_Meul22_Pv032_vvx,NonamEVm002692t1_Meul22_Pv033_vvx,NonamEVm002318t1_Meul22_Pv025_vvx,NonamEVm001806t1_Kim19_Isolate16_vvx,NonamEVm006342t1_Imp22_P5_vvx,NonamEVm002472t1_Kim19_Isolate6_vvx,NonamEVm002472t2_Kim19_Isolate6_vvx
1010	NonamEVm002729t6	Meul22_Pv024_vvx		NonamEVm002715t4_Meul22_Pv020_vvx,NonamEVm002661t3_Meul22_Pv023_vvx
1011	NonamEVm002731t2	Meul22_Pv023_vvx		NonamEVm002840t1_Meul22_Pv020_vvx
1012	NonamEVm002732t3	Meul22_Pv004_vvx	PVW1_100008100
1013	NonamEVm002732t4	Meul22_Pv004_vvx		NonamEVm002673t1_Meul22_Pv017_vvx
1014	NonamEVm002735t1	Meul22_Pv033_vvx		NonamEVm000323t5_Kim17_SRX5158495-SRR8347532_vvx,NonamEVm004450t1_Imp22_P2_vvx,NonamEVm002992t2_Meul22_Pv022_vvx,NonamEVm002365t1_Meul22_Pv025_vvx
1015	NonamEVm002735t1	Meul22_Pv041_vvx		NonamEVm002107t1_Kim19_Isolate10_vvx,NonamEVm002107t4_Kim19_Isolate10_vvx,NonamEVm003020t1_Meul22_Pv021_vvx
1016	NonamEVm002736t1	Siegal20_Schizont_vvx	PVX_124705	NonamEVm002069t4_Meul22_Pv032_vvx,NonamEVm001169t1_Kim17_SRX2884276-SRR5646671_vvx,NonamEVm002661t1_Kim19_Isolate3_vvx,NonamEVm002654t1_Meul22_Pv004_vvx
1017	NonamEVm002736t3	Siegal20_Schizont_vvx		NonamEVm000984t1_Cheng19_ERX2560129-ERR2541711_vvx
1018	NonamEVm002740t1	Meul22_Pv022_vvx	PVX_093710	NonamEVm001575t1_Kim19_Isolate12_vvx,NonamEVm003572t1_Gunalan19_Sal1_vvx,NonamEVm002255t1_Kim19_Isolate6_vvx,NonamEVm002255t2_Kim19_Isolate6_vvx,NonamEVm002543t1_Meul22_Pv004_vvx
1019	NonamEVm002740t1	Meul22_Pv023_vvx		NonamEVm002852t1_Meul22_Pv020_vvx,NonamEVm002971t1_Meul22_Pv021_vvx
1020	NonamEVm002740t1	Meul22_Pv032_vvx		NonamEVm002798t1_Kim19_Isolate3_vvx,NonamEVm000329t1_Meul22_PNG056_vvx
1021	NonamEVm002740t4	Meul22_Pv020_vvx	PVX_014630	NonamEVm002592t1_Meul22_Pv033_vvx,NonamEVm002634t1_Meul22_Pv023_vvx
1022	NonamEVm002741t1	Meul22_Pv021_vvx		NonamEVm002089t1_Meul22_Pv025_vvx,NonamEVm002645t1_Meul22_Pv024_vvx
1023	NonamEVm002741t2	Meul22_Pv021_vvx		NonamEVm002089t2_Meul22_Pv025_vvx
1024	NonamEVm002743t1	Zhu16_SMRU1_vvx		NonamEVm002043t2_Kim19_Isolate10_vvx,NonamEVm002900t1_Zhu16_Mixed_vvx
1025	NonamEVm002744t1	Kim17_SRX2884277-SRR5646670_vvx		NonamEVm002744t2_Kim17_SRX2884277-SRR5646670_vvx
1026	NonamEVm002744t2	Kim17_SRX2884277-SRR5646670_vvx		NonamEVm002744t1_Kim17_SRX2884277-SRR5646670_vvx
1027	NonamEVm002746t4	Meul22_Pv041_vvx		NonamEVm002633t1_Meul22_Pv004_vvx,NonamEVm002953t1_Meul22_Pv024_vvx,NonamEVm002772t1_Meul22_Pv033_vvx
1028	NonamEVm002748t1	Kim17_SRX2884277-SRR5646670_vvx		NonamEVm002748t2_Kim17_SRX2884277-SRR5646670_vvx,NonamEVm003111t1_Meul22_Pv033_vvx
1029	NonamEVm002748t2	Kim17_SRX2884277-SRR5646670_vvx		NonamEVm003111t1_Meul22_Pv033_vvx,NonamEVm002748t1_Kim17_SRX2884277-SRR5646670_vvx
1030	NonamEVm002750t1	Meul22_Pv004_vvx	PVP01_0002240	NonamEVm002493t2_Kim19_Isolate6_vvx,NonamEVm002493t3_Kim19_Isolate6_vvx,NonamEVm002493t1_Kim19_Isolate6_vvx
1031	NonamEVm002752t1	Zhu16_SMRU2_vvx		NonamEVm002752t2_Zhu16_SMRU2_vvx
1032	NonamEVm002752t2	Zhu16_SMRU2_vvx		NonamEVm002752t1_Zhu16_SMRU2_vvx
1033	NonamEVm002753t1	Meul22_Pv021_vvx	PVW1_070043600	NonamEVm002507t1_Meul22_Pv041_vvx,NonamEVm002395t7_Meul22_Pv022_vvx,NonamEVm000313t1_Kim17_SRX5158495-SRR8347532_vvx,NonamEVm001173t15_Kim19_Isolate20_vvx
1034	NonamEVm002753t1	Meul22_Pv033_vvx		NonamEVm000789t1_Cheng19_ERX2560129-ERR2541711_vvx,NonamEVm001511t1_Kim19_Isolate20_vvx,NonamEVm001511t2_Kim19_Isolate20_vvx,NonamEVm002538t2_Kim19_Isolate6_vvx,NonamEVm002538t1_Kim19_Isolate6_vvx,NonamEVm002707t1_Meul22_Pv017_vvx
1035	NonamEVm002754t14	Meul22_Pv020_vvx		NonamEVm003210t2_Meul22_Pv032_vvx,NonamEVm004756t5_Gunalan19_Sal1_vvx,NonamEVm005745t1_Imp22_P2_vvx
1036	NonamEVm002754t15	Meul22_Pv020_vvx		NonamEVm003855t1_Siegal20_Schizont_vvx
1037	NonamEVm002754t1	Kim19_Isolate10_vvx		NonamEVm003413t5_Meul22_Pv020_vvx,NonamEVm002853t1_Kim19_Isolate4_vvx,NonamEVm003279t5_Meul22_Pv004_vvx,NonamEVm003279t4_Meul22_Pv004_vvx,NonamEVm003452t3_Meul22_Pv024_vvx,NonamEVm002427t1_Kim19_Isolate12_vvx,NonamEVm003190t3_Meul22_Pv041_vvx,NonamEVm003246t2_Meul22_Pv017_vvx,NonamEVm003351t2_Zhu16_SMRU2_vvx,NonamEVm002927t1_Kim17_SRX2884277-SRR5646670_vvx
1038	NonamEVm002755t1	Zhu16_SMRU2_vvx	PVX_005060	NonamEVm001786t2_Kim19_Isolate16_vvx,NonamEVm003937t1_Gunalan19_Sal1_vvx
1039	NonamEVm002758t1	Meul22_Pv023_vvx	PVX_090335	NonamEVm003994t1_Gunalan19_Sal1_vvx,NonamEVm001490t1_Kim19_Isolate20_vvx,NonamEVm002869t1_Meul22_Pv020_vvx
1040	NonamEVm002759t1	Meul22_Pv021_vvx		NonamEVm002759t2_Meul22_Pv021_vvx,NonamEVm002511t1_Meul22_Pv041_vvx,NonamEVm002549t3_Meul22_Pv023_vvx,NonamEVm002658t8_Meul22_Pv020_vvx,NonamEVm002658t7_Meul22_Pv020_vvx
1041	NonamEVm002759t2	Meul22_Pv021_vvx		NonamEVm002511t1_Meul22_Pv041_vvx,NonamEVm002549t3_Meul22_Pv023_vvx,NonamEVm002658t8_Meul22_Pv020_vvx,NonamEVm002658t7_Meul22_Pv020_vvx,NonamEVm002759t1_Meul22_Pv021_vvx
1042	NonamEVm002761t1	Meul22_Pv004_vvx	PVX_005057	NonamEVm003993t1_Gunalan19_Sal1_vvx
1043	NonamEVm002763t1	Meul22_Pv024_vvx		NonamEVm002596t1_Meul22_Pv041_vvx,NonamEVm002565t1_Meul22_Pv017_vvx,NonamEVm002867t1_Meul22_Pv021_vvx
1044	NonamEVm002764t1	Kim19_Isolate3_vvx		NonamEVm002764t2_Kim19_Isolate3_vvx
1045	NonamEVm002764t1	Meul22_Pv004_vvx		NonamEVm000319t1_Meul22_PNG056_vvx
1046	NonamEVm002764t1	Meul22_Pv023_vvx	PVW1_110005600	NonamEVm002804t2_Zhu16_SMRU2_vvx,NonamEVm002804t1_Zhu16_SMRU2_vvx
1047	NonamEVm002764t2	Kim19_Isolate3_vvx		NonamEVm002764t1_Kim19_Isolate3_vvx
1048	NonamEVm002764t4	Zhu16_SMRU2_vvx		NonamEVm002892t5_Zhu16_Mixed_vvx
1049	NonamEVm002766t1	Meul22_Pv023_vvx		NonamEVm000319t1_Meul22_PNG056_vvx
1050	NonamEVm002768t1	Meul22_Pv032_vvx		NonamEVm002768t2_Meul22_Pv032_vvx
1051	NonamEVm002768t2	Meul22_Pv032_vvx		NonamEVm002768t1_Meul22_Pv032_vvx
1052	NonamEVm002770t1	Meul22_Pv033_vvx		NonamEVm002041t3_Meul22_Pv017_vvx,NonamEVm001690t2_Meul22_Pv025_vvx
1053	NonamEVm002770t1	Siegal20_Schizont_vvx		NonamEVm002694t2_Zhu16_SMRU2_vvx
1054	NonamEVm002772t1	Meul22_Pv033_vvx		NonamEVm002746t4_Meul22_Pv041_vvx,NonamEVm002633t1_Meul22_Pv004_vvx,NonamEVm002953t1_Meul22_Pv024_vvx
1055	NonamEVm002776t1	Meul22_Pv017_vvx		NonamEVm002776t2_Meul22_Pv017_vvx
1056	NonamEVm002776t2	Meul22_Pv017_vvx		NonamEVm002776t1_Meul22_Pv017_vvx
1057	NonamEVm002776t5	Kim19_Isolate6_vvx		NonamEVm003224t1_Meul22_Pv022_vvx,NonamEVm003142t1_Meul22_Pv024_vvx,NonamEVm002950t1_Meul22_Pv023_vvx,NonamEVm002817t2_Meul22_Pv004_vvx
1058	NonamEVm002777t2	Zhu16_Mixed_vvx		NonamEVm002777t3_Zhu16_Mixed_vvx
1059	NonamEVm002777t3	Zhu16_Mixed_vvx		NonamEVm002777t2_Zhu16_Mixed_vvx
1060	NonamEVm002778t8	Meul22_Pv020_vvx		NonamEVm002593t4_Meul22_Pv017_vvx
1061	NonamEVm002779t1	Kim19_Isolate10_vvx		NonamEVm003310t1_Meul22_Pv004_vvx,NonamEVm002779t2_Kim19_Isolate10_vvx
1062	NonamEVm002779t2	Kim19_Isolate10_vvx		NonamEVm002779t1_Kim19_Isolate10_vvx,NonamEVm003310t1_Meul22_Pv004_vvx
1063	NonamEVm002780t1	Meul22_Pv004_vvx		NonamEVm002882t2_Siegal20_Schizont_vvx,NonamEVm002882t1_Siegal20_Schizont_vvx,NonamEVm002376t1_Kim17_SRX2884277-SRR5646670_vvx
1064	NonamEVm002780t1	Meul22_Pv023_vvx		NonamEVm006492t1_Imp22_P5_vvx,NonamEVm001782t1_Kim19_Isolate7_vvx,NonamEVm001782t2_Kim19_Isolate7_vvx
1065	NonamEVm002781t1	Meul22_Pv017_vvx	PVW1_120086900	NonamEVm002839t1_Meul22_Pv033_vvx,NonamEVm002505t1_Meul22_Pv025_vvx,NonamEVm002927t4_Siegal20_Schizont_vvx,NonamEVm002891t1_Kim19_Isolate3_vvx
1066	NonamEVm002781t2	Meul22_Pv017_vvx		NonamEVm002839t2_Meul22_Pv033_vvx,NonamEVm002505t4_Meul22_Pv025_vvx
1067	NonamEVm002782t1	Meul22_Pv032_vvx		NonamEVm002933t1_Meul22_Pv020_vvx
1068	NonamEVm002782t2	Meul22_Pv032_vvx		NonamEVm002933t4_Meul22_Pv020_vvx,NonamEVm002451t4_Meul22_Pv025_vvx
1069	NonamEVm002785t14	Meul22_Pv021_vvx		NonamEVm002785t15_Meul22_Pv021_vvx
1070	NonamEVm002785t15	Meul22_Pv021_vvx		NonamEVm002785t14_Meul22_Pv021_vvx
1071	NonamEVm002785t1	Kim17_SRX2884277-SRR5646670_vvx		NonamEVm002118t4_Kim19_Isolate7_vvx
1072	NonamEVm002785t5	Meul22_Pv021_vvx		NonamEVm002715t6_Meul22_Pv020_vvx
1073	NonamEVm002786t1	Meul22_Pv024_vvx		NonamEVm002620t1_Meul22_Pv033_vvx,NonamEVm002600t1_Meul22_Pv032_vvx
1074	NonamEVm002787t1	Zhu16_Mixed_vvx		NonamEVm002665t1_Zhu16_SMRU2_vvx
1075	NonamEVm002788t1	Meul22_Pv041_vvx		NonamEVm002904t1_Meul22_Pv020_vvx,NonamEVm003089t1_Meul22_Pv021_vvx,NonamEVm003082t1_Meul22_Pv022_vvx,NonamEVm002832t1_Meul22_Pv023_vvx,NonamEVm003011t1_Meul22_Pv024_vvx
1076	NonamEVm002793t1	Kim19_Isolate3_vvx		NonamEVm002818t1_Zhu16_SMRU2_vvx,NonamEVm002900t2_Zhu16_Mixed_vvx,NonamEVm002357t2_Kim17_SRX2884277-SRR5646670_vvx,NonamEVm002043t1_Kim19_Isolate10_vvx,NonamEVm002043t3_Kim19_Isolate10_vvx
1077	NonamEVm002794t1	Meul22_Pv020_vvx		NonamEVm002688t1_Meul22_Pv023_vvx,NonamEVm002607t1_Meul22_Pv017_vvx
1078	NonamEVm002795t1	Meul22_Pv017_vvx		NonamEVm000529t1_Kim19_Isolate17_vvx
1079	NonamEVm002795t2	Meul22_Pv017_vvx		NonamEVm000545t1_Cheng19_ERX2560130-ERR2541712_vvx,NonamEVm001430t3_Kim17_SRX2884276-SRR5646671_vvx,NonamEVm006948t1_Imp22_P5_vvx
1080	NonamEVm002795t3	Meul22_Pv017_vvx	PVW1_090054300,PVW1_090054100,PVW1_090053900	NonamEVm003157t2_Meul22_Pv022_vvx,NonamEVm002600t3_Meul22_Pv025_vvx,NonamEVm002821t2_Meul22_Pv041_vvx,NonamEVm001974t3_Kim19_Isolate16_vvx,NonamEVm002377t2_Kim17_SRX2884278-SRR5646669_vvx,NonamEVm000158t3_Kim17_SRX5158517-SRR8347510_vvx,NonamEVm000164t1_Kim19_Isolate1_vvx,NonamEVm002030t3_Kim19_Isolate2_vvx,NonamEVm002930t5_Kim19_Isolate3_vvx,NonamEVm000072t1_Kim19_Isolate9_vvx
1081	NonamEVm002795t5	Meul22_Pv020_vvx		NonamEVm002608t1_Meul22_Pv017_vvx
1082	NonamEVm002796t1	Kim17_SRX2884277-SRR5646670_vvx		NonamEVm002279t2_Kim19_Isolate12_vvx,NonamEVm003248t2_Kim19_Isolate3_vvx,NonamEVm001678t3_Kim17_SRX2884276-SRR5646671_vvx
1083	NonamEVm002796t2	Kim17_SRX2884277-SRR5646670_vvx	PVW1_060030700,PVP01_0624300,PVX_004535	NonamEVm002229t1_Kim19_Isolate16_vvx,NonamEVm003155t1_Zhu16_SMRU1_vvx,NonamEVm003282t1_Siegal20_Schizont_vvx,NonamEVm003076t1_Meul22_Pv041_vvx,NonamEVm003330t1_Meul22_Pv024_vvx,NonamEVm003121t1_Meul22_Pv023_vvx,NonamEVm003423t1_Meul22_Pv022_vvx,NonamEVm003399t1_Meul22_Pv021_vvx,NonamEVm003298t4_Meul22_Pv020_vvx,NonamEVm003090t1_Meul22_Pv017_vvx,NonamEVm002322t1_Kim19_Isolate2_vvx,NonamEVm000243t1…
1084	NonamEVm002797t3	Meul22_Pv022_vvx	PVW1_030005600
1085	NonamEVm002798t1	Kim19_Isolate3_vvx		NonamEVm002740t1_Meul22_Pv032_vvx,NonamEVm000329t1_Meul22_PNG056_vvx
1086	NonamEVm002798t1	Zhu16_SMRU2_vvx		NonamEVm002930t1_Zhu16_Mixed_vvx
1087	NonamEVm002799t1	Kim19_Isolate6_vvx		NonamEVm002614t1_Kim17_SRX2884277-SRR5646670_vvx
1088	NonamEVm002799t1	Meul22_Pv033_vvx	PVP01_0624400,PVW1_060030800,PVX_004530	NonamEVm002862t1_Zhu16_SMRU2_vvx,NonamEVm002836t1_Zhu16_SMRU1_vvx,NonamEVm002924t1_Siegal20_Schizont_vvx,NonamEVm004103t1_Gunalan19_Sal1_vvx,NonamEVm001971t1_Kim19_Isolate11_vvx,NonamEVm002847t1_Kim19_Isolate3_vvx,NonamEVm002304t1_Kim19_Isolate4_vvx,NonamEVm002817t1_Meul22_Pv004_vvx
1089	NonamEVm002799t3	Meul22_Pv033_vvx		NonamEVm003224t3_Meul22_Pv022_vvx
1090	NonamEVm002800t1	Zhu16_SMRU1_vvx		NonamEVm002962t1_Zhu16_Mixed_vvx
1091	NonamEVm002801t1	Zhu16_Mixed_vvx		NonamEVm002659t1_Zhu16_SMRU2_vvx
1092	NonamEVm002801t1	Zhu16_SMRU1_vvx		NonamEVm001749t6_Kim19_Isolate12_vvx,NonamEVm002833t1_Zhu16_SMRU2_vvx,NonamEVm001867t1_Kim19_Isolate2_vvx,NonamEVm002056t2_Kim19_Isolate4_vvx,NonamEVm000331t2_Meul22_PNG056_vvx
1093	NonamEVm002802t1	Meul22_Pv024_vvx		NonamEVm002597t1_Meul22_Pv017_vvx
1094	NonamEVm002803t4	Zhu16_Mixed_vvx		NonamEVm002594t4_Zhu16_SMRU2_vvx,NonamEVm001690t3_Kim19_Isolate12_vvx,NonamEVm001164t3_Kim17_SRX2884276-SRR5646671_vvx,NonamEVm001652t13_Kim19_Isolate7_vvx,NonamEVm001652t14_Kim19_Isolate7_vvx,NonamEVm002599t1_Meul22_Pv041_vvx
1095	NonamEVm002804t1	Kim19_Isolate10_vvx	PVX_001615,PVP01_0600300	NonamEVm001078t1_Rangel20_JBC_vvx,NonamEVm002410t1_Kim19_Isolate7_vvx
1096	NonamEVm002804t1	Zhu16_Mixed_vvx		NonamEVm002680t1_Zhu16_SMRU2_vvx
1097	NonamEVm002804t1	Zhu16_SMRU2_vvx	PVW1_110005600	NonamEVm002804t2_Zhu16_SMRU2_vvx,NonamEVm002764t1_Meul22_Pv023_vvx
1098	NonamEVm002804t2	Zhu16_SMRU2_vvx	PVW1_110005600	NonamEVm002764t1_Meul22_Pv023_vvx,NonamEVm002804t1_Zhu16_SMRU2_vvx
1099	NonamEVm002805t1	Kim19_Isolate3_vvx		NonamEVm003937t2_Gunalan19_Sal1_vvx
1100	NonamEVm002805t1	Meul22_Pv032_vvx		NonamEVm002846t1_Meul22_Pv004_vvx,NonamEVm002484t2_Meul22_Pv025_vvx
1101	NonamEVm002805t2	Kim19_Isolate4_vvx		NonamEVm003341t1_Meul22_Pv033_vvx
1102	NonamEVm002806t2	Kim17_SRX2884277-SRR5646670_vvx	PVP01_1471700	NonamEVm002291t3_Kim19_Isolate12_vvx,NonamEVm003292t1_Siegal20_Schizont_vvx,NonamEVm000564t1_Meul22_PNG056_vvx,NonamEVm000037t1_Meul22_PNG036_vvx,NonamEVm003161t3_Zhu16_SMRU1_vvx,NonamEVm003255t1_Kim19_Isolate3_vvx,NonamEVm001886t1_Kim19_Isolate20_vvx,NonamEVm000527t1_Kim19_Isolate15_vvx,NonamEVm002662t1_Kim17_SRX2884278-SRR5646669_vvx,NonamEVm003210t1_Zhu16_SMRU2_vvx,NonamEVm003390t2_Zhu16_Mixed…
1103	NonamEVm002807t1	Zhu16_Mixed_vvx		NonamEVm002685t1_Zhu16_SMRU2_vvx
1104	NonamEVm002807t1	Zhu16_SMRU2_vvx		NonamEVm002939t1_Zhu16_Mixed_vvx,NonamEVm002939t2_Zhu16_Mixed_vvx
1105	NonamEVm002807t3	Zhu16_Mixed_vvx		NonamEVm002662t1_Zhu16_SMRU1_vvx,NonamEVm001732t1_Kim19_Isolate2_vvx,NonamEVm002113t4_Kim19_Isolate4_vvx
1106	NonamEVm002811t2	Kim17_SRX2884277-SRR5646670_vvx		NonamEVm002618t1_Kim19_Isolate10_vvx
1107	NonamEVm002812t1	Meul22_Pv020_vvx	PVX_101560	NonamEVm002837t1_Meul22_Pv024_vvx,NonamEVm002708t1_Meul22_Pv023_vvx,NonamEVm002935t1_Meul22_Pv021_vvx,NonamEVm003903t1_Gunalan19_Sal1_vvx,NonamEVm002622t1_Meul22_Pv017_vvx
1108	NonamEVm002815t1	Meul22_Pv023_vvx		NonamEVm002934t1_Meul22_Pv020_vvx
1109	NonamEVm002817t1	Meul22_Pv004_vvx	PVP01_0624400,PVW1_060030800,PVX_004530	NonamEVm002799t1_Meul22_Pv033_vvx,NonamEVm002862t1_Zhu16_SMRU2_vvx,NonamEVm002836t1_Zhu16_SMRU1_vvx,NonamEVm002924t1_Siegal20_Schizont_vvx,NonamEVm004103t1_Gunalan19_Sal1_vvx,NonamEVm001971t1_Kim19_Isolate11_vvx,NonamEVm002847t1_Kim19_Isolate3_vvx,NonamEVm002304t1_Kim19_Isolate4_vvx
1110	NonamEVm002817t2	Meul22_Pv004_vvx		NonamEVm003224t1_Meul22_Pv022_vvx,NonamEVm002950t1_Meul22_Pv023_vvx,NonamEVm003142t1_Meul22_Pv024_vvx,NonamEVm002776t5_Kim19_Isolate6_vvx
1111	NonamEVm002817t2	Zhu16_Mixed_vvx		NonamEVm001610t8_Kim19_Isolate10_vvx
1112	NonamEVm002818t1	Meul22_Pv017_vvx		NonamEVm002837t1_Meul22_Pv041_vvx,NonamEVm002837t2_Meul22_Pv041_vvx
1113	NonamEVm002818t1	Zhu16_SMRU2_vvx		NonamEVm002357t2_Kim17_SRX2884277-SRR5646670_vvx,NonamEVm002043t1_Kim19_Isolate10_vvx,NonamEVm002043t3_Kim19_Isolate10_vvx,NonamEVm002793t1_Kim19_Isolate3_vvx,NonamEVm002900t2_Zhu16_Mixed_vvx
1114	NonamEVm002820t1	Meul22_Pv024_vvx	PVW1_070044900	NonamEVm002532t2_Meul22_Pv041_vvx,NonamEVm002820t3_Meul22_Pv024_vvx,NonamEVm002645t5_Meul22_Pv033_vvx,NonamEVm002490t1_Meul22_Pv017_vvx,NonamEVm002715t10_Meul22_Pv020_vvx,NonamEVm002841t5_Meul22_Pv022_vvx
1115	NonamEVm002820t2	Meul22_Pv022_vvx		NonamEVm003368t1_Meul22_Pv024_vvx
1116	NonamEVm002820t3	Meul22_Pv024_vvx	PVW1_070044900	NonamEVm002532t2_Meul22_Pv041_vvx,NonamEVm002645t5_Meul22_Pv033_vvx,NonamEVm002490t1_Meul22_Pv017_vvx,NonamEVm002715t10_Meul22_Pv020_vvx,NonamEVm002841t5_Meul22_Pv022_vvx,NonamEVm002820t1_Meul22_Pv024_vvx
1117	NonamEVm002821t1	Meul22_Pv004_vvx		NonamEVm002859t1_Zhu16_SMRU2_vvx,NonamEVm002990t1_Zhu16_Mixed_vvx
1118	NonamEVm002821t1	Meul22_Pv020_vvx		NonamEVm002561t1_Meul22_Pv023_vvx
1119	NonamEVm002821t2	Meul22_Pv020_vvx		NonamEVm002561t2_Meul22_Pv023_vvx
1120	NonamEVm002821t2	Meul22_Pv041_vvx		NonamEVm003081t2_Zhu16_Mixed_vvx,NonamEVm001974t10_Kim19_Isolate16_vvx,NonamEVm002377t2_Kim17_SRX2884278-SRR5646669_vvx,NonamEVm000158t3_Kim17_SRX5158517-SRR8347510_vvx,NonamEVm000164t1_Kim19_Isolate1_vvx,NonamEVm002030t3_Kim19_Isolate2_vvx,NonamEVm000072t1_Kim19_Isolate9_vvx,NonamEVm002795t3_Meul22_Pv017_vvx,NonamEVm003157t2_Meul22_Pv022_vvx,NonamEVm002600t3_Meul22_Pv025_vvx
1121	NonamEVm002822t1	Meul22_Pv025_vvx	PVX_113230,PVP01_1147700,PVW1_110053600	NonamEVm003083t1_Meul22_Pv032_vvx,NonamEVm002176t1_Kim19_Isolate16_vvx,NonamEVm002212t1_Kim19_Isolate12_vvx,NonamEVm003161t1_Zhu16_SMRU2_vvx,NonamEVm003101t1_Zhu16_SMRU1_vvx,NonamEVm003317t1_Zhu16_Mixed_vvx,NonamEVm003226t1_Siegal20_Schizont_vvx,NonamEVm001939t1_Rangel20_MRMS_vvx,NonamEVm003025t1_Meul22_Pv041_vvx,NonamEVm003092t1_Meul22_Pv033_vvx,NonamEVm001016t1_Cheng19_ERX2560127-ERR2541709_vvx…
1122	NonamEVm002822t1	Meul22_Pv041_vvx		NonamEVm002848t2_Meul22_Pv032_vvx,NonamEVm002848t1_Meul22_Pv032_vvx,NonamEVm002885t1_Zhu16_SMRU1_vvx,NonamEVm002885t2_Zhu16_SMRU1_vvx,NonamEVm006842t1_Imp22_P5_vvx,NonamEVm002885t1_Meul22_Pv004_vvx,NonamEVm003112t3_Meul22_Pv022_vvx
1123	NonamEVm002822t2	Meul22_Pv041_vvx		NonamEVm002885t3_Zhu16_SMRU1_vvx,NonamEVm000406t7_Kim17_SRX5158495-SRR8347532_vvx,NonamEVm003131t10_Meul22_Pv021_vvx
1124	NonamEVm002823t1	Kim19_Isolate4_vvx		NonamEVm002823t2_Kim19_Isolate4_vvx
1125	NonamEVm002823t2	Kim19_Isolate4_vvx		NonamEVm002823t1_Kim19_Isolate4_vvx
1126	NonamEVm002826t1	Meul22_Pv024_vvx		NonamEVm002638t3_Meul22_Pv033_vvx
1127	NonamEVm002828t1	Kim17_SRX2884277-SRR5646670_vvx		NonamEVm002950t3_Meul22_Pv023_vvx
1128	NonamEVm002828t1	Meul22_Pv017_vvx		NonamEVm003070t2_Meul22_Pv024_vvx,NonamEVm000405t1_Meul22_PNG056_vvx
1129	NonamEVm002832t1	Meul22_Pv023_vvx		NonamEVm002788t1_Meul22_Pv041_vvx,NonamEVm003011t1_Meul22_Pv024_vvx,NonamEVm002904t1_Meul22_Pv020_vvx,NonamEVm003089t1_Meul22_Pv021_vvx,NonamEVm003082t1_Meul22_Pv022_vvx
1130	NonamEVm002833t1	Kim19_Isolate3_vvx	PVP01_0007740
1131	NonamEVm002833t1	Meul22_Pv017_vvx		NonamEVm002889t1_Meul22_Pv032_vvx
1132	NonamEVm002833t1	Zhu16_SMRU2_vvx		NonamEVm001749t6_Kim19_Isolate12_vvx,NonamEVm001867t1_Kim19_Isolate2_vvx,NonamEVm002056t2_Kim19_Isolate4_vvx,NonamEVm002801t1_Zhu16_SMRU1_vvx
1133	NonamEVm002833t8	Gunalan19_Sal1_vvx		NonamEVm002239t1_Meul22_Pv033_vvx,NonamEVm002469t7_Meul22_Pv022_vvx
1134	NonamEVm002836t1	Zhu16_SMRU1_vvx	PVP01_0624400,PVW1_060030800,PVX_004530	NonamEVm002862t1_Zhu16_SMRU2_vvx,NonamEVm004103t1_Gunalan19_Sal1_vvx,NonamEVm001971t1_Kim19_Isolate11_vvx,NonamEVm002847t1_Kim19_Isolate3_vvx,NonamEVm002304t1_Kim19_Isolate4_vvx,NonamEVm002817t1_Meul22_Pv004_vvx,NonamEVm002799t1_Meul22_Pv033_vvx,NonamEVm002924t1_Siegal20_Schizont_vvx
1135	NonamEVm002837t1	Meul22_Pv024_vvx	PVX_101560	NonamEVm003903t1_Gunalan19_Sal1_vvx,NonamEVm002622t1_Meul22_Pv017_vvx,NonamEVm002812t1_Meul22_Pv020_vvx,NonamEVm002935t1_Meul22_Pv021_vvx,NonamEVm002708t1_Meul22_Pv023_vvx
1136	NonamEVm002837t1	Meul22_Pv041_vvx		NonamEVm002837t2_Meul22_Pv041_vvx,NonamEVm002818t1_Meul22_Pv017_vvx
1137	NonamEVm002837t2	Meul22_Pv041_vvx		NonamEVm002818t1_Meul22_Pv017_vvx,NonamEVm002837t1_Meul22_Pv041_vvx
1138	NonamEVm002839t1	Meul22_Pv033_vvx	PVW1_120086900	NonamEVm002927t4_Siegal20_Schizont_vvx,NonamEVm002891t1_Kim19_Isolate3_vvx,NonamEVm002781t1_Meul22_Pv017_vvx,NonamEVm002505t1_Meul22_Pv025_vvx
1139	NonamEVm002839t2	Meul22_Pv033_vvx		NonamEVm002781t2_Meul22_Pv017_vvx,NonamEVm002505t4_Meul22_Pv025_vvx
1140	NonamEVm002839t5	Zhu16_Mixed_vvx		NonamEVm002709t2_Zhu16_SMRU2_vvx,NonamEVm002705t1_Kim19_Isolate3_vvx
1141	NonamEVm002839t6	Zhu16_Mixed_vvx		NonamEVm002695t1_Zhu16_SMRU1_vvx
1142	NonamEVm002840t1	Kim19_Isolate4_vvx		NonamEVm002840t2_Kim19_Isolate4_vvx
1143	NonamEVm002840t1	Meul22_Pv020_vvx		NonamEVm002731t2_Meul22_Pv023_vvx
1144	NonamEVm002840t2	Kim19_Isolate4_vvx		NonamEVm002840t1_Kim19_Isolate4_vvx
1145	NonamEVm002840t3	Zhu16_Mixed_vvx		NonamEVm002840t4_Zhu16_Mixed_vvx,NonamEVm002698t1_Zhu16_SMRU1_vvx,NonamEVm000229t6_Meul22_PNG056_vvx,NonamEVm002629t1_Meul22_Pv033_vvx
1146	NonamEVm002840t4	Zhu16_Mixed_vvx		NonamEVm002698t1_Zhu16_SMRU1_vvx,NonamEVm000229t6_Meul22_PNG056_vvx,NonamEVm002629t1_Meul22_Pv033_vvx,NonamEVm002840t3_Zhu16_Mixed_vvx
1147	NonamEVm002841t1	Meul22_Pv024_vvx		NonamEVm002623t1_Meul22_Pv017_vvx
1148	NonamEVm002841t5	Meul22_Pv022_vvx	PVW1_070044900	NonamEVm002532t2_Meul22_Pv041_vvx,NonamEVm002820t3_Meul22_Pv024_vvx,NonamEVm002820t1_Meul22_Pv024_vvx,NonamEVm002645t5_Meul22_Pv033_vvx,NonamEVm002490t1_Meul22_Pv017_vvx,NonamEVm002715t10_Meul22_Pv020_vvx
1149	NonamEVm002842t1	Zhu16_Mixed_vvx	PVX_063690	NonamEVm002842t2_Zhu16_Mixed_vvx
1150	NonamEVm002842t2	Zhu16_Mixed_vvx		NonamEVm002842t1_Zhu16_Mixed_vvx
1151	NonamEVm002843t1	Meul22_Pv021_vvx		NonamEVm002577t1_Meul22_Pv041_vvx,NonamEVm002196t1_Meul22_Pv025_vvx
1152	NonamEVm002843t1	Zhu16_SMRU2_vvx		NonamEVm001916t3_Kim19_Isolate12_vvx
1153	NonamEVm002846t1	Meul22_Pv004_vvx		NonamEVm002805t1_Meul22_Pv032_vvx,NonamEVm002484t2_Meul22_Pv025_vvx
1154	NonamEVm002847t1	Kim19_Isolate3_vvx	PVP01_0624400,PVW1_060030800,PVX_004530	NonamEVm002862t1_Zhu16_SMRU2_vvx,NonamEVm002836t1_Zhu16_SMRU1_vvx,NonamEVm002304t1_Kim19_Isolate4_vvx,NonamEVm002924t1_Siegal20_Schizont_vvx,NonamEVm002799t1_Meul22_Pv033_vvx,NonamEVm002817t1_Meul22_Pv004_vvx,NonamEVm004103t1_Gunalan19_Sal1_vvx,NonamEVm001971t1_Kim19_Isolate11_vvx
1155	NonamEVm002848t1	Meul22_Pv032_vvx		NonamEVm002848t2_Meul22_Pv032_vvx,NonamEVm006842t1_Imp22_P5_vvx,NonamEVm002885t1_Meul22_Pv004_vvx,NonamEVm003112t3_Meul22_Pv022_vvx,NonamEVm002822t1_Meul22_Pv041_vvx,NonamEVm002885t1_Zhu16_SMRU1_vvx,NonamEVm002885t2_Zhu16_SMRU1_vvx
1156	NonamEVm002848t2	Meul22_Pv032_vvx		NonamEVm006842t1_Imp22_P5_vvx,NonamEVm002885t1_Meul22_Pv004_vvx,NonamEVm003112t3_Meul22_Pv022_vvx,NonamEVm002822t1_Meul22_Pv041_vvx,NonamEVm002885t1_Zhu16_SMRU1_vvx,NonamEVm002885t2_Zhu16_SMRU1_vvx,NonamEVm002848t1_Meul22_Pv032_vvx
1157	NonamEVm002852t1	Meul22_Pv020_vvx		NonamEVm002740t1_Meul22_Pv023_vvx,NonamEVm002971t1_Meul22_Pv021_vvx
1158	NonamEVm002852t1	Meul22_Pv041_vvx		NonamEVm000801t1_Rangel20_JBC_vvx,NonamEVm004289t1_Gunalan19_Sal1_vvx,NonamEVm001427t1_Kim17_SRX2884276-SRR5646671_vvx,NonamEVm002517t1_Kim17_SRX2884277-SRR5646670_vvx
1159	NonamEVm002853t1	Kim19_Isolate4_vvx		NonamEVm003413t5_Meul22_Pv020_vvx,NonamEVm003279t5_Meul22_Pv004_vvx,NonamEVm003279t4_Meul22_Pv004_vvx,NonamEVm003452t3_Meul22_Pv024_vvx,NonamEVm002427t1_Kim19_Isolate12_vvx,NonamEVm003190t3_Meul22_Pv041_vvx,NonamEVm003246t2_Meul22_Pv017_vvx,NonamEVm003351t2_Zhu16_SMRU2_vvx,NonamEVm002927t1_Kim17_SRX2884277-SRR5646670_vvx,NonamEVm002754t1_Kim19_Isolate10_vvx
1160	NonamEVm002853t3	Kim19_Isolate4_vvx		NonamEVm002487t6_Kim19_Isolate2_vvx
1161	NonamEVm002855t1	Kim19_Isolate10_vvx		NonamEVm003263t2_Meul22_Pv041_vvx,NonamEVm003143t2_Meul22_Pv020_vvx,NonamEVm003263t1_Meul22_Pv041_vvx
1162	NonamEVm002859t1	Zhu16_SMRU2_vvx		NonamEVm002821t1_Meul22_Pv004_vvx,NonamEVm002990t1_Zhu16_Mixed_vvx
1163	NonamEVm002859t6	Kim17_SRX2884278-SRR5646669_vvx		NonamEVm002915t2_Kim19_Isolate10_vvx
1164	NonamEVm002862t1	Meul22_Pv020_vvx		NonamEVm002695t1_Meul22_Pv041_vvx,NonamEVm002718t1_Meul22_Pv033_vvx
1165	NonamEVm002862t1	Zhu16_SMRU2_vvx	PVP01_0624400,PVW1_060030800,PVX_004530	NonamEVm004103t1_Gunalan19_Sal1_vvx,NonamEVm001971t1_Kim19_Isolate11_vvx,NonamEVm002847t1_Kim19_Isolate3_vvx,NonamEVm002304t1_Kim19_Isolate4_vvx,NonamEVm002817t1_Meul22_Pv004_vvx,NonamEVm002799t1_Meul22_Pv033_vvx,NonamEVm002924t1_Siegal20_Schizont_vvx,NonamEVm002836t1_Zhu16_SMRU1_vvx
1166	NonamEVm002866t6	Meul22_Pv033_vvx		NonamEVm001416t3_Meul22_Pv030_vvx
1167	NonamEVm002867t1	Meul22_Pv021_vvx		NonamEVm002596t1_Meul22_Pv041_vvx,NonamEVm002763t1_Meul22_Pv024_vvx,NonamEVm002565t1_Meul22_Pv017_vvx
1168	NonamEVm002869t1	Meul22_Pv020_vvx	PVX_090335	NonamEVm002758t1_Meul22_Pv023_vvx,NonamEVm003994t1_Gunalan19_Sal1_vvx,NonamEVm001490t1_Kim19_Isolate20_vvx
1169	NonamEVm002869t3	Kim19_Isolate12_vvx		NonamEVm006988t1_Gunalan19_Sal1_vvx,NonamEVm003566t1_Kim19_Isolate2_vvx,NonamEVm001557t1_Meul22_PNG056_vvx,NonamEVm004601t1_Meul22_Pv022_vvx,NonamEVm004133t1_Meul22_Pv023_vvx,NonamEVm004242t1_Meul22_Pv033_vvx,NonamEVm004041t1_Meul22_Pv041_vvx,NonamEVm004466t1_Siegal20_Schizont_vvx,NonamEVm004288t1_Zhu16_SMRU2_vvx
1170	NonamEVm002871t1	Kim19_Isolate4_vvx		NonamEVm003558t4_Meul22_Pv022_vvx,NonamEVm003558t1_Meul22_Pv022_vvx
1171	NonamEVm002873t1	Zhu16_SMRU1_vvx		NonamEVm002470t1_Kim17_SRX2884277-SRR5646670_vvx
1172	NonamEVm002875t1	Kim19_Isolate3_vvx		NonamEVm000834t1_Cheng19_ERX2560129-ERR2541711_vvx
1173	NonamEVm002876t2	Meul22_Pv022_vvx		NonamEVm002004t7_Meul22_Pv004_vvx
1174	NonamEVm002877t1	Meul22_Pv033_vvx		NonamEVm002877t3_Meul22_Pv033_vvx
1175	NonamEVm002877t3	Meul22_Pv033_vvx		NonamEVm002877t1_Meul22_Pv033_vvx
1176	NonamEVm002878t1	Meul22_Pv024_vvx		NonamEVm002655t1_Meul22_Pv017_vvx
1177	NonamEVm002879t1	Meul22_Pv032_vvx		NonamEVm002885t1_Meul22_Pv023_vvx
1178	NonamEVm002880t1	Zhu16_SMRU2_vvx		NonamEVm002421t1_Kim17_SRX2884277-SRR5646670_vvx,NonamEVm002978t3_Zhu16_Mixed_vvx
1179	NonamEVm002880t3	Meul22_Pv022_vvx		NonamEVm002696t1_Zhu16_SMRU2_vvx,NonamEVm002589t1_Meul22_Pv017_vvx
1180	NonamEVm002880t4	Meul22_Pv022_vvx		NonamEVm003341t4_Gunalan19_Sal1_vvx
1181	NonamEVm002882t1	Siegal20_Schizont_vvx		NonamEVm002882t2_Siegal20_Schizont_vvx,NonamEVm002376t1_Kim17_SRX2884277-SRR5646670_vvx,NonamEVm002780t1_Meul22_Pv004_vvx
1182	NonamEVm002882t2	Siegal20_Schizont_vvx		NonamEVm002376t1_Kim17_SRX2884277-SRR5646670_vvx,NonamEVm002780t1_Meul22_Pv004_vvx,NonamEVm002882t1_Siegal20_Schizont_vvx
1183	NonamEVm002884t1	Meul22_Pv017_vvx		NonamEVm002895t1_Meul22_Pv041_vvx,NonamEVm002960t1_Meul22_Pv004_vvx
1184	NonamEVm002884t1	Meul22_Pv033_vvx		NonamEVm000426t1_Kim17_SRX5158495-SRR8347532_vvx,NonamEVm003130t3_Meul22_Pv022_vvx
1185	NonamEVm002885t1	Meul22_Pv004_vvx		NonamEVm003112t3_Meul22_Pv022_vvx,NonamEVm002848t2_Meul22_Pv032_vvx,NonamEVm002848t1_Meul22_Pv032_vvx,NonamEVm002822t1_Meul22_Pv041_vvx,NonamEVm002885t1_Zhu16_SMRU1_vvx,NonamEVm006842t1_Imp22_P5_vvx
1186	NonamEVm002885t1	Meul22_Pv023_vvx		NonamEVm002879t1_Meul22_Pv032_vvx
1187	NonamEVm002885t1	Zhu16_SMRU1_vvx		NonamEVm002885t2_Zhu16_SMRU1_vvx,NonamEVm002848t2_Meul22_Pv032_vvx,NonamEVm002848t1_Meul22_Pv032_vvx,NonamEVm006842t1_Imp22_P5_vvx,NonamEVm002885t1_Meul22_Pv004_vvx,NonamEVm003112t3_Meul22_Pv022_vvx,NonamEVm002822t1_Meul22_Pv041_vvx
1188	NonamEVm002885t2	Meul22_Pv004_vvx		NonamEVm002154t2_Kim19_Isolate12_vvx,NonamEVm002569t2_Kim19_Isolate7_vvx
1189	NonamEVm002885t2	Zhu16_SMRU1_vvx		NonamEVm002848t2_Meul22_Pv032_vvx,NonamEVm002848t1_Meul22_Pv032_vvx,NonamEVm006842t1_Imp22_P5_vvx,NonamEVm002822t1_Meul22_Pv041_vvx,NonamEVm002885t1_Zhu16_SMRU1_vvx
1190	NonamEVm002885t3	Zhu16_SMRU1_vvx		NonamEVm000406t7_Kim17_SRX5158495-SRR8347532_vvx,NonamEVm002822t2_Meul22_Pv041_vvx
1191	NonamEVm002889t1	Meul22_Pv032_vvx		NonamEVm002833t1_Meul22_Pv017_vvx
1192	NonamEVm002891t1	Kim19_Isolate3_vvx	PVW1_120086900	NonamEVm002839t1_Meul22_Pv033_vvx,NonamEVm002505t1_Meul22_Pv025_vvx,NonamEVm002781t1_Meul22_Pv017_vvx,NonamEVm002927t4_Siegal20_Schizont_vvx
1193	NonamEVm002892t1	Meul22_Pv023_vvx	PVW1_000011900	NonamEVm001979t1_Kim19_Isolate12_vvx,NonamEVm002965t1_Zhu16_SMRU2_vvx,NonamEVm003105t1_Zhu16_Mixed_vvx,NonamEVm000882t1_Cheng19_ERX2560129-ERR2541711_vvx,NonamEVm000882t2_Cheng19_ERX2560129-ERR2541711_vvx,NonamEVm001653t1_Kim19_Isolate20_vvx,NonamEVm002018t1_Kim19_Isolate2_vvx,NonamEVm002418t1_Kim19_Isolate4_vvx,NonamEVm002704t4_Kim19_Isolate6_vvx,NonamEVm003032t1_Meul22_Pv020_vvx
1194	NonamEVm002892t5	Zhu16_Mixed_vvx		NonamEVm002764t4_Zhu16_SMRU2_vvx,NonamEVm002157t6_Kim17_SRX2884278-SRR5646669_vvx
1195	NonamEVm002893t1	Zhu16_SMRU2_vvx		NonamEVm002443t1_Kim17_SRX2884277-SRR5646670_vvx,NonamEVm003027t2_Zhu16_Mixed_vvx
1196	NonamEVm002895t1	Meul22_Pv041_vvx		NonamEVm002960t1_Meul22_Pv004_vvx,NonamEVm002884t1_Meul22_Pv017_vvx
1197	NonamEVm002895t6	Meul22_Pv022_vvx		NonamEVm002636t1_Meul22_Pv033_vvx,NonamEVm002709t1_Zhu16_SMRU2_vvx
1198	NonamEVm002896t1	Meul22_Pv033_vvx		NonamEVm001416t2_Meul22_Pv030_vvx
1199	NonamEVm002896t1	Meul22_Pv041_vvx		NonamEVm003084t1_Meul22_Pv020_vvx,NonamEVm003207t1_Meul22_Pv021_vvx,NonamEVm002939t1_Meul22_Pv023_vvx
1200	NonamEVm002899t1	Meul22_Pv020_vvx		NonamEVm002899t3_Meul22_Pv020_vvx,NonamEVm002899t4_Meul22_Pv020_vvx
1201	NonamEVm002899t3	Meul22_Pv020_vvx		NonamEVm002899t1_Meul22_Pv020_vvx
1202	NonamEVm002899t4	Meul22_Pv020_vvx		NonamEVm002899t1_Meul22_Pv020_vvx
1203	NonamEVm002900t1	Zhu16_Mixed_vvx		NonamEVm002743t1_Zhu16_SMRU1_vvx,NonamEVm002043t2_Kim19_Isolate10_vvx
1204	NonamEVm002900t2	Zhu16_Mixed_vvx		NonamEVm002818t1_Zhu16_SMRU2_vvx,NonamEVm002357t2_Kim17_SRX2884277-SRR5646670_vvx,NonamEVm002043t1_Kim19_Isolate10_vvx,NonamEVm002043t3_Kim19_Isolate10_vvx,NonamEVm002793t1_Kim19_Isolate3_vvx
1205	NonamEVm002901t1	Meul22_Pv004_vvx		NonamEVm002987t3_Meul22_Pv024_vvx
1206	NonamEVm002901t1	Meul22_Pv032_vvx		NonamEVm002931t1_Meul22_Pv004_vvx,NonamEVm002901t4_Meul22_Pv032_vvx
1207	NonamEVm002901t4	Meul22_Pv032_vvx		NonamEVm002901t1_Meul22_Pv032_vvx,NonamEVm002931t1_Meul22_Pv004_vvx
1208	NonamEVm002904t1	Meul22_Pv020_vvx		NonamEVm002788t1_Meul22_Pv041_vvx,NonamEVm002832t1_Meul22_Pv023_vvx,NonamEVm003082t1_Meul22_Pv022_vvx,NonamEVm003011t1_Meul22_Pv024_vvx,NonamEVm003089t1_Meul22_Pv021_vvx
1209	NonamEVm002906t1	Meul22_Pv024_vvx	PVX_090335	NonamEVm002714t1_Meul22_Pv032_vvx,NonamEVm002704t1_Meul22_Pv041_vvx,NonamEVm002728t1_Meul22_Pv033_vvx,NonamEVm003994t1_Gunalan19_Sal1_vvx,NonamEVm002688t1_Meul22_Pv017_vvx,NonamEVm002993t1_Meul22_Pv021_vvx
1210	NonamEVm002906t2	Meul22_Pv024_vvx		NonamEVm002728t2_Meul22_Pv033_vvx,NonamEVm002688t2_Meul22_Pv017_vvx
1211	NonamEVm002914t1	Kim19_Isolate10_vvx		NonamEVm002914t2_Kim19_Isolate10_vvx
1212	NonamEVm002914t2	Kim19_Isolate10_vvx		NonamEVm002914t1_Kim19_Isolate10_vvx
1213	NonamEVm002915t2	Kim19_Isolate10_vvx		NonamEVm002859t6_Kim17_SRX2884278-SRR5646669_vvx
1214	NonamEVm002924t1	Kim19_Isolate6_vvx		NonamEVm001806t2_Kim19_Isolate12_vvx,NonamEVm002509t2_Meul22_Pv032_vvx
1215	NonamEVm002924t1	Siegal20_Schizont_vvx	PVX_004530,PVP01_0624400,PVW1_060030800	NonamEVm002862t1_Zhu16_SMRU2_vvx,NonamEVm002836t1_Zhu16_SMRU1_vvx,NonamEVm004103t1_Gunalan19_Sal1_vvx,NonamEVm001971t1_Kim19_Isolate11_vvx,NonamEVm002847t1_Kim19_Isolate3_vvx,NonamEVm002304t1_Kim19_Isolate4_vvx,NonamEVm002817t1_Meul22_Pv004_vvx,NonamEVm002799t1_Meul22_Pv033_vvx
1216	NonamEVm002924t4	Meul22_Pv033_vvx	PVW1_060006300	NonamEVm004367t1_Gunalan19_Sal1_vvx
1217	NonamEVm002927t1	Kim17_SRX2884277-SRR5646670_vvx		NonamEVm003413t5_Meul22_Pv020_vvx,NonamEVm002853t1_Kim19_Isolate4_vvx,NonamEVm002754t1_Kim19_Isolate10_vvx,NonamEVm003279t5_Meul22_Pv004_vvx,NonamEVm003279t4_Meul22_Pv004_vvx,NonamEVm003452t3_Meul22_Pv024_vvx,NonamEVm002427t1_Kim19_Isolate12_vvx,NonamEVm003190t3_Meul22_Pv041_vvx,NonamEVm003246t2_Meul22_Pv017_vvx,NonamEVm003351t2_Zhu16_SMRU2_vvx
1218	NonamEVm002927t3	Kim17_SRX2884277-SRR5646670_vvx	PVW1_060031100	NonamEVm003149t7_Kim19_Isolate6_vvx
1219	NonamEVm002927t3	Siegal20_Schizont_vvx		NonamEVm002340t1_Kim19_Isolate4_vvx
1220	NonamEVm002927t4	Siegal20_Schizont_vvx	PVW1_120086900	NonamEVm002891t1_Kim19_Isolate3_vvx,NonamEVm002781t1_Meul22_Pv017_vvx,NonamEVm002505t1_Meul22_Pv025_vvx,NonamEVm002839t1_Meul22_Pv033_vvx
1221	NonamEVm002928t1	Meul22_Pv021_vvx	PVW1_050040400	NonamEVm002509t1_Meul22_Pv032_vvx,NonamEVm002632t2_Meul22_Pv041_vvx,NonamEVm002629t2_Meul22_Pv033_vvx,NonamEVm002928t4_Meul22_Pv021_vvx,NonamEVm002279t1_Kim17_SRX2884277-SRR5646670_vvx
1222	NonamEVm002928t1	Meul22_Pv041_vvx	PVP01_0403200	NonamEVm003006t1_Zhu16_SMRU1_vvx,NonamEVm003241t3_Meul22_Pv021_vvx
1223	NonamEVm002928t4	Meul22_Pv021_vvx	PVW1_050040400	NonamEVm002509t1_Meul22_Pv032_vvx,NonamEVm002632t2_Meul22_Pv041_vvx,NonamEVm002629t2_Meul22_Pv033_vvx,NonamEVm002928t1_Meul22_Pv021_vvx
1224	NonamEVm002930t1	Zhu16_Mixed_vvx		NonamEVm002798t1_Zhu16_SMRU2_vvx
1225	NonamEVm002930t4	Kim19_Isolate3_vvx		NonamEVm003081t8_Zhu16_Mixed_vvx,NonamEVm002377t1_Kim17_SRX2884278-SRR5646669_vvx,NonamEVm001633t4_Kim19_Isolate20_vvx
1226	NonamEVm002930t5	Kim19_Isolate3_vvx		NonamEVm003157t2_Meul22_Pv022_vvx,NonamEVm002795t3_Meul22_Pv017_vvx,NonamEVm000072t1_Kim19_Isolate9_vvx,NonamEVm002377t2_Kim17_SRX2884278-SRR5646669_vvx,NonamEVm000158t3_Kim17_SRX5158517-SRR8347510_vvx,NonamEVm002242t9_Kim19_Isolate10_vvx,NonamEVm002030t3_Kim19_Isolate2_vvx
1227	NonamEVm002930t7	Kim19_Isolate3_vvx		NonamEVm002377t4_Kim17_SRX2884278-SRR5646669_vvx
1228	NonamEVm002931t1	Meul22_Pv004_vvx		NonamEVm002901t1_Meul22_Pv032_vvx,NonamEVm002901t4_Meul22_Pv032_vvx
1229	NonamEVm002933t1	Meul22_Pv017_vvx		NonamEVm003012t1_Meul22_Pv004_vvx
1230	NonamEVm002933t1	Meul22_Pv020_vvx		NonamEVm002782t1_Meul22_Pv032_vvx
1231	NonamEVm002933t1	Meul22_Pv033_vvx	PVP01_0101200	NonamEVm002947t1_Meul22_Pv032_vvx,NonamEVm003165t3_Zhu16_Mixed_vvx,NonamEVm003120t1_Meul22_Pv024_vvx
1232	NonamEVm002933t2	Meul22_Pv017_vvx		NonamEVm007356t1_Imp22_P5_vvx
1233	NonamEVm002933t4	Meul22_Pv020_vvx		NonamEVm002782t2_Meul22_Pv032_vvx,NonamEVm002451t4_Meul22_Pv025_vvx
1234	NonamEVm002934t1	Meul22_Pv020_vvx		NonamEVm002815t1_Meul22_Pv023_vvx
1235	NonamEVm002935t1	Meul22_Pv017_vvx		NonamEVm003011t1_Meul22_Pv032_vvx,NonamEVm003187t1_Meul22_Pv024_vvx,NonamEVm003145t1_Siegal20_Schizont_vvx,NonamEVm003228t4_Zhu16_Mixed_vvx,NonamEVm003025t1_Zhu16_SMRU1_vvx,NonamEVm003228t3_Zhu16_Mixed_vvx,NonamEVm001527t1_Kim17_SRX2884276-SRR5646671_vvx,NonamEVm001527t2_Kim17_SRX2884276-SRR5646671_vvx,NonamEVm000231t1_Kim17_SRX5158517-SRR8347510_vvx,NonamEVm001741t1_Kim19_Isolate20_vvx,NonamEVm0…
1236	NonamEVm002935t1	Meul22_Pv021_vvx	PVX_101560	NonamEVm002837t1_Meul22_Pv024_vvx,NonamEVm002708t1_Meul22_Pv023_vvx,NonamEVm003903t1_Gunalan19_Sal1_vvx,NonamEVm002622t1_Meul22_Pv017_vvx,NonamEVm002812t1_Meul22_Pv020_vvx
1237	NonamEVm002936t1	Kim19_Isolate6_vvx	PVX_113230,PVP01_1147700,PVW1_110053600	NonamEVm003083t1_Meul22_Pv032_vvx,NonamEVm002176t1_Kim19_Isolate16_vvx,NonamEVm002212t1_Kim19_Isolate12_vvx,NonamEVm003161t1_Zhu16_SMRU2_vvx,NonamEVm003101t1_Zhu16_SMRU1_vvx,NonamEVm003317t1_Zhu16_Mixed_vvx,NonamEVm003226t1_Siegal20_Schizont_vvx,NonamEVm001939t1_Rangel20_MRMS_vvx,NonamEVm003025t1_Meul22_Pv041_vvx,NonamEVm003092t1_Meul22_Pv033_vvx,NonamEVm002822t1_Meul22_Pv025_vvx,NonamEVm003070t1…
1238	NonamEVm002936t2	Kim19_Isolate6_vvx		NonamEVm003317t2_Zhu16_Mixed_vvx,NonamEVm003717t1_Meul22_Pv021_vvx,NonamEVm003025t2_Meul22_Pv017_vvx,NonamEVm000518t2_Meul22_PNG056_vvx,NonamEVm001018t2_Meul22_Pv014_vvx,NonamEVm000490t2_Kim17_SRX5158495-SRR8347532_vvx,NonamEVm008904t1_Imp22_P5_vvx,NonamEVm002973t2_Kim19_Isolate10_vvx
1239	NonamEVm002937t1	Zhu16_SMRU1_vvx	PVW1_090054300,PVW1_090054100,PVW1_090053900	NonamEVm001974t3_Kim19_Isolate16_vvx,NonamEVm001974t10_Kim19_Isolate16_vvx,NonamEVm002242t9_Kim19_Isolate10_vvx,NonamEVm002719t3_Kim19_Isolate6_vvx
1240	NonamEVm002937t3	Meul22_Pv041_vvx		NonamEVm003253t1_Meul22_Pv021_vvx,NonamEVm003253t3_Meul22_Pv021_vvx,NonamEVm002979t1_Meul22_Pv023_vvx
1241	NonamEVm002939t1	Meul22_Pv023_vvx		NonamEVm002896t1_Meul22_Pv041_vvx,NonamEVm003084t1_Meul22_Pv020_vvx,NonamEVm003207t1_Meul22_Pv021_vvx
1242	NonamEVm002939t1	Zhu16_Mixed_vvx		NonamEVm002939t2_Zhu16_Mixed_vvx,NonamEVm002807t1_Zhu16_SMRU2_vvx
1243	NonamEVm002939t2	Siegal20_Schizont_vvx		NonamEVm001874t1_Kim19_Isolate20_vvx
1244	NonamEVm002939t2	Zhu16_Mixed_vvx		NonamEVm002807t1_Zhu16_SMRU2_vvx,NonamEVm002939t1_Zhu16_Mixed_vvx
1245	NonamEVm002947t1	Kim17_SRX2884277-SRR5646670_vvx		NonamEVm003254t1_Meul22_Pv023_vvx,NonamEVm003542t1_Meul22_Pv021_vvx
1246	NonamEVm002947t1	Meul22_Pv032_vvx	PVP01_0101200	NonamEVm003120t1_Meul22_Pv024_vvx,NonamEVm002933t1_Meul22_Pv033_vvx,NonamEVm003165t3_Zhu16_Mixed_vvx
1247	NonamEVm002948t1	Meul22_Pv032_vvx		NonamEVm002424t1_Kim17_SRX2884278-SRR5646669_vvx,NonamEVm002482t1_Kim19_Isolate4_vvx
1248	NonamEVm002950t1	Meul22_Pv023_vvx		NonamEVm003142t1_Meul22_Pv024_vvx,NonamEVm002776t5_Kim19_Isolate6_vvx,NonamEVm002817t2_Meul22_Pv004_vvx,NonamEVm003224t1_Meul22_Pv022_vvx
1249	NonamEVm002950t3	Meul22_Pv023_vvx		NonamEVm002828t1_Kim17_SRX2884277-SRR5646670_vvx,NonamEVm003224t2_Meul22_Pv022_vvx
1250	NonamEVm002953t1	Meul22_Pv024_vvx		NonamEVm002772t1_Meul22_Pv033_vvx,NonamEVm002746t4_Meul22_Pv041_vvx,NonamEVm002633t1_Meul22_Pv004_vvx
1251	NonamEVm002953t3	Meul22_Pv024_vvx		NonamEVm002633t3_Meul22_Pv004_vvx
1252	NonamEVm002955t3	Zhu16_SMRU2_vvx		NonamEVm003096t1_Zhu16_Mixed_vvx
1253	NonamEVm002955t4	Zhu16_SMRU2_vvx		NonamEVm003096t3_Zhu16_Mixed_vvx
1254	NonamEVm002959t1	Kim17_SRX2884277-SRR5646670_vvx		NonamEVm003572t1_Meul22_Pv022_vvx
1255	NonamEVm002960t1	Meul22_Pv004_vvx		NonamEVm002895t1_Meul22_Pv041_vvx,NonamEVm002884t1_Meul22_Pv017_vvx
1256	NonamEVm002962t1	Zhu16_Mixed_vvx		NonamEVm002962t3_Zhu16_Mixed_vvx,NonamEVm002800t1_Zhu16_SMRU1_vvx,NonamEVm003937t2_Gunalan19_Sal1_vvx,NonamEVm001279t1_Kim17_SRX2884276-SRR5646671_vvx,NonamEVm001279t2_Kim17_SRX2884276-SRR5646671_vvx,NonamEVm002105t3_Kim19_Isolate10_vvx
1257	NonamEVm002962t2	Meul22_Pv021_vvx		NonamEVm002680t1_Meul22_Pv041_vvx
1258	NonamEVm002962t2	Zhu16_Mixed_vvx		NonamEVm003937t2_Gunalan19_Sal1_vvx,NonamEVm001782t2_Kim19_Isolate7_vvx
1259	NonamEVm002962t3	Zhu16_Mixed_vvx		NonamEVm002962t1_Zhu16_Mixed_vvx
1260	NonamEVm002964t3	Zhu16_Mixed_vvx		NonamEVm003018t2_Meul22_Pv022_vvx,NonamEVm002964t5_Zhu16_Mixed_vvx
1261	NonamEVm002964t3	Zhu16_SMRU2_vvx		NonamEVm003112t4_Meul22_Pv022_vvx,NonamEVm003077t1_Meul22_Pv024_vvx
1262	NonamEVm002964t5	Zhu16_Mixed_vvx		NonamEVm002964t3_Zhu16_Mixed_vvx,NonamEVm003018t2_Meul22_Pv022_vvx
1263	NonamEVm002964t5	Zhu16_SMRU2_vvx	PVX_008085	NonamEVm003081t10_Zhu16_Mixed_vvx
1264	NonamEVm002965t1	Zhu16_SMRU2_vvx	PVW1_000011900	NonamEVm001979t1_Kim19_Isolate12_vvx,NonamEVm000882t1_Cheng19_ERX2560129-ERR2541711_vvx,NonamEVm000882t2_Cheng19_ERX2560129-ERR2541711_vvx,NonamEVm001653t1_Kim19_Isolate20_vvx,NonamEVm002018t1_Kim19_Isolate2_vvx,NonamEVm002418t1_Kim19_Isolate4_vvx,NonamEVm002704t4_Kim19_Isolate6_vvx,NonamEVm003032t1_Meul22_Pv020_vvx,NonamEVm002892t1_Meul22_Pv023_vvx,NonamEVm003105t1_Zhu16_Mixed_vvx
1265	NonamEVm002970t11	Meul22_Pv022_vvx	PVW1_040006400
1266	NonamEVm002971t1	Meul22_Pv021_vvx		NonamEVm002740t1_Meul22_Pv023_vvx,NonamEVm002852t1_Meul22_Pv020_vvx
1267	NonamEVm002973t2	Kim19_Isolate10_vvx		NonamEVm003317t2_Zhu16_Mixed_vvx,NonamEVm003717t1_Meul22_Pv021_vvx,NonamEVm003025t2_Meul22_Pv017_vvx,NonamEVm000518t2_Meul22_PNG056_vvx,NonamEVm002936t2_Kim19_Isolate6_vvx,NonamEVm001018t2_Meul22_Pv014_vvx,NonamEVm000490t2_Kim17_SRX5158495-SRR8347532_vvx,NonamEVm008904t1_Imp22_P5_vvx
1268	NonamEVm002976t1	Meul22_Pv033_vvx		NonamEVm002997t1_Meul22_Pv004_vvx
1269	NonamEVm002978t2	Zhu16_Mixed_vvx		NonamEVm002978t4_Zhu16_Mixed_vvx
1270	NonamEVm002978t3	Zhu16_Mixed_vvx		NonamEVm002880t1_Zhu16_SMRU2_vvx
1271	NonamEVm002978t4	Zhu16_Mixed_vvx		NonamEVm002512t12_Kim19_Isolate6_vvx,NonamEVm002978t2_Zhu16_Mixed_vvx
1272	NonamEVm002979t1	Meul22_Pv023_vvx		NonamEVm002937t3_Meul22_Pv041_vvx,NonamEVm003253t1_Meul22_Pv021_vvx,NonamEVm003253t3_Meul22_Pv021_vvx
1273	NonamEVm002982t1	Kim17_SRX2884277-SRR5646670_vvx		NonamEVm003231t3_Meul22_Pv017_vvx
1274	NonamEVm002982t2	Siegal20_Schizont_vvx		NonamEVm001974t8_Kim19_Isolate16_vvx,NonamEVm002982t3_Siegal20_Schizont_vvx,NonamEVm003081t5_Zhu16_Mixed_vvx,NonamEVm000565t1_Cheng19_ERX2560131-ERR2541713_vvx,NonamEVm004253t1_Gunalan19_Sal1_vvx,NonamEVm000119t2_Kim19_Isolate19_vvx,NonamEVm000170t5_Kim19_Isolate5_vvx
1275	NonamEVm002982t3	Siegal20_Schizont_vvx		NonamEVm001974t8_Kim19_Isolate16_vvx,NonamEVm000565t1_Cheng19_ERX2560131-ERR2541713_vvx,NonamEVm004253t1_Gunalan19_Sal1_vvx,NonamEVm000119t2_Kim19_Isolate19_vvx,NonamEVm002982t2_Siegal20_Schizont_vvx
1276	NonamEVm002983t4	Meul22_Pv017_vvx		NonamEVm003060t1_Meul22_Pv032_vvx,NonamEVm003243t1_Meul22_Pv024_vvx
1277	NonamEVm002984t1	Meul22_Pv023_vvx		NonamEVm003010t1_Meul22_Pv004_vvx,NonamEVm003150t4_Meul22_Pv020_vvx
1278	NonamEVm002987t2	Meul22_Pv023_vvx		NonamEVm001974t7_Kim19_Isolate16_vvx,NonamEVm001545t1_Meul22_Pv030_vvx,NonamEVm003150t5_Meul22_Pv020_vvx,NonamEVm003279t4_Meul22_Pv022_vvx
1279	NonamEVm002987t2	Meul22_Pv041_vvx	PVP01_0120900
1280	NonamEVm002987t3	Meul22_Pv024_vvx		NonamEVm002901t1_Meul22_Pv004_vvx
1281	NonamEVm002989t1	Meul22_Pv023_vvx	PVX_037190,PVW1_050040100	NonamEVm003079t1_Zhu16_SMRU2_vvx,NonamEVm003226t2_Zhu16_Mixed_vvx,NonamEVm004490t1_Gunalan19_Sal1_vvx,NonamEVm003278t2_Meul22_Pv022_vvx
1282	NonamEVm002990t1	Meul22_Pv022_vvx	PVP01_0005740	NonamEVm002087t2_Kim19_Isolate10_vvx
1283	NonamEVm002990t1	Zhu16_Mixed_vvx		NonamEVm002859t1_Zhu16_SMRU2_vvx,NonamEVm002821t1_Meul22_Pv004_vvx
1284	NonamEVm002992t2	Meul22_Pv022_vvx		NonamEVm002735t1_Meul22_Pv033_vvx,NonamEVm002365t1_Meul22_Pv025_vvx,NonamEVm000323t5_Kim17_SRX5158495-SRR8347532_vvx,NonamEVm004450t1_Imp22_P2_vvx
1285	NonamEVm002993t1	Meul22_Pv021_vvx		NonamEVm002714t1_Meul22_Pv032_vvx,NonamEVm002704t1_Meul22_Pv041_vvx,NonamEVm002728t1_Meul22_Pv033_vvx,NonamEVm002906t1_Meul22_Pv024_vvx,NonamEVm002688t1_Meul22_Pv017_vvx
1286	NonamEVm002997t1	Meul22_Pv004_vvx		NonamEVm002976t1_Meul22_Pv033_vvx
1287	NonamEVm002999t1	Kim19_Isolate6_vvx	PVW1_060030700,PVP01_0624300,PVX_004535	NonamEVm000036t1_Meul22_PNG036_vvx,NonamEVm002229t1_Kim19_Isolate16_vvx,NonamEVm003155t1_Zhu16_SMRU1_vvx,NonamEVm003282t1_Siegal20_Schizont_vvx,NonamEVm003076t1_Meul22_Pv041_vvx,NonamEVm003330t1_Meul22_Pv024_vvx,NonamEVm003121t1_Meul22_Pv023_vvx,NonamEVm003423t1_Meul22_Pv022_vvx,NonamEVm003399t1_Meul22_Pv021_vvx,NonamEVm003298t4_Meul22_Pv020_vvx,NonamEVm003090t1_Meul22_Pv017_vvx,NonamEVm003153t1_…
1288	NonamEVm003000t1	Siegal20_Schizont_vvx		NonamEVm003000t2_Siegal20_Schizont_vvx
1289	NonamEVm003000t2	Siegal20_Schizont_vvx		NonamEVm003000t1_Siegal20_Schizont_vvx
1290	NonamEVm003003t1	Meul22_Pv033_vvx		NonamEVm003027t1_Zhu16_SMRU1_vvx,NonamEVm000466t4_Meul22_PNG056_vvx
1291	NonamEVm003006t1	Meul22_Pv021_vvx		NonamEVm003006t2_Meul22_Pv021_vvx
1292	NonamEVm003006t1	Zhu16_SMRU1_vvx	PVP01_0403200	NonamEVm003241t3_Meul22_Pv021_vvx,NonamEVm002928t1_Meul22_Pv041_vvx
1293	NonamEVm003006t2	Meul22_Pv021_vvx		NonamEVm003006t1_Meul22_Pv021_vvx
1294	NonamEVm003008t1	Gunalan19_Sal1_vvx	PVX_093730
1295	NonamEVm003010t1	Meul22_Pv004_vvx		NonamEVm002984t1_Meul22_Pv023_vvx
1296	NonamEVm003011t1	Meul22_Pv024_vvx		NonamEVm002788t1_Meul22_Pv041_vvx,NonamEVm002904t1_Meul22_Pv020_vvx,NonamEVm003089t1_Meul22_Pv021_vvx,NonamEVm003082t1_Meul22_Pv022_vvx,NonamEVm002832t1_Meul22_Pv023_vvx
1297	NonamEVm003011t1	Meul22_Pv032_vvx		NonamEVm001527t1_Kim17_SRX2884276-SRR5646671_vvx,NonamEVm001527t2_Kim17_SRX2884276-SRR5646671_vvx,NonamEVm000231t1_Kim17_SRX5158517-SRR8347510_vvx,NonamEVm001741t1_Kim19_Isolate20_vvx,NonamEVm002719t10_Kim19_Isolate6_vvx,NonamEVm000082t1_Kim19_Isolate9_vvx,NonamEVm002935t1_Meul22_Pv017_vvx,NonamEVm003187t1_Meul22_Pv024_vvx,NonamEVm003145t1_Siegal20_Schizont_vvx,NonamEVm003228t3_Zhu16_Mixed_vvx,No…
1298	NonamEVm003012t1	Meul22_Pv004_vvx		NonamEVm002933t1_Meul22_Pv017_vvx
1299	NonamEVm003013t1	Zhu16_SMRU1_vvx	PVW1_000005800	NonamEVm003211t1_Zhu16_Mixed_vvx
1300	NonamEVm003016t1	Kim19_Isolate6_vvx	PVP01_1471700	NonamEVm003210t1_Zhu16_SMRU2_vvx,NonamEVm003390t2_Zhu16_Mixed_vvx,NonamEVm003083t1_Meul22_Pv041_vvx,NonamEVm002291t3_Kim19_Isolate12_vvx,NonamEVm003292t1_Siegal20_Schizont_vvx,NonamEVm000564t1_Meul22_PNG056_vvx,NonamEVm000037t1_Meul22_PNG036_vvx,NonamEVm002233t1_Kim19_Isolate7_vvx,NonamEVm002029t1_Rangel20_MRMS_vvx,NonamEVm003161t3_Zhu16_SMRU1_vvx,NonamEVm002806t2_Kim17_SRX2884277-SRR5646670_vvx,…
1301	NonamEVm003016t2	Kim19_Isolate6_vvx		NonamEVm002500t2_Kim19_Isolate11_vvx,NonamEVm002500t1_Kim19_Isolate11_vvx
1302	NonamEVm003016t3	Kim19_Isolate4_vvx		NonamEVm003444t1_Meul22_Pv032_vvx,NonamEVm003611t8_Meul22_Pv021_vvx
1303	NonamEVm003016t7	Kim19_Isolate6_vvx		NonamEVm003255t2_Kim19_Isolate3_vvx
1304	NonamEVm003018t2	Meul22_Pv022_vvx		NonamEVm002964t3_Zhu16_Mixed_vvx,NonamEVm002964t5_Zhu16_Mixed_vvx
1305	NonamEVm003019t1	Meul22_Pv023_vvx	PVW1_040032000
1306	NonamEVm003019t3	Meul22_Pv022_vvx		NonamEVm003019t5_Meul22_Pv022_vvx
1307	NonamEVm003019t5	Meul22_Pv022_vvx		NonamEVm003019t3_Meul22_Pv022_vvx,NonamEVm001930t3_Kim19_Isolate11_vvx
1308	NonamEVm003020t1	Meul22_Pv021_vvx		NonamEVm002735t1_Meul22_Pv041_vvx,NonamEVm002107t1_Kim19_Isolate10_vvx
1309	NonamEVm003022t1	Meul22_Pv021_vvx		NonamEVm006493t1_Imp22_P5_vvx
1310	NonamEVm003024t7	Meul22_Pv020_vvx		NonamEVm001278t1_Cheng19_ERX2560127-ERR2541709_vvx
1311	NonamEVm003025t1	Meul22_Pv017_vvx	PVX_113230,PVP01_1147700,PVW1_110053600	NonamEVm003083t1_Meul22_Pv032_vvx,NonamEVm002176t1_Kim19_Isolate16_vvx,NonamEVm002212t1_Kim19_Isolate12_vvx,NonamEVm003161t1_Zhu16_SMRU2_vvx,NonamEVm003101t1_Zhu16_SMRU1_vvx,NonamEVm003317t1_Zhu16_Mixed_vvx,NonamEVm003226t1_Siegal20_Schizont_vvx,NonamEVm001939t1_Rangel20_MRMS_vvx,NonamEVm003025t1_Meul22_Pv041_vvx,NonamEVm003092t1_Meul22_Pv033_vvx,NonamEVm002822t1_Meul22_Pv025_vvx,NonamEVm003070t1…
1312	NonamEVm003025t1	Meul22_Pv025_vvx		NonamEVm005848t4_Imp22_P2_vvx
1313	NonamEVm003025t1	Meul22_Pv041_vvx	PVX_113230,PVP01_1147700,PVW1_110053600	NonamEVm003083t1_Meul22_Pv032_vvx,NonamEVm002176t1_Kim19_Isolate16_vvx,NonamEVm002212t1_Kim19_Isolate12_vvx,NonamEVm003161t1_Zhu16_SMRU2_vvx,NonamEVm003101t1_Zhu16_SMRU1_vvx,NonamEVm003317t1_Zhu16_Mixed_vvx,NonamEVm003226t1_Siegal20_Schizont_vvx,NonamEVm001939t1_Rangel20_MRMS_vvx,NonamEVm001016t1_Cheng19_ERX2560127-ERR2541709_vvx,NonamEVm001054t1_Cheng19_ERX2560129-ERR2541711_vvx,NonamEVm000650t1…
1314	NonamEVm003025t1	Zhu16_SMRU1_vvx		NonamEVm003011t1_Meul22_Pv032_vvx,NonamEVm001527t1_Kim17_SRX2884276-SRR5646671_vvx,NonamEVm001527t2_Kim17_SRX2884276-SRR5646671_vvx,NonamEVm000231t2_Kim17_SRX5158517-SRR8347510_vvx,NonamEVm001741t1_Kim19_Isolate20_vvx,NonamEVm002719t10_Kim19_Isolate6_vvx,NonamEVm000082t1_Kim19_Isolate9_vvx,NonamEVm002935t1_Meul22_Pv017_vvx,NonamEVm003187t1_Meul22_Pv024_vvx,NonamEVm003228t3_Zhu16_Mixed_vvx,NonamEV…
1315	NonamEVm003025t2	Meul22_Pv017_vvx		NonamEVm003317t2_Zhu16_Mixed_vvx,NonamEVm003717t1_Meul22_Pv021_vvx,NonamEVm000490t2_Kim17_SRX5158495-SRR8347532_vvx,NonamEVm008904t1_Imp22_P5_vvx,NonamEVm002973t2_Kim19_Isolate10_vvx,NonamEVm002936t2_Kim19_Isolate6_vvx,NonamEVm000518t2_Meul22_PNG056_vvx,NonamEVm001018t2_Meul22_Pv014_vvx
1316	NonamEVm003027t1	Zhu16_SMRU1_vvx		NonamEVm000466t3_Meul22_PNG056_vvx,NonamEVm000466t4_Meul22_PNG056_vvx,NonamEVm003003t1_Meul22_Pv033_vvx
1317	NonamEVm003027t2	Zhu16_Mixed_vvx		NonamEVm002893t1_Zhu16_SMRU2_vvx,NonamEVm002443t1_Kim17_SRX2884277-SRR5646670_vvx
1318	NonamEVm003028t1	Meul22_Pv020_vvx		NonamEVm003028t2_Meul22_Pv020_vvx
1319	NonamEVm003028t1	Meul22_Pv023_vvx		NonamEVm003122t1_Zhu16_SMRU2_vvx
1320	NonamEVm003028t2	Meul22_Pv020_vvx		NonamEVm003028t1_Meul22_Pv020_vvx
1321	NonamEVm003032t1	Meul22_Pv020_vvx	PVW1_000011900	NonamEVm001979t1_Kim19_Isolate12_vvx,NonamEVm002965t1_Zhu16_SMRU2_vvx,NonamEVm003105t1_Zhu16_Mixed_vvx,NonamEVm002892t1_Meul22_Pv023_vvx,NonamEVm000882t1_Cheng19_ERX2560129-ERR2541711_vvx,NonamEVm000882t2_Cheng19_ERX2560129-ERR2541711_vvx,NonamEVm001653t1_Kim19_Isolate20_vvx,NonamEVm002018t1_Kim19_Isolate2_vvx,NonamEVm002418t1_Kim19_Isolate4_vvx,NonamEVm002704t4_Kim19_Isolate6_vvx
1322	NonamEVm003043t1	Zhu16_SMRU2_vvx		NonamEVm003189t1_Zhu16_Mixed_vvx
1323	NonamEVm003044t1	Kim19_Isolate12_vvx		NonamEVm005087t2_Gunalan19_Sal1_vvx
1324	NonamEVm003045t1	Meul22_Pv021_vvx		NonamEVm002577t4_Meul22_Pv020_vvx
1325	NonamEVm003052t1	Meul22_Pv033_vvx	PVX_086350,PVW1_130053700	NonamEVm003054t1_Meul22_Pv004_vvx
1326	NonamEVm003052t1	Zhu16_SMRU1_vvx		NonamEVm003052t2_Zhu16_SMRU1_vvx
1327	NonamEVm003052t2	Zhu16_SMRU1_vvx		NonamEVm003052t1_Zhu16_SMRU1_vvx
1328	NonamEVm003054t1	Meul22_Pv004_vvx	PVX_086350,PVW1_130053700	NonamEVm003052t1_Meul22_Pv033_vvx
1329	NonamEVm003060t1	Meul22_Pv032_vvx		NonamEVm002983t4_Meul22_Pv017_vvx,NonamEVm003243t1_Meul22_Pv024_vvx
1330	NonamEVm003070t1	Kim17_SRX2884278-SRR5646669_vvx		NonamEVm003807t1_Meul22_Pv022_vvx,NonamEVm000881t1_Meul22_PNG056_vvx,NonamEVm003470t1_Meul22_Pv017_vvx
1331	NonamEVm003070t1	Meul22_Pv023_vvx	PVX_113230,PVP01_1147700,PVW1_110053600	NonamEVm003083t1_Meul22_Pv032_vvx,NonamEVm002176t1_Kim19_Isolate16_vvx,NonamEVm002212t1_Kim19_Isolate12_vvx,NonamEVm003161t1_Zhu16_SMRU2_vvx,NonamEVm003101t1_Zhu16_SMRU1_vvx,NonamEVm003317t1_Zhu16_Mixed_vvx,NonamEVm003226t1_Siegal20_Schizont_vvx,NonamEVm001939t1_Rangel20_MRMS_vvx,NonamEVm003025t1_Meul22_Pv041_vvx,NonamEVm003092t1_Meul22_Pv033_vvx,NonamEVm002822t1_Meul22_Pv025_vvx,NonamEVm003295t1…
1332	NonamEVm003070t2	Meul22_Pv024_vvx		NonamEVm000405t1_Meul22_PNG056_vvx,NonamEVm002828t1_Meul22_Pv017_vvx
1333	NonamEVm003076t1	Meul22_Pv041_vvx	PVW1_060030700,PVP01_0624300,PVX_004535	NonamEVm002229t1_Kim19_Isolate16_vvx,NonamEVm003155t1_Zhu16_SMRU1_vvx,NonamEVm003282t1_Siegal20_Schizont_vvx,NonamEVm003153t1_Meul22_Pv032_vvx,NonamEVm002019t1_Rangel20_MRMS_vvx,NonamEVm003207t1_Zhu16_SMRU2_vvx,NonamEVm003380t1_Zhu16_Mixed_vvx,NonamEVm000690t1_Cheng19_ERX2560130-ERR2541712_vvx,NonamEVm000715t1_Cheng19_ERX2560131-ERR2541713_vvx,NonamEVm004756t1_Gunalan19_Sal1_vvx,NonamEVm001678t1_…
1334	NonamEVm003077t1	Meul22_Pv024_vvx		NonamEVm002964t3_Zhu16_SMRU2_vvx,NonamEVm003077t2_Meul22_Pv024_vvx,NonamEVm003112t4_Meul22_Pv022_vvx
1335	NonamEVm003077t1	Zhu16_SMRU2_vvx		NonamEVm002063t6_Kim19_Isolate11_vvx,NonamEVm000201t1_Kim19_Isolate19_vvx,NonamEVm002141t1_Kim19_Isolate2_vvx,NonamEVm002550t2_Kim19_Isolate4_vvx,NonamEVm002057t2_Kim19_Isolate7_vvx,NonamEVm003228t1_Zhu16_Mixed_vvx
1336	NonamEVm003077t2	Meul22_Pv024_vvx		NonamEVm006842t3_Imp22_P5_vvx,NonamEVm003112t4_Meul22_Pv022_vvx,NonamEVm003077t1_Meul22_Pv024_vvx
1337	NonamEVm003078t1	Meul22_Pv024_vvx		NonamEVm000882t1_Cheng19_ERX2560129-ERR2541711_vvx,NonamEVm002018t1_Kim19_Isolate2_vvx,NonamEVm002418t1_Kim19_Isolate4_vvx,NonamEVm002418t2_Kim19_Isolate4_vvx
1338	NonamEVm003079t1	Zhu16_SMRU2_vvx	PVX_037190,PVW1_050040100	NonamEVm004490t1_Gunalan19_Sal1_vvx,NonamEVm003278t2_Meul22_Pv022_vvx,NonamEVm002989t1_Meul22_Pv023_vvx,NonamEVm003226t2_Zhu16_Mixed_vvx
1339	NonamEVm003081t10	Zhu16_Mixed_vvx	PVX_008085	NonamEVm002964t5_Zhu16_SMRU2_vvx
1340	NonamEVm003081t1	Meul22_Pv041_vvx		NonamEVm003165t3_Meul22_Pv032_vvx,NonamEVm003165t1_Meul22_Pv032_vvx
1341	NonamEVm003081t2	Zhu16_Mixed_vvx		NonamEVm001974t10_Kim19_Isolate16_vvx,NonamEVm002821t2_Meul22_Pv041_vvx
1342	NonamEVm003081t5	Zhu16_Mixed_vvx		NonamEVm001974t8_Kim19_Isolate16_vvx,NonamEVm000565t1_Cheng19_ERX2560131-ERR2541713_vvx,NonamEVm004253t1_Gunalan19_Sal1_vvx,NonamEVm000119t2_Kim19_Isolate19_vvx,NonamEVm000170t5_Kim19_Isolate5_vvx,NonamEVm002982t2_Siegal20_Schizont_vvx
1343	NonamEVm003081t7	Zhu16_Mixed_vvx		NonamEVm002242t8_Kim19_Isolate10_vvx
1344	NonamEVm003081t8	Zhu16_Mixed_vvx		NonamEVm002377t1_Kim17_SRX2884278-SRR5646669_vvx,NonamEVm001633t4_Kim19_Isolate20_vvx,NonamEVm002030t1_Kim19_Isolate2_vvx,NonamEVm002930t4_Kim19_Isolate3_vvx
1345	NonamEVm003082t1	Meul22_Pv022_vvx		NonamEVm002788t1_Meul22_Pv041_vvx,NonamEVm002832t1_Meul22_Pv023_vvx,NonamEVm003011t1_Meul22_Pv024_vvx,NonamEVm002904t1_Meul22_Pv020_vvx,NonamEVm003089t1_Meul22_Pv021_vvx
1346	NonamEVm003082t1	Meul22_Pv041_vvx		NonamEVm003101t2_Meul22_Pv023_vvx
1347	NonamEVm003083t1	Meul22_Pv032_vvx	PVX_113230,PVP01_1147700,PVW1_110053600	NonamEVm001016t1_Cheng19_ERX2560127-ERR2541709_vvx,NonamEVm001054t1_Cheng19_ERX2560129-ERR2541711_vvx,NonamEVm000650t1_Cheng19_ERX2560130-ERR2541712_vvx,NonamEVm000679t1_Cheng19_ERX2560131-ERR2541713_vvx,NonamEVm004626t1_Gunalan19_Sal1_vvx,NonamEVm001624t1_Kim17_SRX2884276-SRR5646671_vvx,NonamEVm002728t1_Kim17_SRX2884277-SRR5646670_vvx,NonamEVm002592t1_Kim17_SRX2884278-SRR5646669_vvx,NonamEVm0004…
1348	NonamEVm003083t1	Meul22_Pv041_vvx	PVP01_1471700	NonamEVm003210t1_Zhu16_SMRU2_vvx,NonamEVm003390t2_Zhu16_Mixed_vvx,NonamEVm002291t3_Kim19_Isolate12_vvx,NonamEVm003292t1_Siegal20_Schizont_vvx,NonamEVm002029t1_Rangel20_MRMS_vvx,NonamEVm003161t3_Zhu16_SMRU1_vvx,NonamEVm002806t2_Kim17_SRX2884277-SRR5646670_vvx,NonamEVm002662t1_Kim17_SRX2884278-SRR5646669_vvx,NonamEVm000523t1_Kim17_SRX5158495-SRR8347532_vvx,NonamEVm000523t2_Kim17_SRX5158495-SRR83475…
1349	NonamEVm003084t1	Meul22_Pv020_vvx		NonamEVm002896t1_Meul22_Pv041_vvx,NonamEVm002939t1_Meul22_Pv023_vvx,NonamEVm003207t1_Meul22_Pv021_vvx
1350	NonamEVm003087t1	Meul22_Pv004_vvx	PVX_113230,PVP01_1147700,PVW1_110053600	NonamEVm003083t1_Meul22_Pv032_vvx,NonamEVm002176t1_Kim19_Isolate16_vvx,NonamEVm002212t1_Kim19_Isolate12_vvx,NonamEVm003161t1_Zhu16_SMRU2_vvx,NonamEVm003101t1_Zhu16_SMRU1_vvx,NonamEVm003317t1_Zhu16_Mixed_vvx,NonamEVm003226t1_Siegal20_Schizont_vvx,NonamEVm001939t1_Rangel20_MRMS_vvx,NonamEVm003025t1_Meul22_Pv041_vvx,NonamEVm003092t1_Meul22_Pv033_vvx,NonamEVm002822t1_Meul22_Pv025_vvx,NonamEVm003070t1…
1351	NonamEVm003089t1	Meul22_Pv004_vvx		NonamEVm003239t6_Meul22_Pv020_vvx,NonamEVm003336t1_Meul22_Pv021_vvx,NonamEVm003239t7_Meul22_Pv020_vvx
1352	NonamEVm003089t1	Meul22_Pv021_vvx		NonamEVm003011t1_Meul22_Pv024_vvx,NonamEVm002788t1_Meul22_Pv041_vvx,NonamEVm002832t1_Meul22_Pv023_vvx,NonamEVm003082t1_Meul22_Pv022_vvx,NonamEVm002904t1_Meul22_Pv020_vvx
1353	NonamEVm003090t1	Gunalan19_Sal1_vvx	PVX_115490
1354	NonamEVm003090t1	Meul22_Pv017_vvx	PVW1_060030700,PVP01_0624300,PVX_004535	NonamEVm002229t1_Kim19_Isolate16_vvx,NonamEVm003155t1_Zhu16_SMRU1_vvx,NonamEVm003282t1_Siegal20_Schizont_vvx,NonamEVm003076t1_Meul22_Pv041_vvx,NonamEVm003330t1_Meul22_Pv024_vvx,NonamEVm003121t1_Meul22_Pv023_vvx,NonamEVm003423t1_Meul22_Pv022_vvx,NonamEVm003399t1_Meul22_Pv021_vvx,NonamEVm003298t4_Meul22_Pv020_vvx,NonamEVm003153t1_Meul22_Pv032_vvx,NonamEVm002019t1_Rangel20_MRMS_vvx,NonamEVm001721t1_…
1355	NonamEVm003092t1	Meul22_Pv033_vvx	PVX_113230,PVP01_1147700,PVW1_110053600	NonamEVm003083t1_Meul22_Pv032_vvx,NonamEVm002176t1_Kim19_Isolate16_vvx,NonamEVm002212t1_Kim19_Isolate12_vvx,NonamEVm003161t1_Zhu16_SMRU2_vvx,NonamEVm003101t1_Zhu16_SMRU1_vvx,NonamEVm003317t1_Zhu16_Mixed_vvx,NonamEVm003226t1_Siegal20_Schizont_vvx,NonamEVm001939t1_Rangel20_MRMS_vvx,NonamEVm003025t1_Meul22_Pv041_vvx,NonamEVm001016t1_Cheng19_ERX2560127-ERR2541709_vvx,NonamEVm001054t1_Cheng19_ERX25601…
1356	NonamEVm003093t1	Meul22_Pv017_vvx	PVW1_070044100,PVX_005065	NonamEVm003296t1_Meul22_Pv020_vvx,NonamEVm003148t1_Meul22_Pv033_vvx,NonamEVm004757t5_Gunalan19_Sal1_vvx,NonamEVm000554t1_Meul22_PNG056_vvx
1357	NonamEVm003096t1	Zhu16_Mixed_vvx		NonamEVm002955t3_Zhu16_SMRU2_vvx
1358	NonamEVm003096t3	Zhu16_Mixed_vvx		NonamEVm002955t4_Zhu16_SMRU2_vvx
1359	NonamEVm003101t1	Zhu16_SMRU1_vvx	PVX_113230,PVP01_1147700,PVW1_110053600	NonamEVm003083t1_Meul22_Pv032_vvx,NonamEVm002176t1_Kim19_Isolate16_vvx,NonamEVm002212t1_Kim19_Isolate12_vvx,NonamEVm003161t1_Zhu16_SMRU2_vvx,NonamEVm001016t1_Cheng19_ERX2560127-ERR2541709_vvx,NonamEVm001054t1_Cheng19_ERX2560129-ERR2541711_vvx,NonamEVm000650t1_Cheng19_ERX2560130-ERR2541712_vvx,NonamEVm000679t1_Cheng19_ERX2560131-ERR2541713_vvx,NonamEVm004626t1_Gunalan19_Sal1_vvx,NonamEVm001624t1_K…
1360	NonamEVm003101t2	Meul22_Pv023_vvx		NonamEVm003082t1_Meul22_Pv041_vvx
1361	NonamEVm003103t1	Meul22_Pv017_vvx	PVX_101600	NonamEVm003341t4_Meul22_Pv024_vvx,NonamEVm003168t1_Meul22_Pv032_vvx,NonamEVm003155t1_Meul22_Pv033_vvx,NonamEVm001732t1_Meul22_Pv030_vvx,NonamEVm003132t1_Meul22_Pv023_vvx,NonamEVm003397t1_Meul22_Pv021_vvx,NonamEVm003305t2_Meul22_Pv020_vvx,NonamEVm004775t3_Gunalan19_Sal1_vvx,NonamEVm007879t1_Imp22_P5_vvx,NonamEVm003169t1_Meul22_Pv004_vvx
1362	NonamEVm003104t3	Zhu16_SMRU2_vvx	PVX_015135	NonamEVm003104t4_Zhu16_SMRU2_vvx
1363	NonamEVm003104t4	Zhu16_SMRU2_vvx	PVX_015135	NonamEVm003104t3_Zhu16_SMRU2_vvx
1364	NonamEVm003105t1	Meul22_Pv041_vvx		NonamEVm003236t1_Zhu16_SMRU2_vvx
1365	NonamEVm003105t1	Zhu16_Mixed_vvx	PVW1_000011900	NonamEVm001979t1_Kim19_Isolate12_vvx,NonamEVm002965t1_Zhu16_SMRU2_vvx,NonamEVm000882t1_Cheng19_ERX2560129-ERR2541711_vvx,NonamEVm000882t2_Cheng19_ERX2560129-ERR2541711_vvx,NonamEVm001653t1_Kim19_Isolate20_vvx,NonamEVm002018t1_Kim19_Isolate2_vvx,NonamEVm002418t1_Kim19_Isolate4_vvx,NonamEVm002704t4_Kim19_Isolate6_vvx,NonamEVm003032t1_Meul22_Pv020_vvx,NonamEVm002892t1_Meul22_Pv023_vvx
1366	NonamEVm003109t1	Meul22_Pv020_vvx	PVW1_020008600	NonamEVm003150t1_Meul22_Pv024_vvx
1367	NonamEVm003110t1	Kim17_SRX2884277-SRR5646670_vvx		NonamEVm000240t2_Kim19_Isolate1_vvx,NonamEVm001254t5_Meul22_Pv014_vvx,NonamEVm003412t1_Meul22_Pv004_vvx,NonamEVm001343t1_Cheng19_ERX2560129-ERR2541711_vvx
1368	NonamEVm003111t1	Meul22_Pv033_vvx		NonamEVm002748t1_Kim17_SRX2884277-SRR5646670_vvx,NonamEVm002748t2_Kim17_SRX2884277-SRR5646670_vvx
1369	NonamEVm003112t2	Meul22_Pv022_vvx		NonamEVm001633t5_Kim19_Isolate20_vvx
1370	NonamEVm003112t3	Meul22_Pv022_vvx		NonamEVm002848t2_Meul22_Pv032_vvx,NonamEVm002848t1_Meul22_Pv032_vvx,NonamEVm002822t1_Meul22_Pv041_vvx,NonamEVm002885t1_Zhu16_SMRU1_vvx,NonamEVm006842t1_Imp22_P5_vvx,NonamEVm002885t1_Meul22_Pv004_vvx
1371	NonamEVm003112t4	Meul22_Pv022_vvx		NonamEVm003077t1_Meul22_Pv024_vvx,NonamEVm002964t3_Zhu16_SMRU2_vvx,NonamEVm003077t2_Meul22_Pv024_vvx
1372	NonamEVm003115t1	Meul22_Pv041_vvx		NonamEVm003347t1_Meul22_Pv020_vvx,NonamEVm003169t2_Meul22_Pv023_vvx
1373	NonamEVm003115t1	Zhu16_SMRU1_vvx		NonamEVm003339t1_Zhu16_Mixed_vvx,NonamEVm003339t2_Zhu16_Mixed_vvx
1374	NonamEVm003116t1	Meul22_Pv004_vvx		NonamEVm003339t1_Zhu16_Mixed_vvx
1375	NonamEVm003117t3	Meul22_Pv033_vvx		NonamEVm003212t1_Kim19_Isolate3_vvx
1376	NonamEVm003120t1	Meul22_Pv023_vvx	PVX_005065	NonamEVm002279t4_Kim19_Isolate12_vvx,NonamEVm004757t5_Gunalan19_Sal1_vvx,NonamEVm003296t1_Meul22_Pv020_vvx
1377	NonamEVm003120t1	Meul22_Pv024_vvx	PVP01_0101200	NonamEVm002947t1_Meul22_Pv032_vvx,NonamEVm002933t1_Meul22_Pv033_vvx,NonamEVm003165t3_Zhu16_Mixed_vvx
1378	NonamEVm003121t1	Meul22_Pv023_vvx	PVW1_060030700,PVP01_0624300,PVX_004535	NonamEVm002229t1_Kim19_Isolate16_vvx,NonamEVm003155t1_Zhu16_SMRU1_vvx,NonamEVm003282t1_Siegal20_Schizont_vvx,NonamEVm003076t1_Meul22_Pv041_vvx,NonamEVm003330t1_Meul22_Pv024_vvx,NonamEVm003153t1_Meul22_Pv032_vvx,NonamEVm002019t1_Rangel20_MRMS_vvx,NonamEVm001721t1_Meul22_Pv030_vvx,NonamEVm003207t1_Zhu16_SMRU2_vvx,NonamEVm003380t1_Zhu16_Mixed_vvx,NonamEVm000690t1_Cheng19_ERX2560130-ERR2541712_vvx,No…
1379	NonamEVm003122t1	Zhu16_SMRU2_vvx		NonamEVm003028t1_Meul22_Pv023_vvx
1380	NonamEVm003127t1	Meul22_Pv017_vvx	PVP01_0100500	NonamEVm003264t1_Meul22_Pv033_vvx
1381	NonamEVm003127t1	Meul22_Pv023_vvx		NonamEVm003302t1_Meul22_Pv020_vvx,NonamEVm003403t1_Meul22_Pv021_vvx
1382	NonamEVm003130t3	Meul22_Pv022_vvx		NonamEVm002884t1_Meul22_Pv033_vvx,NonamEVm000426t1_Kim17_SRX5158495-SRR8347532_vvx
1383	NonamEVm003131t10	Meul22_Pv021_vvx		NonamEVm002822t2_Meul22_Pv041_vvx,NonamEVm000406t7_Kim17_SRX5158495-SRR8347532_vvx
1384	NonamEVm003131t12	Meul22_Pv021_vvx		NonamEVm006842t2_Imp22_P5_vvx
1385	NonamEVm003132t1	Meul22_Pv023_vvx	PVX_101600	NonamEVm003168t1_Meul22_Pv032_vvx,NonamEVm003155t1_Meul22_Pv033_vvx,NonamEVm001732t1_Meul22_Pv030_vvx,NonamEVm002236t1_Kim19_Isolate16_vvx,NonamEVm003341t4_Meul22_Pv024_vvx,NonamEVm004775t3_Gunalan19_Sal1_vvx,NonamEVm007879t1_Imp22_P5_vvx,NonamEVm002615t5_Kim19_Isolate10_vvx,NonamEVm002615t2_Kim19_Isolate10_vvx,NonamEVm002615t3_Kim19_Isolate10_vvx,NonamEVm002332t1_Kim19_Isolate2_vvx,NonamEVm00271…
1386	NonamEVm003136t3	Siegal20_Schizont_vvx		NonamEVm001247t4_Kim19_Isolate20_vvx
1387	NonamEVm003137t1	Meul22_Pv033_vvx	PVW1_100015200	NonamEVm000550t1_Meul22_PNG056_vvx
1388	NonamEVm003142t1	Meul22_Pv024_vvx		NonamEVm002776t5_Kim19_Isolate6_vvx,NonamEVm002817t2_Meul22_Pv004_vvx,NonamEVm003224t1_Meul22_Pv022_vvx,NonamEVm002950t1_Meul22_Pv023_vvx
1389	NonamEVm003143t2	Meul22_Pv020_vvx		NonamEVm003263t2_Meul22_Pv041_vvx,NonamEVm003263t1_Meul22_Pv041_vvx,NonamEVm002855t1_Kim19_Isolate10_vvx
1390	NonamEVm003143t5	Kim19_Isolate6_vvx	PVP01_1272400	NonamEVm001977t7_Kim19_Isolate20_vvx
1391	NonamEVm003145t1	Siegal20_Schizont_vvx		NonamEVm003011t1_Meul22_Pv032_vvx,NonamEVm003228t4_Zhu16_Mixed_vvx,NonamEVm001527t1_Kim17_SRX2884276-SRR5646671_vvx,NonamEVm001527t2_Kim17_SRX2884276-SRR5646671_vvx,NonamEVm000231t1_Kim17_SRX5158517-SRR8347510_vvx,NonamEVm001741t1_Kim19_Isolate20_vvx,NonamEVm002719t10_Kim19_Isolate6_vvx,NonamEVm000082t1_Kim19_Isolate9_vvx,NonamEVm002935t1_Meul22_Pv017_vvx,NonamEVm003187t1_Meul22_Pv024_vvx
1392	NonamEVm003147t1	Meul22_Pv021_vvx	PVW1_100005500
1393	NonamEVm003148t1	Meul22_Pv033_vvx	PVX_005065,PVW1_070044100	NonamEVm004757t5_Gunalan19_Sal1_vvx,NonamEVm000554t1_Meul22_PNG056_vvx,NonamEVm000554t2_Meul22_PNG056_vvx,NonamEVm003093t1_Meul22_Pv017_vvx
1394	NonamEVm003149t1	Kim17_SRX2884277-SRR5646670_vvx		NonamEVm003329t1_Kim19_Isolate6_vvx
1395	NonamEVm003149t1	Meul22_Pv033_vvx		NonamEVm003332t1_Meul22_Pv024_vvx
1396	NonamEVm003149t5	Kim19_Isolate6_vvx		NonamEVm003433t7_Zhu16_Mixed_vvx
1397	NonamEVm003149t7	Kim19_Isolate6_vvx	PVW1_060031100	NonamEVm002927t3_Kim17_SRX2884277-SRR5646670_vvx
1398	NonamEVm003150t1	Meul22_Pv024_vvx	PVW1_020008600	NonamEVm003109t1_Meul22_Pv020_vvx
1399	NonamEVm003150t4	Meul22_Pv020_vvx		NonamEVm002984t1_Meul22_Pv023_vvx
1400	NonamEVm003150t5	Meul22_Pv020_vvx		NonamEVm001974t7_Kim19_Isolate16_vvx,NonamEVm001545t1_Meul22_Pv030_vvx,NonamEVm002987t2_Meul22_Pv023_vvx,NonamEVm003279t4_Meul22_Pv022_vvx
1401	NonamEVm003152t1	Meul22_Pv033_vvx		NonamEVm003152t2_Meul22_Pv033_vvx
1402	NonamEVm003152t2	Meul22_Pv033_vvx		NonamEVm003152t1_Meul22_Pv033_vvx
1403	NonamEVm003153t1	Meul22_Pv032_vvx	PVW1_060030700,PVP01_0624300,PVX_004535	NonamEVm000690t1_Cheng19_ERX2560130-ERR2541712_vvx,NonamEVm000715t1_Cheng19_ERX2560131-ERR2541713_vvx,NonamEVm004756t1_Gunalan19_Sal1_vvx,NonamEVm001678t1_Kim17_SRX2884276-SRR5646671_vvx,NonamEVm002796t2_Kim17_SRX2884277-SRR5646670_vvx,NonamEVm002657t2_Kim17_SRX2884278-SRR5646669_vvx,NonamEVm007850t1_Imp22_P5_vvx,NonamEVm002605t2_Kim19_Isolate10_vvx,NonamEVm000525t1_Kim19_Isolate15_vvx,NonamEVm00…
1404	NonamEVm003155t1	Meul22_Pv017_vvx		NonamEVm003155t2_Meul22_Pv017_vvx
1405	NonamEVm003155t1	Meul22_Pv033_vvx	PVX_101600	NonamEVm003168t1_Meul22_Pv032_vvx,NonamEVm002236t1_Kim19_Isolate16_vvx,NonamEVm004775t3_Gunalan19_Sal1_vvx,NonamEVm007879t1_Imp22_P5_vvx,NonamEVm002615t2_Kim19_Isolate10_vvx,NonamEVm002615t3_Kim19_Isolate10_vvx,NonamEVm002332t1_Kim19_Isolate2_vvx,NonamEVm002717t1_Kim19_Isolate4_vvx,NonamEVm003169t1_Meul22_Pv004_vvx,NonamEVm003169t2_Meul22_Pv004_vvx,NonamEVm003103t1_Meul22_Pv017_vvx,NonamEVm003305…
1406	NonamEVm003155t1	Zhu16_SMRU1_vvx	PVW1_060030700,PVP01_0624300,PVX_004535	NonamEVm002229t1_Kim19_Isolate16_vvx,NonamEVm003153t1_Meul22_Pv032_vvx,NonamEVm003207t1_Zhu16_SMRU2_vvx,NonamEVm000690t1_Cheng19_ERX2560130-ERR2541712_vvx,NonamEVm000715t1_Cheng19_ERX2560131-ERR2541713_vvx,NonamEVm004756t1_Gunalan19_Sal1_vvx,NonamEVm001678t1_Kim17_SRX2884276-SRR5646671_vvx,NonamEVm002796t2_Kim17_SRX2884277-SRR5646670_vvx,NonamEVm002657t2_Kim17_SRX2884278-SRR5646669_vvx,NonamEVm00…
1407	NonamEVm003155t1	Zhu16_SMRU2_vvx	PVX_093725	NonamEVm000516t1_Meul22_PNG056_vvx
1408	NonamEVm003155t2	Meul22_Pv017_vvx		NonamEVm003155t1_Meul22_Pv017_vvx
1409	NonamEVm003155t3	Meul22_Pv033_vvx		NonamEVm003168t2_Meul22_Pv032_vvx,NonamEVm004775t1_Gunalan19_Sal1_vvx,NonamEVm003305t1_Meul22_Pv020_vvx
1410	NonamEVm003155t4	Meul22_Pv033_vvx		NonamEVm004775t4_Gunalan19_Sal1_vvx,NonamEVm003305t5_Meul22_Pv020_vvx,NonamEVm003433t4_Meul22_Pv022_vvx,NonamEVm003341t1_Meul22_Pv024_vvx
1411	NonamEVm003157t2	Meul22_Pv022_vvx	PVW1_090054300,PVW1_090054100,PVW1_090053900	NonamEVm002600t3_Meul22_Pv025_vvx,NonamEVm002821t2_Meul22_Pv041_vvx,NonamEVm001974t3_Kim19_Isolate16_vvx,NonamEVm002377t2_Kim17_SRX2884278-SRR5646669_vvx,NonamEVm000158t3_Kim17_SRX5158517-SRR8347510_vvx,NonamEVm000164t1_Kim19_Isolate1_vvx,NonamEVm002030t3_Kim19_Isolate2_vvx,NonamEVm002930t5_Kim19_Isolate3_vvx,NonamEVm000072t1_Kim19_Isolate9_vvx,NonamEVm002795t3_Meul22_Pv017_vvx
1412	NonamEVm003159t1	Kim19_Isolate6_vvx		NonamEVm003469t1_Meul22_Pv024_vvx,NonamEVm001146t3_Meul22_Pv014_vvx
1413	NonamEVm003161t1	Zhu16_SMRU1_vvx	PVW1_140006700,PVP01_1400400	NonamEVm003210t3_Zhu16_SMRU2_vvx,NonamEVm000564t2_Meul22_PNG056_vvx
1414	NonamEVm003161t1	Zhu16_SMRU2_vvx	PVX_113230,PVP01_1147700,PVW1_110053600	NonamEVm003083t1_Meul22_Pv032_vvx,NonamEVm002176t1_Kim19_Isolate16_vvx,NonamEVm002212t1_Kim19_Isolate12_vvx,NonamEVm001016t1_Cheng19_ERX2560127-ERR2541709_vvx,NonamEVm001054t1_Cheng19_ERX2560129-ERR2541711_vvx,NonamEVm000650t1_Cheng19_ERX2560130-ERR2541712_vvx,NonamEVm000679t1_Cheng19_ERX2560131-ERR2541713_vvx,NonamEVm004626t1_Gunalan19_Sal1_vvx,NonamEVm001624t1_Kim17_SRX2884276-SRR5646671_vvx,No…
1415	NonamEVm003161t3	Zhu16_SMRU1_vvx	PVP01_1471700	NonamEVm002291t3_Kim19_Isolate12_vvx,NonamEVm003210t1_Zhu16_SMRU2_vvx,NonamEVm002806t2_Kim17_SRX2884277-SRR5646670_vvx,NonamEVm002662t1_Kim17_SRX2884278-SRR5646669_vvx,NonamEVm000523t2_Kim17_SRX5158495-SRR8347532_vvx,NonamEVm000271t1_Kim17_SRX5158517-SRR8347510_vvx,NonamEVm000239t1_Kim19_Isolate14_vvx,NonamEVm000527t1_Kim19_Isolate15_vvx,NonamEVm001886t1_Kim19_Isolate20_vvx,NonamEVm003255t1_Kim19…
1416	NonamEVm003163t1	Meul22_Pv004_vvx	PVW1_060030700,PVP01_0624300,PVX_004535	NonamEVm003153t1_Meul22_Pv032_vvx,NonamEVm001721t1_Meul22_Pv030_vvx,NonamEVm002229t1_Kim19_Isolate16_vvx,NonamEVm003155t1_Zhu16_SMRU1_vvx,NonamEVm003282t1_Siegal20_Schizont_vvx,NonamEVm003076t1_Meul22_Pv041_vvx,NonamEVm003330t1_Meul22_Pv024_vvx,NonamEVm003121t1_Meul22_Pv023_vvx,NonamEVm003423t1_Meul22_Pv022_vvx,NonamEVm003399t1_Meul22_Pv021_vvx,NonamEVm003298t4_Meul22_Pv020_vvx,NonamEVm003090t1_M…
1417	NonamEVm003164t1	Meul22_Pv033_vvx		NonamEVm003164t2_Meul22_Pv033_vvx
1418	NonamEVm003164t2	Meul22_Pv033_vvx		NonamEVm003164t1_Meul22_Pv033_vvx
1419	NonamEVm003165t1	Meul22_Pv004_vvx		NonamEVm003165t2_Meul22_Pv004_vvx
1420	NonamEVm003165t1	Meul22_Pv032_vvx		NonamEVm003081t1_Meul22_Pv041_vvx,NonamEVm003165t3_Meul22_Pv032_vvx
1421	NonamEVm003165t2	Meul22_Pv004_vvx		NonamEVm003165t1_Meul22_Pv004_vvx
1422	NonamEVm003165t3	Meul22_Pv032_vvx		NonamEVm003165t1_Meul22_Pv032_vvx,NonamEVm003081t1_Meul22_Pv041_vvx
1423	NonamEVm003165t3	Zhu16_Mixed_vvx	PVP01_0101200	NonamEVm002947t1_Meul22_Pv032_vvx,NonamEVm003120t1_Meul22_Pv024_vvx,NonamEVm002933t1_Meul22_Pv033_vvx
1424	NonamEVm003168t1	Meul22_Pv032_vvx	PVX_101600	NonamEVm004775t3_Gunalan19_Sal1_vvx,NonamEVm007879t1_Imp22_P5_vvx,NonamEVm002615t2_Kim19_Isolate10_vvx,NonamEVm002615t3_Kim19_Isolate10_vvx,NonamEVm002332t1_Kim19_Isolate2_vvx,NonamEVm002717t1_Kim19_Isolate4_vvx,NonamEVm003169t1_Meul22_Pv004_vvx,NonamEVm003169t2_Meul22_Pv004_vvx,NonamEVm003103t1_Meul22_Pv017_vvx,NonamEVm003305t2_Meul22_Pv020_vvx,NonamEVm003397t1_Meul22_Pv021_vvx,NonamEVm003132t1_…
1425	NonamEVm003168t2	Meul22_Pv032_vvx		NonamEVm004775t1_Gunalan19_Sal1_vvx,NonamEVm003305t1_Meul22_Pv020_vvx,NonamEVm003155t3_Meul22_Pv033_vvx
1426	NonamEVm003169t1	Meul22_Pv004_vvx	PVX_101600	NonamEVm003168t1_Meul22_Pv032_vvx,NonamEVm003155t1_Meul22_Pv033_vvx,NonamEVm001732t1_Meul22_Pv030_vvx,NonamEVm003132t1_Meul22_Pv023_vvx,NonamEVm003397t1_Meul22_Pv021_vvx,NonamEVm003305t2_Meul22_Pv020_vvx,NonamEVm003341t4_Meul22_Pv024_vvx,NonamEVm002236t1_Kim19_Isolate16_vvx,NonamEVm003169t2_Meul22_Pv004_vvx,NonamEVm003103t1_Meul22_Pv017_vvx,NonamEVm004775t3_Gunalan19_Sal1_vvx,NonamEVm007879t1_Imp…
1427	NonamEVm003169t2	Meul22_Pv004_vvx	PVX_101600	NonamEVm003168t1_Meul22_Pv032_vvx,NonamEVm003155t1_Meul22_Pv033_vvx,NonamEVm001732t1_Meul22_Pv030_vvx,NonamEVm003132t1_Meul22_Pv023_vvx,NonamEVm003397t1_Meul22_Pv021_vvx,NonamEVm003305t2_Meul22_Pv020_vvx,NonamEVm003341t4_Meul22_Pv024_vvx,NonamEVm004775t3_Gunalan19_Sal1_vvx,NonamEVm007879t1_Imp22_P5_vvx,NonamEVm003169t1_Meul22_Pv004_vvx
1428	NonamEVm003169t2	Meul22_Pv023_vvx		NonamEVm003115t1_Meul22_Pv041_vvx,NonamEVm003347t1_Meul22_Pv020_vvx
1429	NonamEVm003171t14	Meul22_Pv041_vvx		NonamEVm003508t17_Meul22_Pv022_vvx,NonamEVm003547t1_Meul22_Pv024_vvx
1430	NonamEVm003171t4	Meul22_Pv020_vvx	PVX_096000	NonamEVm003417t1_Meul22_Pv033_vvx,NonamEVm003261t1_Meul22_Pv025_vvx,NonamEVm003642t1_Meul22_Pv024_vvx,NonamEVm003657t3_Meul22_Pv021_vvx,NonamEVm003657t1_Meul22_Pv021_vvx,NonamEVm005240t1_Gunalan19_Sal1_vvx,NonamEVm001332t1_Meul22_Pv014_vvx
1431	NonamEVm003171t6	Meul22_Pv041_vvx		NonamEVm003371t5_Zhu16_SMRU2_vvx,NonamEVm003371t4_Zhu16_SMRU2_vvx,NonamEVm003572t1_Zhu16_Mixed_vvx
1432	NonamEVm003171t9	Meul22_Pv041_vvx		NonamEVm003474t9_Meul22_Pv020_vvx,NonamEVm003307t2_Meul22_Pv023_vvx
1433	NonamEVm003173t1	Meul22_Pv023_vvx		NonamEVm003210t1_Meul22_Pv032_vvx,NonamEVm001145t1_Cheng19_ERX2560129-ERR2541711_vvx,NonamEVm002716t1_Kim17_SRX2884278-SRR5646669_vvx,NonamEVm005745t2_Imp22_P2_vvx,NonamEVm000250t1_Kim19_Isolate14_vvx,NonamEVm000587t1_Meul22_PNG056_vvx,NonamEVm003452t1_Meul22_Pv021_vvx
1434	NonamEVm003177t1	Meul22_Pv041_vvx		NonamEVm003400t3_Meul22_Pv020_vvx,NonamEVm003224t1_Meul22_Pv023_vvx
1435	NonamEVm003178t1	Meul22_Pv017_vvx		NonamEVm003226t1_Meul22_Pv033_vvx,NonamEVm003424t1_Meul22_Pv024_vvx
1436	NonamEVm003181t1	Kim19_Isolate3_vvx	PVX_113230,PVP01_1147700,PVW1_110053600	NonamEVm003083t1_Meul22_Pv032_vvx,NonamEVm002176t1_Kim19_Isolate16_vvx,NonamEVm002212t1_Kim19_Isolate12_vvx,NonamEVm003161t1_Zhu16_SMRU2_vvx,NonamEVm003101t1_Zhu16_SMRU1_vvx,NonamEVm003317t1_Zhu16_Mixed_vvx,NonamEVm003226t1_Siegal20_Schizont_vvx,NonamEVm001939t1_Rangel20_MRMS_vvx,NonamEVm003025t1_Meul22_Pv041_vvx,NonamEVm003092t1_Meul22_Pv033_vvx,NonamEVm002822t1_Meul22_Pv025_vvx,NonamEVm003070t1…
1437	NonamEVm003184t3	Meul22_Pv017_vvx	PVP01_0005640
1438	NonamEVm003187t1	Meul22_Pv017_vvx	PVW1_000015300
1439	NonamEVm003187t1	Meul22_Pv024_vvx		NonamEVm003011t1_Meul22_Pv032_vvx,NonamEVm003145t1_Siegal20_Schizont_vvx,NonamEVm003228t4_Zhu16_Mixed_vvx,NonamEVm003025t1_Zhu16_SMRU1_vvx,NonamEVm003228t3_Zhu16_Mixed_vvx,NonamEVm001527t1_Kim17_SRX2884276-SRR5646671_vvx,NonamEVm001527t2_Kim17_SRX2884276-SRR5646671_vvx,NonamEVm000231t1_Kim17_SRX5158517-SRR8347510_vvx,NonamEVm001741t1_Kim19_Isolate20_vvx,NonamEVm002719t10_Kim19_Isolate6_vvx,NonamE…
1440	NonamEVm003189t1	Zhu16_Mixed_vvx		NonamEVm003043t1_Zhu16_SMRU2_vvx
1441	NonamEVm003190t1	Meul22_Pv041_vvx		NonamEVm003433t6_Zhu16_Mixed_vvx,NonamEVm003327t5_Siegal20_Schizont_vvx,NonamEVm003452t1_Meul22_Pv024_vvx
1442	NonamEVm003190t2	Meul22_Pv041_vvx		NonamEVm003282t2_Meul22_Pv033_vvx
1443	NonamEVm003190t3	Meul22_Pv041_vvx		NonamEVm002927t1_Kim17_SRX2884277-SRR5646670_vvx,NonamEVm002754t1_Kim19_Isolate10_vvx,NonamEVm002853t1_Kim19_Isolate4_vvx,NonamEVm003279t4_Meul22_Pv004_vvx,NonamEVm003279t5_Meul22_Pv004_vvx,NonamEVm003413t5_Meul22_Pv020_vvx,NonamEVm003413t4_Meul22_Pv020_vvx,NonamEVm003525t3_Meul22_Pv021_vvx,NonamEVm003452t3_Meul22_Pv024_vvx
1444	NonamEVm003190t5	Meul22_Pv041_vvx	PVP01_0624800	NonamEVm003413t7_Meul22_Pv020_vvx
1445	NonamEVm003199t2	Meul22_Pv004_vvx		NonamEVm003563t2_Meul22_Pv021_vvx,NonamEVm003563t1_Meul22_Pv021_vvx,NonamEVm003433t1_Kim19_Isolate3_vvx
1446	NonamEVm003202t1	Meul22_Pv022_vvx		NonamEVm003202t2_Meul22_Pv022_vvx
1447	NonamEVm003202t2	Meul22_Pv022_vvx		NonamEVm003202t1_Meul22_Pv022_vvx
1448	NonamEVm003205t2	Meul22_Pv033_vvx		NonamEVm003409t3_Meul22_Pv024_vvx
1449	NonamEVm003207t1	Meul22_Pv021_vvx		NonamEVm002896t1_Meul22_Pv041_vvx,NonamEVm002939t1_Meul22_Pv023_vvx,NonamEVm003084t1_Meul22_Pv020_vvx
1450	NonamEVm003207t1	Zhu16_SMRU2_vvx	PVW1_060030700,PVP01_0624300,PVX_004535	NonamEVm002229t1_Kim19_Isolate16_vvx,NonamEVm003153t1_Meul22_Pv032_vvx,NonamEVm000690t1_Cheng19_ERX2560130-ERR2541712_vvx,NonamEVm000715t1_Cheng19_ERX2560131-ERR2541713_vvx,NonamEVm004756t1_Gunalan19_Sal1_vvx,NonamEVm001678t1_Kim17_SRX2884276-SRR5646671_vvx,NonamEVm002796t2_Kim17_SRX2884277-SRR5646670_vvx,NonamEVm002657t2_Kim17_SRX2884278-SRR5646669_vvx,NonamEVm007850t1_Imp22_P5_vvx,NonamEVm00260…
1451	NonamEVm003210t1	Meul22_Pv032_vvx		NonamEVm001145t1_Cheng19_ERX2560129-ERR2541711_vvx,NonamEVm002716t1_Kim17_SRX2884278-SRR5646669_vvx,NonamEVm005745t2_Imp22_P2_vvx,NonamEVm000250t1_Kim19_Isolate14_vvx,NonamEVm000587t1_Meul22_PNG056_vvx,NonamEVm003452t1_Meul22_Pv021_vvx,NonamEVm003173t1_Meul22_Pv023_vvx
1452	NonamEVm003210t1	Zhu16_SMRU2_vvx	PVP01_1471700	NonamEVm002291t3_Kim19_Isolate12_vvx,NonamEVm002806t2_Kim17_SRX2884277-SRR5646670_vvx,NonamEVm002662t1_Kim17_SRX2884278-SRR5646669_vvx,NonamEVm000523t1_Kim17_SRX5158495-SRR8347532_vvx,NonamEVm000523t2_Kim17_SRX5158495-SRR8347532_vvx,NonamEVm000271t1_Kim17_SRX5158517-SRR8347510_vvx,NonamEVm000239t1_Kim19_Isolate14_vvx,NonamEVm000527t1_Kim19_Isolate15_vvx,NonamEVm001886t1_Kim19_Isolate20_vvx,NonamE…
1453	NonamEVm003210t2	Meul22_Pv032_vvx		NonamEVm004756t5_Gunalan19_Sal1_vvx,NonamEVm005745t1_Imp22_P2_vvx,NonamEVm002754t14_Meul22_Pv020_vvx
1454	NonamEVm003210t3	Zhu16_SMRU2_vvx	PVW1_140006700,PVP01_1400400	NonamEVm000564t2_Meul22_PNG056_vvx,NonamEVm003161t1_Zhu16_SMRU1_vvx
1455	NonamEVm003211t1	Zhu16_Mixed_vvx	PVW1_000005800	NonamEVm003013t1_Zhu16_SMRU1_vvx
1456	NonamEVm003212t1	Kim19_Isolate3_vvx		NonamEVm003117t3_Meul22_Pv033_vvx
1457	NonamEVm003212t1	Meul22_Pv017_vvx		NonamEVm003236t2_Meul22_Pv033_vvx
1458	NonamEVm003212t1	Meul22_Pv024_vvx		NonamEVm002679t2_Meul22_Pv004_vvx,NonamEVm002570t4_Meul22_Pv023_vvx
1459	NonamEVm003214t1	Zhu16_SMRU2_vvx		NonamEVm003338t1_Zhu16_Mixed_vvx
1460	NonamEVm003215t1	Meul22_Pv017_vvx		NonamEVm001853t3_Meul22_Pv030_vvx
1461	NonamEVm003216t1	Zhu16_SMRU2_vvx		NonamEVm002667t1_Kim17_SRX2884278-SRR5646669_vvx,NonamEVm003394t1_Zhu16_Mixed_vvx
1462	NonamEVm003216t2	Meul22_Pv004_vvx		NonamEVm003354t3_Meul22_Pv020_vvx
1463	NonamEVm003218t1	Meul22_Pv023_vvx		NonamEVm003218t3_Meul22_Pv023_vvx
1464	NonamEVm003218t3	Meul22_Pv023_vvx		NonamEVm003218t1_Meul22_Pv023_vvx
1465	NonamEVm003222t2	Zhu16_SMRU2_vvx		NonamEVm003402t1_Zhu16_Mixed_vvx
1466	NonamEVm003224t1	Meul22_Pv022_vvx		NonamEVm003142t1_Meul22_Pv024_vvx,NonamEVm002950t1_Meul22_Pv023_vvx,NonamEVm002776t5_Kim19_Isolate6_vvx,NonamEVm002817t2_Meul22_Pv004_vvx
1467	NonamEVm003224t1	Meul22_Pv023_vvx		NonamEVm003177t1_Meul22_Pv041_vvx,NonamEVm003400t3_Meul22_Pv020_vvx
1468	NonamEVm003224t2	Meul22_Pv022_vvx		NonamEVm002950t3_Meul22_Pv023_vvx
1469	NonamEVm003224t3	Meul22_Pv022_vvx		NonamEVm002799t3_Meul22_Pv033_vvx,NonamEVm004103t2_Gunalan19_Sal1_vvx
1470	NonamEVm003226t1	Meul22_Pv033_vvx		NonamEVm003178t1_Meul22_Pv017_vvx,NonamEVm003424t1_Meul22_Pv024_vvx
1471	NonamEVm003226t1	Siegal20_Schizont_vvx	PVX_113230,PVP01_1147700,PVW1_110053600	NonamEVm003083t1_Meul22_Pv032_vvx,NonamEVm002176t1_Kim19_Isolate16_vvx,NonamEVm002212t1_Kim19_Isolate12_vvx,NonamEVm003161t1_Zhu16_SMRU2_vvx,NonamEVm003101t1_Zhu16_SMRU1_vvx,NonamEVm003317t1_Zhu16_Mixed_vvx,NonamEVm001016t1_Cheng19_ERX2560127-ERR2541709_vvx,NonamEVm001054t1_Cheng19_ERX2560129-ERR2541711_vvx,NonamEVm000650t1_Cheng19_ERX2560130-ERR2541712_vvx,NonamEVm000679t1_Cheng19_ERX2560131-ERR…
1472	NonamEVm003226t2	Zhu16_Mixed_vvx	PVX_037190,PVW1_050040100	NonamEVm003079t1_Zhu16_SMRU2_vvx,NonamEVm004490t1_Gunalan19_Sal1_vvx,NonamEVm003278t2_Meul22_Pv022_vvx,NonamEVm002989t1_Meul22_Pv023_vvx
1473	NonamEVm003227t1	Meul22_Pv033_vvx	PVP01_0002120
1474	NonamEVm003228t1	Zhu16_Mixed_vvx		NonamEVm003077t1_Zhu16_SMRU2_vvx,NonamEVm002063t6_Kim19_Isolate11_vvx,NonamEVm000201t1_Kim19_Isolate19_vvx,NonamEVm002141t1_Kim19_Isolate2_vvx,NonamEVm002550t2_Kim19_Isolate4_vvx,NonamEVm002057t2_Kim19_Isolate7_vvx
1475	NonamEVm003228t3	Zhu16_Mixed_vvx		NonamEVm003228t4_Zhu16_Mixed_vvx,NonamEVm003025t1_Zhu16_SMRU1_vvx,NonamEVm003011t1_Meul22_Pv032_vvx,NonamEVm001527t1_Kim17_SRX2884276-SRR5646671_vvx,NonamEVm001741t1_Kim19_Isolate20_vvx,NonamEVm000082t1_Kim19_Isolate9_vvx,NonamEVm002935t1_Meul22_Pv017_vvx,NonamEVm003279t3_Meul22_Pv022_vvx,NonamEVm003187t1_Meul22_Pv024_vvx
1476	NonamEVm003228t4	Zhu16_Mixed_vvx		NonamEVm003011t1_Meul22_Pv032_vvx,NonamEVm003025t1_Zhu16_SMRU1_vvx,NonamEVm001527t1_Kim17_SRX2884276-SRR5646671_vvx,NonamEVm001527t2_Kim17_SRX2884276-SRR5646671_vvx,NonamEVm001741t1_Kim19_Isolate20_vvx,NonamEVm002719t10_Kim19_Isolate6_vvx,NonamEVm000082t1_Kim19_Isolate9_vvx,NonamEVm002935t1_Meul22_Pv017_vvx,NonamEVm003187t1_Meul22_Pv024_vvx,NonamEVm003145t1_Siegal20_Schizont_vvx,NonamEVm003228t3_…
1477	NonamEVm003230t1	Meul22_Pv041_vvx	PVP01_0624600,PVX_004520	NonamEVm002388t1_Kim19_Isolate16_vvx,NonamEVm003472t1_Meul22_Pv020_vvx,NonamEVm003602t1_Meul22_Pv022_vvx
1478	NonamEVm003231t1	Meul22_Pv017_vvx		NonamEVm003480t1_Meul22_Pv024_vvx
1479	NonamEVm003231t3	Meul22_Pv017_vvx		NonamEVm002982t1_Kim17_SRX2884277-SRR5646670_vvx
1480	NonamEVm003236t1	Zhu16_SMRU2_vvx		NonamEVm003105t1_Meul22_Pv041_vvx
1481	NonamEVm003236t2	Meul22_Pv033_vvx		NonamEVm003212t1_Meul22_Pv017_vvx
1482	NonamEVm003239t6	Meul22_Pv020_vvx		NonamEVm003336t1_Meul22_Pv021_vvx,NonamEVm003239t7_Meul22_Pv020_vvx,NonamEVm003089t1_Meul22_Pv004_vvx
1483	NonamEVm003239t7	Meul22_Pv020_vvx		NonamEVm003336t1_Meul22_Pv021_vvx,NonamEVm003089t1_Meul22_Pv004_vvx,NonamEVm003239t6_Meul22_Pv020_vvx
1484	NonamEVm003241t3	Meul22_Pv021_vvx	PVP01_0403200	NonamEVm002928t1_Meul22_Pv041_vvx,NonamEVm003006t1_Zhu16_SMRU1_vvx
1485	NonamEVm003243t1	Meul22_Pv024_vvx		NonamEVm003060t1_Meul22_Pv032_vvx,NonamEVm002983t4_Meul22_Pv017_vvx
1486	NonamEVm003244t1	Siegal20_Schizont_vvx		NonamEVm003244t2_Siegal20_Schizont_vvx
1487	NonamEVm003244t2	Siegal20_Schizont_vvx		NonamEVm003244t1_Siegal20_Schizont_vvx
1488	NonamEVm003245t2	Meul22_Pv023_vvx		NonamEVm003422t3_Meul22_Pv020_vvx,NonamEVm003422t1_Meul22_Pv020_vvx,NonamEVm003316t11_Meul22_Pv020_vvx
1489	NonamEVm003246t1	Meul22_Pv033_vvx		NonamEVm003444t1_Meul22_Pv024_vvx
1490	NonamEVm003246t1	Zhu16_SMRU1_vvx		NonamEVm003493t1_Zhu16_Mixed_vvx
1491	NonamEVm003246t2	Meul22_Pv017_vvx		NonamEVm003413t5_Meul22_Pv020_vvx,NonamEVm003351t2_Zhu16_SMRU2_vvx,NonamEVm002927t1_Kim17_SRX2884277-SRR5646670_vvx,NonamEVm002754t1_Kim19_Isolate10_vvx,NonamEVm002853t1_Kim19_Isolate4_vvx,NonamEVm003279t4_Meul22_Pv004_vvx,NonamEVm003279t5_Meul22_Pv004_vvx
1492	NonamEVm003248t1	Kim19_Isolate3_vvx		NonamEVm002605t3_Kim19_Isolate10_vvx
1493	NonamEVm003248t2	Kim19_Isolate3_vvx		NonamEVm002279t2_Kim19_Isolate12_vvx,NonamEVm001678t3_Kim17_SRX2884276-SRR5646671_vvx,NonamEVm002796t1_Kim17_SRX2884277-SRR5646670_vvx
1494	NonamEVm003249t1	Meul22_Pv022_vvx		NonamEVm003249t4_Meul22_Pv022_vvx
1495	NonamEVm003249t4	Meul22_Pv022_vvx		NonamEVm003249t1_Meul22_Pv022_vvx
1496	NonamEVm003252t1	Zhu16_SMRU2_vvx		NonamEVm003253t1_Zhu16_Mixed_vvx
1497	NonamEVm003253t1	Meul22_Pv021_vvx		NonamEVm003253t3_Meul22_Pv021_vvx,NonamEVm002937t3_Meul22_Pv041_vvx,NonamEVm002979t1_Meul22_Pv023_vvx
1498	NonamEVm003253t1	Zhu16_Mixed_vvx		NonamEVm003252t1_Zhu16_SMRU2_vvx
1499	NonamEVm003253t3	Meul22_Pv021_vvx		NonamEVm002937t3_Meul22_Pv041_vvx,NonamEVm002979t1_Meul22_Pv023_vvx,NonamEVm003253t1_Meul22_Pv021_vvx
1500	NonamEVm003254t1	Meul22_Pv023_vvx		NonamEVm002947t1_Kim17_SRX2884277-SRR5646670_vvx,NonamEVm003542t1_Meul22_Pv021_vvx
1501	NonamEVm003254t2	Meul22_Pv022_vvx		NonamEVm003254t4_Meul22_Pv022_vvx
1502	NonamEVm003254t4	Meul22_Pv022_vvx		NonamEVm003254t2_Meul22_Pv022_vvx
1503	NonamEVm003255t1	Kim19_Isolate3_vvx	PVP01_1471700	NonamEVm003161t3_Zhu16_SMRU1_vvx,NonamEVm002291t3_Kim19_Isolate12_vvx,NonamEVm003292t1_Siegal20_Schizont_vvx,NonamEVm000564t1_Meul22_PNG056_vvx,NonamEVm000037t1_Meul22_PNG036_vvx,NonamEVm003210t1_Zhu16_SMRU2_vvx,NonamEVm003390t2_Zhu16_Mixed_vvx,NonamEVm003016t1_Kim19_Isolate6_vvx,NonamEVm003083t1_Meul22_Pv041_vvx,NonamEVm002233t1_Kim19_Isolate7_vvx,NonamEVm002029t1_Rangel20_MRMS_vvx,NonamEVm00280…
1504	NonamEVm003255t1	Meul22_Pv017_vvx		NonamEVm003361t1_Meul22_Pv032_vvx,NonamEVm003453t4_Siegal20_Schizont_vvx
1505	NonamEVm003255t1	Zhu16_SMRU2_vvx		NonamEVm002417t1_Kim19_Isolate10_vvx,NonamEVm002281t1_Kim19_Isolate7_vvx,NonamEVm003436t1_Zhu16_Mixed_vvx
1506	NonamEVm003255t2	Kim19_Isolate3_vvx		NonamEVm003016t7_Kim19_Isolate6_vvx
1507	NonamEVm003256t1	Meul22_Pv017_vvx		NonamEVm003311t1_Meul22_Pv033_vvx,NonamEVm003256t2_Meul22_Pv017_vvx
1508	NonamEVm003256t2	Meul22_Pv017_vvx		NonamEVm003311t1_Meul22_Pv033_vvx,NonamEVm003256t1_Meul22_Pv017_vvx
1509	NonamEVm003257t1	Meul22_Pv017_vvx		NonamEVm003257t2_Meul22_Pv017_vvx
1510	NonamEVm003257t2	Meul22_Pv017_vvx		NonamEVm003257t1_Meul22_Pv017_vvx
1511	NonamEVm003257t2	Meul22_Pv023_vvx		NonamEVm000422t5_Meul22_Pv020_vvx
1512	NonamEVm003261t1	Meul22_Pv025_vvx	PVX_096000	NonamEVm003417t1_Meul22_Pv033_vvx,NonamEVm005240t1_Gunalan19_Sal1_vvx,NonamEVm001332t1_Meul22_Pv014_vvx,NonamEVm003171t4_Meul22_Pv020_vvx,NonamEVm003657t1_Meul22_Pv021_vvx,NonamEVm003657t3_Meul22_Pv021_vvx,NonamEVm003642t1_Meul22_Pv024_vvx
1513	NonamEVm003263t1	Meul22_Pv041_vvx		NonamEVm003263t2_Meul22_Pv041_vvx,NonamEVm002855t1_Kim19_Isolate10_vvx,NonamEVm003143t2_Meul22_Pv020_vvx
1514	NonamEVm003263t2	Meul22_Pv041_vvx		NonamEVm002855t1_Kim19_Isolate10_vvx,NonamEVm003143t2_Meul22_Pv020_vvx,NonamEVm003263t1_Meul22_Pv041_vvx
1515	NonamEVm003264t1	Meul22_Pv033_vvx	PVP01_0100500	NonamEVm003127t1_Meul22_Pv017_vvx
1516	NonamEVm003265t1	Meul22_Pv017_vvx	PVW1_100014900	NonamEVm003553t1_Zhu16_Mixed_vvx,NonamEVm003265t2_Meul22_Pv017_vvx
1517	NonamEVm003265t2	Meul22_Pv017_vvx	PVW1_100014900	NonamEVm003553t1_Zhu16_Mixed_vvx,NonamEVm003265t1_Meul22_Pv017_vvx
1518	NonamEVm003266t1	Meul22_Pv017_vvx	PVW1_100007900	NonamEVm003288t1_Meul22_Pv023_vvx,NonamEVm003464t1_Meul22_Pv020_vvx,NonamEVm003266t2_Meul22_Pv017_vvx
1519	NonamEVm003266t2	Meul22_Pv017_vvx	PVW1_100007900	NonamEVm003288t1_Meul22_Pv023_vvx,NonamEVm003464t1_Meul22_Pv020_vvx,NonamEVm003266t1_Meul22_Pv017_vvx
1520	NonamEVm003267t1	Meul22_Pv023_vvx		NonamEVm003267t2_Meul22_Pv023_vvx,NonamEVm003413t3_Meul22_Pv020_vvx,NonamEVm003413t1_Meul22_Pv020_vvx
1521	NonamEVm003267t2	Meul22_Pv023_vvx		NonamEVm003413t3_Meul22_Pv020_vvx,NonamEVm003413t1_Meul22_Pv020_vvx,NonamEVm003267t1_Meul22_Pv023_vvx
1522	NonamEVm003269t1	Meul22_Pv017_vvx	PVP01_0002040	NonamEVm003291t1_Meul22_Pv023_vvx
1523	NonamEVm003272t1	Meul22_Pv025_vvx		NonamEVm003419t2_Meul22_Pv033_vvx,NonamEVm001853t5_Meul22_Pv030_vvx,NonamEVm001326t1_Cheng19_ERX2560127-ERR2541709_vvx,NonamEVm006369t1_Imp22_P2_vvx,NonamEVm003386t1_Meul22_Pv017_vvx
1524	NonamEVm003276t1	Meul22_Pv004_vvx		NonamEVm003454t1_Meul22_Pv024_vvx
1525	NonamEVm003278t2	Meul22_Pv022_vvx	PVX_037190,PVW1_050040100	NonamEVm003079t1_Zhu16_SMRU2_vvx,NonamEVm003226t2_Zhu16_Mixed_vvx,NonamEVm002989t1_Meul22_Pv023_vvx,NonamEVm004490t1_Gunalan19_Sal1_vvx
1526	NonamEVm003279t1	Meul22_Pv023_vvx	PVW1_080046500	NonamEVm003279t3_Meul22_Pv023_vvx
1527	NonamEVm003279t1	Meul22_Pv033_vvx		NonamEVm003342t1_Zhu16_SMRU2_vvx,NonamEVm003518t3_Zhu16_Mixed_vvx,NonamEVm003518t1_Zhu16_Mixed_vvx
1528	NonamEVm003279t3	Meul22_Pv022_vvx		NonamEVm003228t3_Zhu16_Mixed_vvx
1529	NonamEVm003279t3	Meul22_Pv023_vvx	PVW1_080046500	NonamEVm003279t1_Meul22_Pv023_vvx
1530	NonamEVm003279t4	Meul22_Pv004_vvx		NonamEVm003279t5_Meul22_Pv004_vvx,NonamEVm003413t5_Meul22_Pv020_vvx,NonamEVm003190t3_Meul22_Pv041_vvx,NonamEVm003525t3_Meul22_Pv021_vvx,NonamEVm003413t4_Meul22_Pv020_vvx,NonamEVm003452t3_Meul22_Pv024_vvx,NonamEVm003246t2_Meul22_Pv017_vvx,NonamEVm003351t2_Zhu16_SMRU2_vvx,NonamEVm002927t1_Kim17_SRX2884277-SRR5646670_vvx,NonamEVm002754t1_Kim19_Isolate10_vvx,NonamEVm002853t1_Kim19_Isolate4_vvx,NonamE…
1531	NonamEVm003279t4	Meul22_Pv022_vvx		NonamEVm001974t7_Kim19_Isolate16_vvx,NonamEVm001545t1_Meul22_Pv030_vvx,NonamEVm002987t2_Meul22_Pv023_vvx,NonamEVm003150t5_Meul22_Pv020_vvx
1532	NonamEVm003279t5	Meul22_Pv004_vvx		NonamEVm003413t5_Meul22_Pv020_vvx,NonamEVm003190t3_Meul22_Pv041_vvx,NonamEVm003525t3_Meul22_Pv021_vvx,NonamEVm003413t4_Meul22_Pv020_vvx,NonamEVm003452t3_Meul22_Pv024_vvx,NonamEVm003246t2_Meul22_Pv017_vvx,NonamEVm003351t2_Zhu16_SMRU2_vvx,NonamEVm002927t1_Kim17_SRX2884277-SRR5646670_vvx,NonamEVm002754t1_Kim19_Isolate10_vvx,NonamEVm002853t1_Kim19_Isolate4_vvx,NonamEVm000638t3_Meul22_PNG056_vvx,Nonam…
1533	NonamEVm003279t7	Meul22_Pv004_vvx	PVX_004510	NonamEVm003282t5_Meul22_Pv033_vvx,NonamEVm003282t4_Meul22_Pv033_vvx,NonamEVm004978t4_Gunalan19_Sal1_vvx
1534	NonamEVm003281t1	Zhu16_SMRU2_vvx		NonamEVm003281t3_Zhu16_SMRU2_vvx
1535	NonamEVm003281t2	Zhu16_SMRU1_vvx		NonamEVm003433t4_Zhu16_Mixed_vvx
1536	NonamEVm003281t3	Zhu16_SMRU2_vvx		NonamEVm003281t1_Zhu16_SMRU2_vvx
1537	NonamEVm003282t1	Gunalan19_Sal1_vvx	PVX_005045
1538	NonamEVm003282t1	Siegal20_Schizont_vvx	PVW1_060030700,PVP01_0624300,PVX_004535	NonamEVm002229t1_Kim19_Isolate16_vvx,NonamEVm003155t1_Zhu16_SMRU1_vvx,NonamEVm003153t1_Meul22_Pv032_vvx,NonamEVm003207t1_Zhu16_SMRU2_vvx,NonamEVm003380t1_Zhu16_Mixed_vvx,NonamEVm000690t1_Cheng19_ERX2560130-ERR2541712_vvx,NonamEVm000715t1_Cheng19_ERX2560131-ERR2541713_vvx,NonamEVm004756t1_Gunalan19_Sal1_vvx,NonamEVm001678t1_Kim17_SRX2884276-SRR5646671_vvx,NonamEVm002796t2_Kim17_SRX2884277-SRR56466…
1539	NonamEVm003282t2	Meul22_Pv033_vvx		NonamEVm003190t2_Meul22_Pv041_vvx
1540	NonamEVm003282t4	Imp22_P2_vvx		NonamEVm003282t5_Imp22_P2_vvx
1541	NonamEVm003282t4	Meul22_Pv033_vvx	PVX_004510	NonamEVm003282t5_Meul22_Pv033_vvx,NonamEVm004978t4_Gunalan19_Sal1_vvx,NonamEVm003279t7_Meul22_Pv004_vvx
1542	NonamEVm003282t5	Imp22_P2_vvx		NonamEVm003282t4_Imp22_P2_vvx
1543	NonamEVm003282t5	Meul22_Pv033_vvx	PVX_004510	NonamEVm004978t4_Gunalan19_Sal1_vvx,NonamEVm003279t7_Meul22_Pv004_vvx,NonamEVm003282t4_Meul22_Pv033_vvx
1544	NonamEVm003285t1	Meul22_Pv017_vvx		NonamEVm003534t1_Meul22_Pv024_vvx,NonamEVm000687t1_Meul22_PNG056_vvx,NonamEVm000687t2_Meul22_PNG056_vvx
1545	NonamEVm003288t1	Meul22_Pv023_vvx	PVW1_100007900	NonamEVm003266t1_Meul22_Pv017_vvx,NonamEVm003266t2_Meul22_Pv017_vvx,NonamEVm003464t1_Meul22_Pv020_vvx
1546	NonamEVm003289t1	Meul22_Pv023_vvx		NonamEVm002020t3_Kim19_Isolate20_vvx
1547	NonamEVm003290t1	Meul22_Pv041_vvx		NonamEVm003627t3_Meul22_Pv021_vvx,NonamEVm003363t1_Meul22_Pv023_vvx
1548	NonamEVm003291t1	Gunalan19_Sal1_vvx	PVX_097545
1549	NonamEVm003291t1	Meul22_Pv023_vvx	PVP01_0002040	NonamEVm003269t1_Meul22_Pv017_vvx
1550	NonamEVm003291t1	Meul22_Pv041_vvx		NonamEVm002537t1_Kim19_Isolate12_vvx
1551	NonamEVm003292t1	Siegal20_Schizont_vvx	PVP01_1471700	NonamEVm002291t3_Kim19_Isolate12_vvx,NonamEVm003161t3_Zhu16_SMRU1_vvx,NonamEVm003210t1_Zhu16_SMRU2_vvx,NonamEVm003390t2_Zhu16_Mixed_vvx,NonamEVm002806t2_Kim17_SRX2884277-SRR5646670_vvx,NonamEVm002662t1_Kim17_SRX2884278-SRR5646669_vvx,NonamEVm000523t2_Kim17_SRX5158495-SRR8347532_vvx,NonamEVm000271t1_Kim17_SRX5158517-SRR8347510_vvx,NonamEVm000239t1_Kim19_Isolate14_vvx,NonamEVm000527t1_Kim19_Isolate…
1552	NonamEVm003292t2	Siegal20_Schizont_vvx	PVW1_140078400
1553	NonamEVm003295t1	Meul22_Pv024_vvx	PVX_113230,PVP01_1147700,PVW1_110053600	NonamEVm003083t1_Meul22_Pv032_vvx,NonamEVm002176t1_Kim19_Isolate16_vvx,NonamEVm002212t1_Kim19_Isolate12_vvx,NonamEVm003161t1_Zhu16_SMRU2_vvx,NonamEVm003101t1_Zhu16_SMRU1_vvx,NonamEVm003317t1_Zhu16_Mixed_vvx,NonamEVm003226t1_Siegal20_Schizont_vvx,NonamEVm001939t1_Rangel20_MRMS_vvx,NonamEVm003025t1_Meul22_Pv041_vvx,NonamEVm003092t1_Meul22_Pv033_vvx,NonamEVm002822t1_Meul22_Pv025_vvx,NonamEVm001016t1…
1554	NonamEVm003296t1	Meul22_Pv020_vvx	PVW1_070044100,PVX_005065	NonamEVm002279t4_Kim19_Isolate12_vvx,NonamEVm003120t1_Meul22_Pv023_vvx,NonamEVm004757t5_Gunalan19_Sal1_vvx,NonamEVm003093t1_Meul22_Pv017_vvx
1555	NonamEVm003296t2	Meul22_Pv033_vvx		NonamEVm003371t2_Zhu16_SMRU2_vvx
1556	NonamEVm003296t3	Meul22_Pv033_vvx		NonamEVm003296t4_Meul22_Pv033_vvx
1557	NonamEVm003296t4	Meul22_Pv033_vvx		NonamEVm003296t3_Meul22_Pv033_vvx
1558	NonamEVm003296t7	Meul22_Pv033_vvx		NonamEVm003362t1_Meul22_Pv004_vvx
1559	NonamEVm003297t1	Meul22_Pv024_vvx	PVP01_0008430
1560	NonamEVm003298t4	Meul22_Pv020_vvx	PVW1_060030700,PVP01_0624300,PVX_004535	NonamEVm002229t1_Kim19_Isolate16_vvx,NonamEVm003155t1_Zhu16_SMRU1_vvx,NonamEVm003282t1_Siegal20_Schizont_vvx,NonamEVm003076t1_Meul22_Pv041_vvx,NonamEVm003330t1_Meul22_Pv024_vvx,NonamEVm003121t1_Meul22_Pv023_vvx,NonamEVm003423t1_Meul22_Pv022_vvx,NonamEVm003399t1_Meul22_Pv021_vvx,NonamEVm003153t1_Meul22_Pv032_vvx,NonamEVm002019t1_Rangel20_MRMS_vvx,NonamEVm001721t1_Meul22_Pv030_vvx,NonamEVm003207t1_…
1561	NonamEVm003298t5	Meul22_Pv020_vvx		NonamEVm003855t3_Siegal20_Schizont_vvx
1562	NonamEVm003299t1	Meul22_Pv017_vvx		NonamEVm003491t1_Meul22_Pv020_vvx,NonamEVm003299t2_Meul22_Pv017_vvx
1563	NonamEVm003299t1	Meul22_Pv032_vvx		NonamEVm000650t1_Meul22_PNG056_vvx
1564	NonamEVm003299t2	Meul22_Pv017_vvx		NonamEVm003491t1_Meul22_Pv020_vvx,NonamEVm003299t1_Meul22_Pv017_vvx
1565	NonamEVm003301t1	Meul22_Pv025_vvx		NonamEVm003453t1_Meul22_Pv004_vvx,NonamEVm003720t1_Meul22_Pv022_vvx
1566	NonamEVm003302t1	Meul22_Pv020_vvx		NonamEVm003127t1_Meul22_Pv023_vvx,NonamEVm003403t1_Meul22_Pv021_vvx
1567	NonamEVm003303t1	Zhu16_SMRU2_vvx		NonamEVm003482t1_Zhu16_Mixed_vvx
1568	NonamEVm003305t1	Meul22_Pv020_vvx		NonamEVm003168t2_Meul22_Pv032_vvx,NonamEVm003155t3_Meul22_Pv033_vvx,NonamEVm004775t1_Gunalan19_Sal1_vvx
1569	NonamEVm003305t2	Meul22_Pv020_vvx	PVX_101600	NonamEVm003132t1_Meul22_Pv023_vvx,NonamEVm003397t1_Meul22_Pv021_vvx,NonamEVm003168t1_Meul22_Pv032_vvx,NonamEVm003155t1_Meul22_Pv033_vvx,NonamEVm001732t1_Meul22_Pv030_vvx,NonamEVm002236t1_Kim19_Isolate16_vvx,NonamEVm003341t4_Meul22_Pv024_vvx,NonamEVm003433t6_Meul22_Pv022_vvx,NonamEVm004775t3_Gunalan19_Sal1_vvx,NonamEVm007879t1_Imp22_P5_vvx,NonamEVm002615t5_Kim19_Isolate10_vvx,NonamEVm002615t2_Kim1…
1570	NonamEVm003305t5	Meul22_Pv020_vvx		NonamEVm003155t4_Meul22_Pv033_vvx,NonamEVm003341t1_Meul22_Pv024_vvx,NonamEVm003433t4_Meul22_Pv022_vvx,NonamEVm004775t4_Gunalan19_Sal1_vvx
1571	NonamEVm003307t1	Meul22_Pv041_vvx		NonamEVm003552t2_Meul22_Pv020_vvx
1572	NonamEVm003307t2	Meul22_Pv023_vvx		NonamEVm003171t9_Meul22_Pv041_vvx,NonamEVm003474t10_Meul22_Pv020_vvx,NonamEVm003474t9_Meul22_Pv020_vvx,NonamEVm003474t11_Meul22_Pv020_vvx
1573	NonamEVm003308t1	Meul22_Pv023_vvx	PVX_072190	NonamEVm003308t2_Meul22_Pv023_vvx,NonamEVm003479t1_Meul22_Pv020_vvx
1574	NonamEVm003308t2	Meul22_Pv023_vvx	PVX_072190	NonamEVm003479t1_Meul22_Pv020_vvx,NonamEVm003308t1_Meul22_Pv023_vvx
1575	NonamEVm003310t1	Meul22_Pv004_vvx		NonamEVm002779t2_Kim19_Isolate10_vvx,NonamEVm002779t1_Kim19_Isolate10_vvx
1576	NonamEVm003311t1	Meul22_Pv033_vvx		NonamEVm003256t1_Meul22_Pv017_vvx,NonamEVm003256t2_Meul22_Pv017_vvx
1577	NonamEVm003312t1	Gunalan19_Sal1_vvx	PVX_004537,PVW1_060030500	NonamEVm001489t1_Kim19_Isolate16_vvx,NonamEVm001282t2_Kim19_Isolate7_vvx,NonamEVm001654t1_Kim19_Isolate10_vvx,NonamEVm001928t1_Kim17_SRX2884277-SRR5646670_vvx,NonamEVm002391t1_Zhu16_SMRU1_vvx,NonamEVm002305t1_Meul22_Pv017_vvx,NonamEVm000954t1_Kim17_SRX2884276-SRR5646671_vvx,NonamEVm000954t2_Kim17_SRX2884276-SRR5646671_vvx,NonamEVm002408t1_Zhu16_SMRU2_vvx,NonamEVm002512t1_Zhu16_Mixed_vvx,NonamEVm0…
1578	NonamEVm003314t1	Meul22_Pv017_vvx		NonamEVm003502t1_Meul22_Pv020_vvx,NonamEVm003365t1_Meul22_Pv004_vvx
1579	NonamEVm003316t11	Meul22_Pv020_vvx		NonamEVm003245t2_Meul22_Pv023_vvx,NonamEVm003422t3_Meul22_Pv020_vvx,NonamEVm003422t1_Meul22_Pv020_vvx
1580	NonamEVm003317t1	Zhu16_Mixed_vvx	PVX_113230,PVP01_1147700,PVW1_110053600	NonamEVm003083t1_Meul22_Pv032_vvx,NonamEVm002176t1_Kim19_Isolate16_vvx,NonamEVm002212t1_Kim19_Isolate12_vvx,NonamEVm003161t1_Zhu16_SMRU2_vvx,NonamEVm003101t1_Zhu16_SMRU1_vvx,NonamEVm001016t1_Cheng19_ERX2560127-ERR2541709_vvx,NonamEVm001054t1_Cheng19_ERX2560129-ERR2541711_vvx,NonamEVm000650t1_Cheng19_ERX2560130-ERR2541712_vvx,NonamEVm000679t1_Cheng19_ERX2560131-ERR2541713_vvx,NonamEVm004626t1_Guna…
1581	NonamEVm003317t2	Zhu16_Mixed_vvx		NonamEVm000490t2_Kim17_SRX5158495-SRR8347532_vvx,NonamEVm008904t1_Imp22_P5_vvx,NonamEVm002973t2_Kim19_Isolate10_vvx,NonamEVm002936t2_Kim19_Isolate6_vvx,NonamEVm000518t2_Meul22_PNG056_vvx,NonamEVm001018t2_Meul22_Pv014_vvx,NonamEVm003025t2_Meul22_Pv017_vvx,NonamEVm003717t1_Meul22_Pv021_vvx
1582	NonamEVm003318t1	Meul22_Pv023_vvx		NonamEVm003492t1_Meul22_Pv020_vvx
1583	NonamEVm003319t1	Meul22_Pv023_vvx		NonamEVm008460t1_Imp22_P5_vvx
1584	NonamEVm003320t1	Meul22_Pv004_vvx		NonamEVm003584t1_Meul22_Pv022_vvx
1585	NonamEVm003326t4	Meul22_Pv023_vvx	PVP01_0005280
1586	NonamEVm003327t5	Siegal20_Schizont_vvx		NonamEVm003190t1_Meul22_Pv041_vvx
1587	NonamEVm003329t1	Kim19_Isolate6_vvx		NonamEVm003439t1_Meul22_Pv033_vvx,NonamEVm003149t1_Kim17_SRX2884277-SRR5646670_vvx
1588	NonamEVm003329t2	Meul22_Pv033_vvx		NonamEVm001252t1_Cheng19_ERX2560129-ERR2541711_vvx
1589	NonamEVm003330t1	Meul22_Pv024_vvx	PVW1_060030700,PVP01_0624300,PVX_004535	NonamEVm002229t1_Kim19_Isolate16_vvx,NonamEVm003155t1_Zhu16_SMRU1_vvx,NonamEVm003282t1_Siegal20_Schizont_vvx,NonamEVm003076t1_Meul22_Pv041_vvx,NonamEVm003153t1_Meul22_Pv032_vvx,NonamEVm002019t1_Rangel20_MRMS_vvx,NonamEVm001721t1_Meul22_Pv030_vvx,NonamEVm003207t1_Zhu16_SMRU2_vvx,NonamEVm003380t1_Zhu16_Mixed_vvx,NonamEVm000690t1_Cheng19_ERX2560130-ERR2541712_vvx,NonamEVm000715t1_Cheng19_ERX2560131-…
1590	NonamEVm003330t1	Meul22_Pv041_vvx		NonamEVm003588t2_Meul22_Pv022_vvx
1591	NonamEVm003332t1	Meul22_Pv024_vvx		NonamEVm003149t1_Meul22_Pv033_vvx
1592	NonamEVm003333t1	Meul22_Pv033_vvx	PVP01_0003530	NonamEVm003536t1_Meul22_Pv024_vvx
1593	NonamEVm003335t1	Meul22_Pv041_vvx		NonamEVm008739t1_Imp22_P5_vvx
1594	NonamEVm003336t1	Meul22_Pv017_vvx		NonamEVm003364t1_Meul22_Pv033_vvx
1595	NonamEVm003336t1	Meul22_Pv021_vvx		NonamEVm003089t1_Meul22_Pv004_vvx,NonamEVm003239t6_Meul22_Pv020_vvx,NonamEVm003239t7_Meul22_Pv020_vvx
1596	NonamEVm003338t1	Zhu16_Mixed_vvx		NonamEVm003214t1_Zhu16_SMRU2_vvx
1597	NonamEVm003339t1	Zhu16_Mixed_vvx		NonamEVm003115t1_Zhu16_SMRU1_vvx,NonamEVm003339t2_Zhu16_Mixed_vvx,NonamEVm003116t1_Meul22_Pv004_vvx
1598	NonamEVm003339t2	Zhu16_Mixed_vvx		NonamEVm003115t1_Zhu16_SMRU1_vvx,NonamEVm003339t1_Zhu16_Mixed_vvx
1599	NonamEVm003340t1	Meul22_Pv033_vvx		NonamEVm000699t1_Meul22_PNG056_vvx,NonamEVm003355t1_Meul22_Pv004_vvx
1600	NonamEVm003340t1	Zhu16_SMRU2_vvx		NonamEVm003340t2_Zhu16_SMRU2_vvx
1601	NonamEVm003340t2	Zhu16_SMRU2_vvx		NonamEVm003340t1_Zhu16_SMRU2_vvx
1602	NonamEVm003341t1	Gunalan19_Sal1_vvx	PVX_097525
1603	NonamEVm003341t1	Meul22_Pv023_vvx		NonamEVm006702t1_Imp22_P6_vvx,NonamEVm003517t3_Meul22_Pv020_vvx
1604	NonamEVm003341t1	Meul22_Pv024_vvx		NonamEVm003155t4_Meul22_Pv033_vvx,NonamEVm004775t4_Gunalan19_Sal1_vvx,NonamEVm003305t5_Meul22_Pv020_vvx,NonamEVm003433t4_Meul22_Pv022_vvx
1605	NonamEVm003341t1	Meul22_Pv033_vvx		NonamEVm002805t2_Kim19_Isolate4_vvx
1606	NonamEVm003341t4	Gunalan19_Sal1_vvx		NonamEVm002880t4_Meul22_Pv022_vvx
1607	NonamEVm003341t4	Meul22_Pv024_vvx	PVX_101600	NonamEVm003168t1_Meul22_Pv032_vvx,NonamEVm003155t1_Meul22_Pv033_vvx,NonamEVm001732t1_Meul22_Pv030_vvx,NonamEVm002236t1_Kim19_Isolate16_vvx,NonamEVm004775t3_Gunalan19_Sal1_vvx,NonamEVm007879t1_Imp22_P5_vvx,NonamEVm002615t3_Kim19_Isolate10_vvx,NonamEVm002332t1_Kim19_Isolate2_vvx,NonamEVm002717t1_Kim19_Isolate4_vvx,NonamEVm003169t1_Meul22_Pv004_vvx,NonamEVm003169t2_Meul22_Pv004_vvx,NonamEVm003103t1_…
1608	NonamEVm003342t1	Zhu16_SMRU2_vvx		NonamEVm003279t1_Meul22_Pv033_vvx,NonamEVm003518t3_Zhu16_Mixed_vvx,NonamEVm003518t1_Zhu16_Mixed_vvx
1609	NonamEVm003345t1	Meul22_Pv033_vvx		NonamEVm003345t2_Meul22_Pv033_vvx,NonamEVm003562t1_Meul22_Pv024_vvx
1610	NonamEVm003345t2	Meul22_Pv033_vvx		NonamEVm003562t1_Meul22_Pv024_vvx,NonamEVm003345t1_Meul22_Pv033_vvx
1611	NonamEVm003347t1	Gunalan19_Sal1_vvx		NonamEVm003347t2_Gunalan19_Sal1_vvx
1612	NonamEVm003347t1	Meul22_Pv020_vvx		NonamEVm003115t1_Meul22_Pv041_vvx,NonamEVm003169t2_Meul22_Pv023_vvx
1613	NonamEVm003347t2	Gunalan19_Sal1_vvx		NonamEVm003347t1_Gunalan19_Sal1_vvx
1614	NonamEVm003349t1	Meul22_Pv033_vvx		NonamEVm003476t1_Kim19_Isolate3_vvx
1615	NonamEVm003350t1	Zhu16_SMRU2_vvx		NonamEVm003350t2_Zhu16_SMRU2_vvx
1616	NonamEVm003350t2	Zhu16_SMRU2_vvx		NonamEVm003350t1_Zhu16_SMRU2_vvx
1617	NonamEVm003351t1	Zhu16_SMRU1_vvx		NonamEVm003630t1_Zhu16_Mixed_vvx
1618	NonamEVm003351t1	Zhu16_SMRU2_vvx	PVP01_0009430	NonamEVm003433t6_Zhu16_Mixed_vvx
1619	NonamEVm003351t2	Zhu16_SMRU2_vvx		NonamEVm002927t1_Kim17_SRX2884277-SRR5646670_vvx,NonamEVm002754t1_Kim19_Isolate10_vvx,NonamEVm002853t1_Kim19_Isolate4_vvx,NonamEVm003279t4_Meul22_Pv004_vvx,NonamEVm003279t5_Meul22_Pv004_vvx,NonamEVm003246t2_Meul22_Pv017_vvx,NonamEVm003413t5_Meul22_Pv020_vvx,NonamEVm003452t3_Meul22_Pv024_vvx
1620	NonamEVm003353t1	Zhu16_SMRU2_vvx		NonamEVm003503t1_Zhu16_Mixed_vvx
1621	NonamEVm003354t1	Meul22_Pv004_vvx		NonamEVm003618t1_Meul22_Pv022_vvx
1622	NonamEVm003354t3	Meul22_Pv020_vvx		NonamEVm003216t2_Meul22_Pv004_vvx
1623	NonamEVm003355t1	Meul22_Pv004_vvx		NonamEVm003340t1_Meul22_Pv033_vvx,NonamEVm000699t1_Meul22_PNG056_vvx
1624	NonamEVm003361t1	Meul22_Pv032_vvx		NonamEVm003255t1_Meul22_Pv017_vvx,NonamEVm003453t4_Siegal20_Schizont_vvx
1625	NonamEVm003362t1	Kim19_Isolate6_vvx		NonamEVm003362t7_Kim19_Isolate6_vvx
1626	NonamEVm003362t1	Meul22_Pv004_vvx		NonamEVm003296t7_Meul22_Pv033_vvx
1627	NonamEVm003362t1	Meul22_Pv032_vvx		NonamEVm003547t1_Meul22_Pv024_vvx
1628	NonamEVm003362t2	Meul22_Pv032_vvx		NonamEVm003474t4_Meul22_Pv020_vvx
1629	NonamEVm003362t7	Kim19_Isolate6_vvx		NonamEVm003362t1_Kim19_Isolate6_vvx
1630	NonamEVm003363t1	Meul22_Pv023_vvx		NonamEVm003290t1_Meul22_Pv041_vvx,NonamEVm003627t3_Meul22_Pv021_vvx
1631	NonamEVm003364t1	Meul22_Pv022_vvx	PVX_113230,PVP01_1147700,PVW1_110053600	NonamEVm003083t1_Meul22_Pv032_vvx,NonamEVm002176t1_Kim19_Isolate16_vvx,NonamEVm002212t1_Kim19_Isolate12_vvx,NonamEVm003161t1_Zhu16_SMRU2_vvx,NonamEVm003101t1_Zhu16_SMRU1_vvx,NonamEVm003317t1_Zhu16_Mixed_vvx,NonamEVm003226t1_Siegal20_Schizont_vvx,NonamEVm001939t1_Rangel20_MRMS_vvx,NonamEVm003025t1_Meul22_Pv041_vvx,NonamEVm003092t1_Meul22_Pv033_vvx,NonamEVm002822t1_Meul22_Pv025_vvx,NonamEVm003070t1…
1632	NonamEVm003364t1	Meul22_Pv033_vvx		NonamEVm003336t1_Meul22_Pv017_vvx
1633	NonamEVm003365t1	Meul22_Pv004_vvx		NonamEVm003502t1_Meul22_Pv020_vvx,NonamEVm003314t1_Meul22_Pv017_vvx
1634	NonamEVm003368t1	Meul22_Pv024_vvx		NonamEVm002820t2_Meul22_Pv022_vvx
1635	NonamEVm003368t2	Zhu16_SMRU2_vvx		NonamEVm003544t1_Zhu16_Mixed_vvx
1636	NonamEVm003371t2	Zhu16_SMRU2_vvx		NonamEVm003296t2_Meul22_Pv033_vvx
1637	NonamEVm003371t4	Zhu16_SMRU2_vvx		NonamEVm003371t5_Zhu16_SMRU2_vvx,NonamEVm003171t6_Meul22_Pv041_vvx,NonamEVm003572t1_Zhu16_Mixed_vvx
1638	NonamEVm003371t5	Zhu16_SMRU2_vvx		NonamEVm003171t6_Meul22_Pv041_vvx,NonamEVm003572t1_Zhu16_Mixed_vvx,NonamEVm003371t4_Zhu16_SMRU2_vvx
1639	NonamEVm003371t6	Zhu16_SMRU2_vvx		NonamEVm003593t2_Zhu16_Mixed_vvx
1640	NonamEVm003374t1	Meul22_Pv032_vvx		NonamEVm003374t2_Meul22_Pv032_vvx
1641	NonamEVm003374t2	Meul22_Pv032_vvx		NonamEVm003374t1_Meul22_Pv032_vvx
1642	NonamEVm003375t1	Meul22_Pv017_vvx	PVP01_0500700
1643	NonamEVm003375t7	Meul22_Pv020_vvx		NonamEVm003476t5_Meul22_Pv021_vvx
1644	NonamEVm003380t1	Zhu16_Mixed_vvx	PVW1_060030700,PVP01_0624300,PVX_004535	NonamEVm003207t1_Zhu16_SMRU2_vvx,NonamEVm002229t1_Kim19_Isolate16_vvx,NonamEVm003155t1_Zhu16_SMRU1_vvx,NonamEVm003153t1_Meul22_Pv032_vvx,NonamEVm000690t1_Cheng19_ERX2560130-ERR2541712_vvx,NonamEVm000715t1_Cheng19_ERX2560131-ERR2541713_vvx,NonamEVm004756t1_Gunalan19_Sal1_vvx,NonamEVm001678t1_Kim17_SRX2884276-SRR5646671_vvx,NonamEVm002796t2_Kim17_SRX2884277-SRR5646670_vvx,NonamEVm002657t2_Kim17_SRX…
1645	NonamEVm003386t1	Meul22_Pv017_vvx		NonamEVm003419t2_Meul22_Pv033_vvx,NonamEVm001853t5_Meul22_Pv030_vvx,NonamEVm003272t1_Meul22_Pv025_vvx,NonamEVm001326t1_Cheng19_ERX2560127-ERR2541709_vvx,NonamEVm006369t1_Imp22_P2_vvx
1646	NonamEVm003390t1	Meul22_Pv017_vvx	PVW1_120087500
1647	NonamEVm003390t1	Zhu16_SMRU1_vvx		NonamEVm003487t1_Zhu16_SMRU2_vvx,NonamEVm001977t6_Kim19_Isolate20_vvx,NonamEVm003680t1_Zhu16_Mixed_vvx
1648	NonamEVm003390t2	Zhu16_Mixed_vvx	PVP01_1471700	NonamEVm003210t1_Zhu16_SMRU2_vvx,NonamEVm002291t3_Kim19_Isolate12_vvx,NonamEVm003161t3_Zhu16_SMRU1_vvx,NonamEVm002806t2_Kim17_SRX2884277-SRR5646670_vvx,NonamEVm002662t1_Kim17_SRX2884278-SRR5646669_vvx,NonamEVm000523t1_Kim17_SRX5158495-SRR8347532_vvx,NonamEVm000523t2_Kim17_SRX5158495-SRR8347532_vvx,NonamEVm000271t1_Kim17_SRX5158517-SRR8347510_vvx,NonamEVm000239t1_Kim19_Isolate14_vvx,NonamEVm000527…
1649	NonamEVm003394t1	Zhu16_Mixed_vvx		NonamEVm003216t1_Zhu16_SMRU2_vvx,NonamEVm002667t1_Kim17_SRX2884278-SRR5646669_vvx
1650	NonamEVm003397t1	Meul22_Pv021_vvx	PVX_101600	NonamEVm003132t1_Meul22_Pv023_vvx,NonamEVm003168t1_Meul22_Pv032_vvx,NonamEVm003155t1_Meul22_Pv033_vvx,NonamEVm001732t1_Meul22_Pv030_vvx,NonamEVm002236t1_Kim19_Isolate16_vvx,NonamEVm003341t4_Meul22_Pv024_vvx,NonamEVm003433t6_Meul22_Pv022_vvx,NonamEVm004775t3_Gunalan19_Sal1_vvx,NonamEVm007879t1_Imp22_P5_vvx,NonamEVm002615t5_Kim19_Isolate10_vvx,NonamEVm002615t2_Kim19_Isolate10_vvx,NonamEVm002615t3_K…
1651	NonamEVm003399t1	Meul22_Pv021_vvx	PVW1_060030700,PVP01_0624300,PVX_004535	NonamEVm002229t1_Kim19_Isolate16_vvx,NonamEVm003155t1_Zhu16_SMRU1_vvx,NonamEVm003282t1_Siegal20_Schizont_vvx,NonamEVm003076t1_Meul22_Pv041_vvx,NonamEVm003330t1_Meul22_Pv024_vvx,NonamEVm003121t1_Meul22_Pv023_vvx,NonamEVm003423t1_Meul22_Pv022_vvx,NonamEVm003153t1_Meul22_Pv032_vvx,NonamEVm002019t1_Rangel20_MRMS_vvx,NonamEVm001721t1_Meul22_Pv030_vvx,NonamEVm003207t1_Zhu16_SMRU2_vvx,NonamEVm003380t1_Z…
1652	NonamEVm003400t3	Meul22_Pv020_vvx		NonamEVm003177t1_Meul22_Pv041_vvx,NonamEVm003224t1_Meul22_Pv023_vvx
1653	NonamEVm003402t1	Zhu16_Mixed_vvx		NonamEVm003222t2_Zhu16_SMRU2_vvx
1654	NonamEVm003403t1	Meul22_Pv021_vvx		NonamEVm003127t1_Meul22_Pv023_vvx,NonamEVm003302t1_Meul22_Pv020_vvx
1655	NonamEVm003405t1	Meul22_Pv017_vvx		NonamEVm005299t4_Gunalan19_Sal1_vvx
1656	NonamEVm003407t1	Zhu16_SMRU2_vvx	PVW1_100025200
1657	NonamEVm003408t1	Meul22_Pv023_vvx		NonamEVm006930t1_Imp22_P6_vvx,NonamEVm003572t2_Meul22_Pv020_vvx,NonamEVm003572t3_Meul22_Pv020_vvx
1658	NonamEVm003409t3	Meul22_Pv024_vvx		NonamEVm003205t2_Meul22_Pv033_vvx
1659	NonamEVm003410t1	Siegal20_Schizont_vvx		NonamEVm003510t1_Zhu16_Mixed_vvx
1660	NonamEVm003412t1	Meul22_Pv004_vvx		NonamEVm001254t5_Meul22_Pv014_vvx,NonamEVm001343t1_Cheng19_ERX2560129-ERR2541711_vvx,NonamEVm003110t1_Kim17_SRX2884277-SRR5646670_vvx,NonamEVm000240t2_Kim19_Isolate1_vvx
1661	NonamEVm003413t1	Meul22_Pv020_vvx		NonamEVm003267t2_Meul22_Pv023_vvx,NonamEVm003267t1_Meul22_Pv023_vvx,NonamEVm003413t3_Meul22_Pv020_vvx
1662	NonamEVm003413t3	Meul22_Pv020_vvx		NonamEVm003267t2_Meul22_Pv023_vvx,NonamEVm003413t1_Meul22_Pv020_vvx,NonamEVm003267t1_Meul22_Pv023_vvx
1663	NonamEVm003413t4	Meul22_Pv020_vvx		NonamEVm003190t3_Meul22_Pv041_vvx,NonamEVm003279t4_Meul22_Pv004_vvx,NonamEVm003279t5_Meul22_Pv004_vvx
1664	NonamEVm003413t5	Meul22_Pv020_vvx		NonamEVm003452t3_Meul22_Pv024_vvx,NonamEVm002427t1_Kim19_Isolate12_vvx,NonamEVm003190t3_Meul22_Pv041_vvx,NonamEVm003351t2_Zhu16_SMRU2_vvx,NonamEVm002927t1_Kim17_SRX2884277-SRR5646670_vvx,NonamEVm002754t1_Kim19_Isolate10_vvx,NonamEVm002853t1_Kim19_Isolate4_vvx,NonamEVm003279t4_Meul22_Pv004_vvx,NonamEVm003279t5_Meul22_Pv004_vvx,NonamEVm003246t2_Meul22_Pv017_vvx
1665	NonamEVm003413t7	Meul22_Pv020_vvx	PVP01_0624800	NonamEVm003190t5_Meul22_Pv041_vvx
1666	NonamEVm003414t1	Meul22_Pv033_vvx	PVX_004525,PVW1_060030900,PVP01_0624500	NonamEVm003437t1_Meul22_Pv032_vvx,NonamEVm003469t1_Zhu16_SMRU2_vvx,NonamEVm005235t1_Gunalan19_Sal1_vvx,NonamEVm000057t1_Meul22_PNG036_vvx,NonamEVm000776t1_Meul22_PNG056_vvx,NonamEVm003433t1_Meul22_Pv004_vvx,NonamEVm003659t1_Meul22_Pv021_vvx,NonamEVm003706t1_Meul22_Pv022_vvx,NonamEVm003644t1_Meul22_Pv024_vvx
1667	NonamEVm003414t2	Meul22_Pv033_vvx		NonamEVm005235t2_Gunalan19_Sal1_vvx,NonamEVm003939t1_Kim19_Isolate6_vvx,NonamEVm001929t1_Meul22_Pv014_vvx,NonamEVm003962t1_Meul22_Pv017_vvx,NonamEVm003706t2_Meul22_Pv022_vvx,NonamEVm003899t1_Meul22_Pv023_vvx,NonamEVm004007t1_Meul22_Pv025_vvx
1668	NonamEVm003417t1	Meul22_Pv033_vvx	PVX_096000	NonamEVm005240t1_Gunalan19_Sal1_vvx,NonamEVm001332t1_Meul22_Pv014_vvx,NonamEVm003171t4_Meul22_Pv020_vvx,NonamEVm003657t1_Meul22_Pv021_vvx,NonamEVm003657t3_Meul22_Pv021_vvx,NonamEVm003642t1_Meul22_Pv024_vvx,NonamEVm003261t1_Meul22_Pv025_vvx
1669	NonamEVm003419t2	Meul22_Pv033_vvx		NonamEVm001326t1_Cheng19_ERX2560127-ERR2541709_vvx,NonamEVm006369t1_Imp22_P2_vvx,NonamEVm003386t1_Meul22_Pv017_vvx,NonamEVm003272t1_Meul22_Pv025_vvx,NonamEVm001853t5_Meul22_Pv030_vvx
1670	NonamEVm003422t1	Meul22_Pv020_vvx		NonamEVm003245t2_Meul22_Pv023_vvx,NonamEVm003316t11_Meul22_Pv020_vvx,NonamEVm003422t3_Meul22_Pv020_vvx
1671	NonamEVm003422t1	Zhu16_SMRU2_vvx		NonamEVm003594t3_Zhu16_Mixed_vvx
1672	NonamEVm003422t3	Meul22_Pv020_vvx		NonamEVm003245t2_Meul22_Pv023_vvx,NonamEVm003422t1_Meul22_Pv020_vvx,NonamEVm003316t11_Meul22_Pv020_vvx
1673	NonamEVm003423t1	Meul22_Pv022_vvx	PVW1_060030700,PVP01_0624300,PVX_004535	NonamEVm002229t1_Kim19_Isolate16_vvx,NonamEVm003155t1_Zhu16_SMRU1_vvx,NonamEVm003282t1_Siegal20_Schizont_vvx,NonamEVm003076t1_Meul22_Pv041_vvx,NonamEVm003330t1_Meul22_Pv024_vvx,NonamEVm003121t1_Meul22_Pv023_vvx,NonamEVm003153t1_Meul22_Pv032_vvx,NonamEVm002019t1_Rangel20_MRMS_vvx,NonamEVm001721t1_Meul22_Pv030_vvx,NonamEVm003207t1_Zhu16_SMRU2_vvx,NonamEVm003380t1_Zhu16_Mixed_vvx,NonamEVm000690t1_Ch…
1674	NonamEVm003424t1	Meul22_Pv024_vvx		NonamEVm003226t1_Meul22_Pv033_vvx,NonamEVm003178t1_Meul22_Pv017_vvx
1675	NonamEVm003425t1	Meul22_Pv033_vvx		NonamEVm003658t1_Meul22_Pv024_vvx
1676	NonamEVm003425t1	Zhu16_SMRU2_vvx	PVP01_0003070	NonamEVm003617t1_Zhu16_Mixed_vvx
1677	NonamEVm003428t1	Meul22_Pv023_vvx		NonamEVm003682t1_Meul22_Pv021_vvx
1678	NonamEVm003433t1	Kim19_Isolate3_vvx		NonamEVm003563t2_Meul22_Pv021_vvx,NonamEVm003563t1_Meul22_Pv021_vvx,NonamEVm003199t2_Meul22_Pv004_vvx
1679	NonamEVm003433t1	Meul22_Pv004_vvx	PVX_004525,PVW1_060030900,PVP01_0624500	NonamEVm003437t1_Meul22_Pv032_vvx,NonamEVm003469t1_Zhu16_SMRU2_vvx,NonamEVm003414t1_Meul22_Pv033_vvx,NonamEVm003706t1_Meul22_Pv022_vvx,NonamEVm003644t1_Meul22_Pv024_vvx,NonamEVm003659t1_Meul22_Pv021_vvx,NonamEVm005235t1_Gunalan19_Sal1_vvx,NonamEVm000057t1_Meul22_PNG036_vvx,NonamEVm000776t1_Meul22_PNG056_vvx
1680	NonamEVm003433t4	Meul22_Pv022_vvx		NonamEVm003155t4_Meul22_Pv033_vvx,NonamEVm003341t1_Meul22_Pv024_vvx,NonamEVm004775t4_Gunalan19_Sal1_vvx,NonamEVm003305t5_Meul22_Pv020_vvx
1681	NonamEVm003433t4	Zhu16_Mixed_vvx		NonamEVm003281t2_Zhu16_SMRU1_vvx
1682	NonamEVm003433t6	Meul22_Pv022_vvx	PVX_101600	NonamEVm003132t1_Meul22_Pv023_vvx,NonamEVm004775t3_Gunalan19_Sal1_vvx,NonamEVm007879t1_Imp22_P5_vvx,NonamEVm003305t2_Meul22_Pv020_vvx,NonamEVm003397t1_Meul22_Pv021_vvx
1683	NonamEVm003433t6	Zhu16_Mixed_vvx	PVP01_0009430	NonamEVm003351t1_Zhu16_SMRU2_vvx,NonamEVm003190t1_Meul22_Pv041_vvx
1684	NonamEVm003433t7	Zhu16_Mixed_vvx		NonamEVm003149t5_Kim19_Isolate6_vvx
1685	NonamEVm003436t1	Zhu16_Mixed_vvx		NonamEVm003255t1_Zhu16_SMRU2_vvx,NonamEVm002417t1_Kim19_Isolate10_vvx,NonamEVm002281t1_Kim19_Isolate7_vvx
1686	NonamEVm003437t1	Meul22_Pv032_vvx	PVX_004525,PVW1_060030900,PVP01_0624500	NonamEVm005235t1_Gunalan19_Sal1_vvx,NonamEVm000057t1_Meul22_PNG036_vvx,NonamEVm000776t1_Meul22_PNG056_vvx,NonamEVm003433t1_Meul22_Pv004_vvx,NonamEVm003659t1_Meul22_Pv021_vvx,NonamEVm003706t1_Meul22_Pv022_vvx,NonamEVm003644t1_Meul22_Pv024_vvx,NonamEVm003414t1_Meul22_Pv033_vvx,NonamEVm003469t1_Zhu16_SMRU2_vvx
1687	NonamEVm003437t4	Meul22_Pv020_vvx		NonamEVm003437t5_Meul22_Pv020_vvx
1688	NonamEVm003437t5	Meul22_Pv020_vvx		NonamEVm003437t4_Meul22_Pv020_vvx
1689	NonamEVm003439t1	Meul22_Pv033_vvx		NonamEVm003329t1_Kim19_Isolate6_vvx
1690	NonamEVm003440t1	Gunalan19_Sal1_vvx	PVX_086860
1691	NonamEVm003442t3	Kim19_Isolate3_vvx		NonamEVm003442t4_Kim19_Isolate3_vvx
1692	NonamEVm003442t4	Kim19_Isolate3_vvx		NonamEVm003442t3_Kim19_Isolate3_vvx
1693	NonamEVm003444t1	Meul22_Pv024_vvx		NonamEVm003246t1_Meul22_Pv033_vvx
1694	NonamEVm003444t1	Meul22_Pv032_vvx		NonamEVm003016t3_Kim19_Isolate4_vvx,NonamEVm003611t8_Meul22_Pv021_vvx,NonamEVm003588t6_Meul22_Pv022_vvx,NonamEVm001141t1_Rangel20_JBC_vvx
1695	NonamEVm003446t1	Meul22_Pv033_vvx		NonamEVm000815t1_Meul22_PNG056_vvx
1696	NonamEVm003448t1	Meul22_Pv032_vvx	PVW1_120087500
1697	NonamEVm003452t1	Gunalan19_Sal1_vvx	PVX_093720
1698	NonamEVm003452t1	Meul22_Pv021_vvx		NonamEVm003210t1_Meul22_Pv032_vvx,NonamEVm003173t1_Meul22_Pv023_vvx,NonamEVm001145t1_Cheng19_ERX2560129-ERR2541711_vvx,NonamEVm002716t1_Kim17_SRX2884278-SRR5646669_vvx,NonamEVm005745t2_Imp22_P2_vvx,NonamEVm000250t1_Kim19_Isolate14_vvx,NonamEVm000587t1_Meul22_PNG056_vvx
1699	NonamEVm003452t1	Meul22_Pv024_vvx		NonamEVm003190t1_Meul22_Pv041_vvx
1700	NonamEVm003452t3	Meul22_Pv024_vvx	PVW1_140078700	NonamEVm003190t3_Meul22_Pv041_vvx,NonamEVm003351t2_Zhu16_SMRU2_vvx,NonamEVm002927t1_Kim17_SRX2884277-SRR5646670_vvx,NonamEVm002754t1_Kim19_Isolate10_vvx,NonamEVm002853t1_Kim19_Isolate4_vvx,NonamEVm003279t4_Meul22_Pv004_vvx,NonamEVm003279t5_Meul22_Pv004_vvx,NonamEVm003413t5_Meul22_Pv020_vvx,NonamEVm003525t3_Meul22_Pv021_vvx
1701	NonamEVm003453t1	Meul22_Pv004_vvx		NonamEVm003301t1_Meul22_Pv025_vvx,NonamEVm003720t1_Meul22_Pv022_vvx
1702	NonamEVm003453t4	Siegal20_Schizont_vvx		NonamEVm003361t1_Meul22_Pv032_vvx,NonamEVm003255t1_Meul22_Pv017_vvx
1703	NonamEVm003454t1	Meul22_Pv024_vvx		NonamEVm003276t1_Meul22_Pv004_vvx
1704	NonamEVm003457t1	Gunalan19_Sal1_vvx	PVX_003510
1705	NonamEVm003463t1	Meul22_Pv004_vvx		NonamEVm003463t2_Meul22_Pv004_vvx
1706	NonamEVm003463t2	Meul22_Pv004_vvx		NonamEVm003463t1_Meul22_Pv004_vvx
1707	NonamEVm003464t1	Meul22_Pv020_vvx	PVW1_100007900	NonamEVm003288t1_Meul22_Pv023_vvx,NonamEVm003266t1_Meul22_Pv017_vvx,NonamEVm003266t2_Meul22_Pv017_vvx
1708	NonamEVm003469t1	Meul22_Pv024_vvx		NonamEVm003159t1_Kim19_Isolate6_vvx,NonamEVm001146t3_Meul22_Pv014_vvx
1709	NonamEVm003469t1	Zhu16_SMRU2_vvx	PVX_004525,PVW1_060030900,PVP01_0624500	NonamEVm003437t1_Meul22_Pv032_vvx,NonamEVm005235t1_Gunalan19_Sal1_vvx,NonamEVm000057t1_Meul22_PNG036_vvx,NonamEVm000776t1_Meul22_PNG056_vvx,NonamEVm003433t1_Meul22_Pv004_vvx,NonamEVm003659t1_Meul22_Pv021_vvx,NonamEVm003706t1_Meul22_Pv022_vvx,NonamEVm003644t1_Meul22_Pv024_vvx,NonamEVm003414t1_Meul22_Pv033_vvx
1710	NonamEVm003470t1	Meul22_Pv017_vvx		NonamEVm003807t1_Meul22_Pv022_vvx,NonamEVm003070t1_Kim17_SRX2884278-SRR5646669_vvx,NonamEVm000881t1_Meul22_PNG056_vvx
1711	NonamEVm003472t1	Meul22_Pv020_vvx	PVP01_0624600,PVX_004520	NonamEVm002388t1_Kim19_Isolate16_vvx,NonamEVm003230t1_Meul22_Pv041_vvx,NonamEVm003602t1_Meul22_Pv022_vvx
1712	NonamEVm003473t1	Meul22_Pv020_vvx		NonamEVm003608t6_Meul22_Pv022_vvx,NonamEVm003608t5_Meul22_Pv022_vvx
1713	NonamEVm003474t10	Meul22_Pv020_vvx		NonamEVm003307t2_Meul22_Pv023_vvx,NonamEVm003474t9_Meul22_Pv020_vvx,NonamEVm003474t11_Meul22_Pv020_vvx
1714	NonamEVm003474t11	Meul22_Pv020_vvx		NonamEVm003307t2_Meul22_Pv023_vvx,NonamEVm003474t10_Meul22_Pv020_vvx,NonamEVm003474t9_Meul22_Pv020_vvx
1715	NonamEVm003474t4	Meul22_Pv020_vvx		NonamEVm003362t2_Meul22_Pv032_vvx
1716	NonamEVm003474t9	Meul22_Pv020_vvx		NonamEVm003474t11_Meul22_Pv020_vvx,NonamEVm003307t2_Meul22_Pv023_vvx,NonamEVm003171t9_Meul22_Pv041_vvx,NonamEVm003474t10_Meul22_Pv020_vvx
1717	NonamEVm003476t1	Kim19_Isolate3_vvx		NonamEVm003349t1_Meul22_Pv033_vvx
1718	NonamEVm003476t5	Meul22_Pv021_vvx		NonamEVm003375t7_Meul22_Pv020_vvx
1719	NonamEVm003477t1	Meul22_Pv020_vvx		NonamEVm003477t2_Meul22_Pv020_vvx
1720	NonamEVm003477t2	Meul22_Pv020_vvx		NonamEVm003477t1_Meul22_Pv020_vvx
1721	NonamEVm003479t1	Meul22_Pv020_vvx	PVX_072190	NonamEVm003308t1_Meul22_Pv023_vvx,NonamEVm003308t2_Meul22_Pv023_vvx
1722	NonamEVm003480t1	Gunalan19_Sal1_vvx	PVX_083575,PVW1_120016000	NonamEVm002674t1_Meul22_Pv022_vvx
1723	NonamEVm003480t1	Meul22_Pv024_vvx		NonamEVm003231t1_Meul22_Pv017_vvx
1724	NonamEVm003482t1	Zhu16_Mixed_vvx		NonamEVm003303t1_Zhu16_SMRU2_vvx
1725	NonamEVm003483t1	Zhu16_SMRU2_vvx	PVX_022185,PVW1_120087700	NonamEVm000843t1_Cheng19_ERX2560130-ERR2541712_vvx,NonamEVm000864t1_Cheng19_ERX2560131-ERR2541713_vvx,NonamEVm005255t1_Gunalan19_Sal1_vvx,NonamEVm000305t11_Kim17_SRX5158517-SRR8347510_vvx,NonamEVm003650t1_Meul22_Pv024_vvx,NonamEVm003623t2_Zhu16_Mixed_vvx
1726	NonamEVm003485t3	Meul22_Pv022_vvx	PVP01_0002940
1727	NonamEVm003487t1	Meul22_Pv022_vvx		NonamEVm008055t1_Imp22_P5_vvx
1728	NonamEVm003487t1	Zhu16_SMRU2_vvx		NonamEVm001977t6_Kim19_Isolate20_vvx,NonamEVm003680t1_Zhu16_Mixed_vvx,NonamEVm003390t1_Zhu16_SMRU1_vvx
1729	NonamEVm003490t1	Zhu16_SMRU2_vvx		NonamEVm002479t2_Kim19_Isolate16_vvx,NonamEVm002479t1_Kim19_Isolate16_vvx
1730	NonamEVm003491t1	Meul22_Pv020_vvx		NonamEVm003299t1_Meul22_Pv017_vvx,NonamEVm003299t2_Meul22_Pv017_vvx
1731	NonamEVm003492t1	Meul22_Pv020_vvx		NonamEVm003318t1_Meul22_Pv023_vvx
1732	NonamEVm003493t1	Imp22_P2_vvx		NonamEVm002450t1_Meul22_Pv024_vvx,NonamEVm002563t1_Meul22_Pv022_vvx,NonamEVm002563t3_Meul22_Pv022_vvx
1733	NonamEVm003493t1	Zhu16_Mixed_vvx		NonamEVm003246t1_Zhu16_SMRU1_vvx
1734	NonamEVm003500t3	Meul22_Pv020_vvx		NonamEVm003508t12_Meul22_Pv022_vvx,NonamEVm003592t1_Zhu16_Mixed_vvx
1735	NonamEVm003501t1	Kim19_Isolate3_vvx		NonamEVm003653t1_Meul22_Pv022_vvx
1736	NonamEVm003502t1	Meul22_Pv020_vvx		NonamEVm003365t1_Meul22_Pv004_vvx,NonamEVm003314t1_Meul22_Pv017_vvx
1737	NonamEVm003503t1	Zhu16_Mixed_vvx		NonamEVm003353t1_Zhu16_SMRU2_vvx
1738	NonamEVm003506t1	Imp22_P2_vvx		NonamEVm002338t1_Meul22_Pv033_vvx,NonamEVm002458t1_Meul22_Pv024_vvx
1739	NonamEVm003508t12	Meul22_Pv022_vvx		NonamEVm003592t1_Zhu16_Mixed_vvx,NonamEVm003500t3_Meul22_Pv020_vvx
1740	NonamEVm003508t17	Meul22_Pv022_vvx		NonamEVm003171t14_Meul22_Pv041_vvx
1741	NonamEVm003510t1	Meul22_Pv024_vvx		NonamEVm000669t1_Meul22_PNG056_vvx,NonamEVm003564t3_Meul22_Pv021_vvx
1742	NonamEVm003510t1	Zhu16_Mixed_vvx		NonamEVm003410t1_Siegal20_Schizont_vvx
1743	NonamEVm003510t2	Gunalan19_Sal1_vvx		NonamEVm002440t1_Zhu16_SMRU2_vvx
1744	NonamEVm003517t3	Meul22_Pv020_vvx		NonamEVm003341t1_Meul22_Pv023_vvx,NonamEVm006702t1_Imp22_P6_vvx
1745	NonamEVm003518t1	Zhu16_Mixed_vvx		NonamEVm003342t1_Zhu16_SMRU2_vvx,NonamEVm003279t1_Meul22_Pv033_vvx,NonamEVm003518t3_Zhu16_Mixed_vvx
1746	NonamEVm003518t3	Zhu16_Mixed_vvx		NonamEVm003342t1_Zhu16_SMRU2_vvx,NonamEVm003518t1_Zhu16_Mixed_vvx,NonamEVm003279t1_Meul22_Pv033_vvx
1747	NonamEVm003522t1	Meul22_Pv024_vvx		NonamEVm003522t2_Meul22_Pv024_vvx
1748	NonamEVm003522t2	Meul22_Pv024_vvx		NonamEVm003522t1_Meul22_Pv024_vvx
1749	NonamEVm003525t3	Meul22_Pv021_vvx	PVW1_140078700,PVX_101615,PVP01_1472000	NonamEVm003452t3_Meul22_Pv024_vvx,NonamEVm003190t3_Meul22_Pv041_vvx,NonamEVm003279t4_Meul22_Pv004_vvx,NonamEVm003279t5_Meul22_Pv004_vvx
1750	NonamEVm003526t6	Meul22_Pv020_vvx		NonamEVm003526t7_Meul22_Pv020_vvx
1751	NonamEVm003526t7	Meul22_Pv020_vvx		NonamEVm003526t6_Meul22_Pv020_vvx
1752	NonamEVm003534t1	Meul22_Pv024_vvx		NonamEVm000687t1_Meul22_PNG056_vvx,NonamEVm000687t2_Meul22_PNG056_vvx,NonamEVm003285t1_Meul22_Pv017_vvx
1753	NonamEVm003536t1	Meul22_Pv024_vvx	PVP01_0003530	NonamEVm003333t1_Meul22_Pv033_vvx
1754	NonamEVm003542t1	Meul22_Pv021_vvx		NonamEVm003254t1_Meul22_Pv023_vvx,NonamEVm002947t1_Kim17_SRX2884277-SRR5646670_vvx
1755	NonamEVm003543t1	Zhu16_Mixed_vvx		NonamEVm003543t5_Zhu16_Mixed_vvx
1756	NonamEVm003543t2	Meul22_Pv032_vvx		NonamEVm000888t1_Meul22_PNG056_vvx
1757	NonamEVm003543t5	Zhu16_Mixed_vvx		NonamEVm003543t1_Zhu16_Mixed_vvx
1758	NonamEVm003544t1	Zhu16_Mixed_vvx		NonamEVm003368t2_Zhu16_SMRU2_vvx
1759	NonamEVm003547t1	Meul22_Pv024_vvx		NonamEVm003362t1_Meul22_Pv032_vvx,NonamEVm003171t14_Meul22_Pv041_vvx
1760	NonamEVm003548t1	Meul22_Pv024_vvx		NonamEVm003581t9_Zhu16_Mixed_vvx
1761	NonamEVm003552t2	Meul22_Pv020_vvx		NonamEVm003307t1_Meul22_Pv041_vvx
1762	NonamEVm003553t1	Zhu16_Mixed_vvx	PVW1_100014900	NonamEVm003265t1_Meul22_Pv017_vvx,NonamEVm003265t2_Meul22_Pv017_vvx
1763	NonamEVm003554t2	Zhu16_Mixed_vvx		NonamEVm003554t5_Zhu16_Mixed_vvx
1764	NonamEVm003554t5	Zhu16_Mixed_vvx		NonamEVm003554t2_Zhu16_Mixed_vvx
1765	NonamEVm003555t1	Meul22_Pv024_vvx		NonamEVm003555t2_Meul22_Pv024_vvx
1766	NonamEVm003555t2	Meul22_Pv024_vvx		NonamEVm003555t1_Meul22_Pv024_vvx
1767	NonamEVm003558t1	Meul22_Pv022_vvx		NonamEVm003558t4_Meul22_Pv022_vvx,NonamEVm002871t1_Kim19_Isolate4_vvx
1768	NonamEVm003558t4	Meul22_Pv022_vvx		NonamEVm002871t1_Kim19_Isolate4_vvx,NonamEVm003558t1_Meul22_Pv022_vvx
1769	NonamEVm003562t1	Meul22_Pv024_vvx		NonamEVm003345t2_Meul22_Pv033_vvx,NonamEVm003345t1_Meul22_Pv033_vvx
1770	NonamEVm003563t1	Meul22_Pv021_vvx		NonamEVm003563t2_Meul22_Pv021_vvx,NonamEVm003433t1_Kim19_Isolate3_vvx,NonamEVm003199t2_Meul22_Pv004_vvx
1771	NonamEVm003563t2	Meul22_Pv021_vvx		NonamEVm003433t1_Kim19_Isolate3_vvx,NonamEVm003199t2_Meul22_Pv004_vvx,NonamEVm003563t1_Meul22_Pv021_vvx
1772	NonamEVm003564t3	Meul22_Pv021_vvx	PVP01_0002810	NonamEVm003510t1_Meul22_Pv024_vvx,NonamEVm000669t1_Meul22_PNG056_vvx
1773	NonamEVm003566t1	Kim19_Isolate2_vvx		NonamEVm002869t3_Kim19_Isolate12_vvx,NonamEVm004288t1_Zhu16_SMRU2_vvx,NonamEVm004466t1_Siegal20_Schizont_vvx,NonamEVm004242t1_Meul22_Pv033_vvx,NonamEVm004601t1_Meul22_Pv022_vvx,NonamEVm001557t1_Meul22_PNG056_vvx,NonamEVm004041t1_Meul22_Pv041_vvx,NonamEVm004133t1_Meul22_Pv023_vvx,NonamEVm006988t1_Gunalan19_Sal1_vvx
1774	NonamEVm003567t1	Meul22_Pv022_vvx	PVX_124710	NonamEVm005016t1_Gunalan19_Sal1_vvx,NonamEVm002396t1_Kim19_Isolate7_vvx,NonamEVm000658t1_Meul22_PNG056_vvx
1775	NonamEVm003572t1	Gunalan19_Sal1_vvx	PVX_093710	NonamEVm002740t1_Meul22_Pv022_vvx,NonamEVm002543t1_Meul22_Pv004_vvx,NonamEVm002255t2_Kim19_Isolate6_vvx,NonamEVm002255t1_Kim19_Isolate6_vvx,NonamEVm001575t1_Kim19_Isolate12_vvx
1776	NonamEVm003572t1	Meul22_Pv022_vvx		NonamEVm002959t1_Kim17_SRX2884277-SRR5646670_vvx
1777	NonamEVm003572t1	Zhu16_Mixed_vvx		NonamEVm003371t5_Zhu16_SMRU2_vvx,NonamEVm003371t4_Zhu16_SMRU2_vvx,NonamEVm003171t6_Meul22_Pv041_vvx
1778	NonamEVm003572t2	Meul22_Pv020_vvx		NonamEVm003572t3_Meul22_Pv020_vvx,NonamEVm003408t1_Meul22_Pv023_vvx,NonamEVm006930t1_Imp22_P6_vvx
1779	NonamEVm003572t3	Meul22_Pv020_vvx		NonamEVm003408t1_Meul22_Pv023_vvx,NonamEVm006930t1_Imp22_P6_vvx,NonamEVm003572t2_Meul22_Pv020_vvx
1780	NonamEVm003573t1	Meul22_Pv017_vvx		NonamEVm003599t1_Meul22_Pv033_vvx
1781	NonamEVm003573t1	Meul22_Pv022_vvx		NonamEVm003573t3_Meul22_Pv022_vvx
1782	NonamEVm003573t2	Meul22_Pv022_vvx	PVW1_120009000
1783	NonamEVm003573t3	Meul22_Pv022_vvx		NonamEVm003573t1_Meul22_Pv022_vvx
1784	NonamEVm003581t9	Zhu16_Mixed_vvx		NonamEVm003548t1_Meul22_Pv024_vvx
1785	NonamEVm003584t1	Meul22_Pv022_vvx		NonamEVm003320t1_Meul22_Pv004_vvx
1786	NonamEVm003588t12	Meul22_Pv022_vvx		NonamEVm003588t7_Meul22_Pv022_vvx
1787	NonamEVm003588t2	Meul22_Pv022_vvx		NonamEVm003330t1_Meul22_Pv041_vvx
1788	NonamEVm003588t6	Meul22_Pv022_vvx		NonamEVm003444t1_Meul22_Pv032_vvx,NonamEVm003611t8_Meul22_Pv021_vvx
1789	NonamEVm003588t7	Meul22_Pv022_vvx		NonamEVm003588t12_Meul22_Pv022_vvx
1790	NonamEVm003592t1	Meul22_Pv025_vvx		NonamEVm003592t4_Meul22_Pv025_vvx
1791	NonamEVm003592t1	Zhu16_Mixed_vvx		NonamEVm003500t3_Meul22_Pv020_vvx,NonamEVm003508t12_Meul22_Pv022_vvx
1792	NonamEVm003592t4	Meul22_Pv025_vvx		NonamEVm003592t1_Meul22_Pv025_vvx
1793	NonamEVm003593t2	Zhu16_Mixed_vvx		NonamEVm003371t6_Zhu16_SMRU2_vvx
1794	NonamEVm003594t3	Zhu16_Mixed_vvx		NonamEVm003422t1_Zhu16_SMRU2_vvx
1795	NonamEVm003599t1	Meul22_Pv033_vvx		NonamEVm003573t1_Meul22_Pv017_vvx
1796	NonamEVm003601t1	Meul22_Pv033_vvx		NonamEVm003910t2_Meul22_Pv022_vvx
1797	NonamEVm003602t1	Meul22_Pv022_vvx	PVP01_0624600,PVX_004520	NonamEVm002388t1_Kim19_Isolate16_vvx,NonamEVm003230t1_Meul22_Pv041_vvx,NonamEVm003472t1_Meul22_Pv020_vvx
1798	NonamEVm003605t1	Meul22_Pv022_vvx		NonamEVm003605t2_Meul22_Pv022_vvx
1799	NonamEVm003605t2	Meul22_Pv022_vvx		NonamEVm003605t1_Meul22_Pv022_vvx
1800	NonamEVm003606t1	Siegal20_Schizont_vvx		NonamEVm003606t2_Siegal20_Schizont_vvx
1801	NonamEVm003606t2	Siegal20_Schizont_vvx		NonamEVm003606t1_Siegal20_Schizont_vvx
1802	NonamEVm003608t5	Meul22_Pv022_vvx		NonamEVm003608t6_Meul22_Pv022_vvx,NonamEVm003473t1_Meul22_Pv020_vvx
1803	NonamEVm003608t6	Meul22_Pv022_vvx		NonamEVm003473t1_Meul22_Pv020_vvx,NonamEVm003608t5_Meul22_Pv022_vvx
1804	NonamEVm003611t8	Meul22_Pv021_vvx		NonamEVm003444t1_Meul22_Pv032_vvx,NonamEVm001141t1_Rangel20_JBC_vvx,NonamEVm003588t6_Meul22_Pv022_vvx,NonamEVm003016t3_Kim19_Isolate4_vvx
1805	NonamEVm003617t1	Zhu16_Mixed_vvx	PVP01_0003070	NonamEVm003425t1_Zhu16_SMRU2_vvx
1806	NonamEVm003618t1	Meul22_Pv022_vvx		NonamEVm003354t1_Meul22_Pv004_vvx
1807	NonamEVm003619t2	Meul22_Pv024_vvx		NonamEVm000674t5_Meul22_PNG056_vvx
1808	NonamEVm003621t2	Meul22_Pv022_vvx		NonamEVm003697t1_Meul22_Pv004_vvx
1809	NonamEVm003623t2	Zhu16_Mixed_vvx	PVX_022185,PVW1_120087700	NonamEVm003483t1_Zhu16_SMRU2_vvx,NonamEVm000843t1_Cheng19_ERX2560130-ERR2541712_vvx,NonamEVm000864t1_Cheng19_ERX2560131-ERR2541713_vvx,NonamEVm005255t1_Gunalan19_Sal1_vvx,NonamEVm000305t11_Kim17_SRX5158517-SRR8347510_vvx,NonamEVm003650t1_Meul22_Pv024_vvx
1810	NonamEVm003627t3	Meul22_Pv021_vvx		NonamEVm003290t1_Meul22_Pv041_vvx,NonamEVm003363t1_Meul22_Pv023_vvx
1811	NonamEVm003630t1	Zhu16_Mixed_vvx		NonamEVm003351t1_Zhu16_SMRU1_vvx
1812	NonamEVm003637t1	Meul22_Pv004_vvx		NonamEVm009284t1_Imp22_P5_vvx
1813	NonamEVm003642t1	Meul22_Pv024_vvx	PVX_096000	NonamEVm003417t1_Meul22_Pv033_vvx,NonamEVm003261t1_Meul22_Pv025_vvx,NonamEVm005240t1_Gunalan19_Sal1_vvx,NonamEVm001332t1_Meul22_Pv014_vvx,NonamEVm003171t4_Meul22_Pv020_vvx,NonamEVm003657t1_Meul22_Pv021_vvx,NonamEVm003657t3_Meul22_Pv021_vvx
1814	NonamEVm003644t1	Meul22_Pv024_vvx	PVX_004525,PVW1_060030900,PVP01_0624500	NonamEVm003437t1_Meul22_Pv032_vvx,NonamEVm003469t1_Zhu16_SMRU2_vvx,NonamEVm003414t1_Meul22_Pv033_vvx,NonamEVm005235t1_Gunalan19_Sal1_vvx,NonamEVm000057t1_Meul22_PNG036_vvx,NonamEVm000776t1_Meul22_PNG056_vvx,NonamEVm003433t1_Meul22_Pv004_vvx,NonamEVm003659t1_Meul22_Pv021_vvx,NonamEVm003706t1_Meul22_Pv022_vvx
1815	NonamEVm003649t1	Meul22_Pv024_vvx		NonamEVm000782t1_Meul22_PNG056_vvx
1816	NonamEVm003650t1	Meul22_Pv024_vvx	PVX_022185,PVW1_120087700	NonamEVm003483t1_Zhu16_SMRU2_vvx,NonamEVm003623t2_Zhu16_Mixed_vvx,NonamEVm000843t1_Cheng19_ERX2560130-ERR2541712_vvx,NonamEVm000864t1_Cheng19_ERX2560131-ERR2541713_vvx,NonamEVm005255t1_Gunalan19_Sal1_vvx,NonamEVm000305t11_Kim17_SRX5158517-SRR8347510_vvx
1817	NonamEVm003653t1	Meul22_Pv022_vvx		NonamEVm003501t1_Kim19_Isolate3_vvx
1818	NonamEVm003657t1	Meul22_Pv021_vvx	PVX_096000	NonamEVm003417t1_Meul22_Pv033_vvx,NonamEVm003261t1_Meul22_Pv025_vvx,NonamEVm003642t1_Meul22_Pv024_vvx,NonamEVm003657t3_Meul22_Pv021_vvx,NonamEVm005240t1_Gunalan19_Sal1_vvx,NonamEVm001332t1_Meul22_Pv014_vvx,NonamEVm003171t4_Meul22_Pv020_vvx
1819	NonamEVm003657t2	Gunalan19_Sal1_vvx		NonamEVm003657t5_Gunalan19_Sal1_vvx
1820	NonamEVm003657t3	Meul22_Pv021_vvx	PVX_096000	NonamEVm003417t1_Meul22_Pv033_vvx,NonamEVm003261t1_Meul22_Pv025_vvx,NonamEVm003642t1_Meul22_Pv024_vvx,NonamEVm005240t1_Gunalan19_Sal1_vvx,NonamEVm001332t1_Meul22_Pv014_vvx,NonamEVm003171t4_Meul22_Pv020_vvx,NonamEVm003657t1_Meul22_Pv021_vvx
1821	NonamEVm003657t5	Gunalan19_Sal1_vvx		NonamEVm003657t2_Gunalan19_Sal1_vvx
1822	NonamEVm003657t6	Gunalan19_Sal1_vvx		NonamEVm000229t6_Meul22_PNG056_vvx
1823	NonamEVm003658t1	Meul22_Pv024_vvx		NonamEVm003425t1_Meul22_Pv033_vvx
1824	NonamEVm003659t1	Meul22_Pv021_vvx	PVX_004525,PVW1_060030900,PVP01_0624500	NonamEVm003644t1_Meul22_Pv024_vvx,NonamEVm003437t1_Meul22_Pv032_vvx,NonamEVm003469t1_Zhu16_SMRU2_vvx,NonamEVm003414t1_Meul22_Pv033_vvx,NonamEVm003706t1_Meul22_Pv022_vvx,NonamEVm005235t1_Gunalan19_Sal1_vvx,NonamEVm000057t1_Meul22_PNG036_vvx,NonamEVm000776t1_Meul22_PNG056_vvx,NonamEVm003433t1_Meul22_Pv004_vvx
1825	NonamEVm003666t2	Zhu16_SMRU2_vvx		NonamEVm004237t1_Zhu16_Mixed_vvx
1826	NonamEVm003672t1	Imp22_P2_vvx		NonamEVm003672t2_Imp22_P2_vvx
1827	NonamEVm003672t2	Imp22_P2_vvx		NonamEVm003672t1_Imp22_P2_vvx
1828	NonamEVm003680t1	Zhu16_Mixed_vvx		NonamEVm003487t1_Zhu16_SMRU2_vvx,NonamEVm003390t1_Zhu16_SMRU1_vvx,NonamEVm001977t6_Kim19_Isolate20_vvx
1829	NonamEVm003682t1	Meul22_Pv021_vvx		NonamEVm003428t1_Meul22_Pv023_vvx
1830	NonamEVm003683t1	Meul22_Pv024_vvx		NonamEVm003743t1_Meul22_Pv022_vvx
1831	NonamEVm003697t1	Meul22_Pv004_vvx		NonamEVm003621t2_Meul22_Pv022_vvx
1832	NonamEVm003697t1	Meul22_Pv020_vvx		NonamEVm003841t1_Meul22_Pv004_vvx
1833	NonamEVm003706t1	Meul22_Pv022_vvx	PVX_004525,PVW1_060030900,PVP01_0624500	NonamEVm003437t1_Meul22_Pv032_vvx,NonamEVm003469t1_Zhu16_SMRU2_vvx,NonamEVm003414t1_Meul22_Pv033_vvx,NonamEVm003644t1_Meul22_Pv024_vvx,NonamEVm005235t1_Gunalan19_Sal1_vvx,NonamEVm000057t1_Meul22_PNG036_vvx,NonamEVm000776t1_Meul22_PNG056_vvx,NonamEVm003433t1_Meul22_Pv004_vvx,NonamEVm003659t1_Meul22_Pv021_vvx
1834	NonamEVm003706t2	Meul22_Pv022_vvx		NonamEVm003414t2_Meul22_Pv033_vvx,NonamEVm004007t1_Meul22_Pv025_vvx,NonamEVm003899t1_Meul22_Pv023_vvx,NonamEVm005235t2_Gunalan19_Sal1_vvx,NonamEVm003939t1_Kim19_Isolate6_vvx,NonamEVm001929t1_Meul22_Pv014_vvx,NonamEVm003962t1_Meul22_Pv017_vvx
1835	NonamEVm003709t1	Gunalan19_Sal1_vvx	PVP01_1471000,PVX_101565	NonamEVm002608t1_Zhu16_SMRU1_vvx,NonamEVm002681t1_Siegal20_Schizont_vvx,NonamEVm002595t1_Kim19_Isolate3_vvx,NonamEVm002681t2_Siegal20_Schizont_vvx,NonamEVm002607t1_Meul22_Pv004_vvx
1836	NonamEVm003710t1	Meul22_Pv022_vvx		NonamEVm000780t1_Meul22_PNG056_vvx
1837	NonamEVm003717t1	Meul22_Pv021_vvx		NonamEVm003317t2_Zhu16_Mixed_vvx,NonamEVm000490t2_Kim17_SRX5158495-SRR8347532_vvx,NonamEVm008904t1_Imp22_P5_vvx,NonamEVm002973t2_Kim19_Isolate10_vvx,NonamEVm002936t2_Kim19_Isolate6_vvx,NonamEVm000518t2_Meul22_PNG056_vvx,NonamEVm001018t2_Meul22_Pv014_vvx,NonamEVm003025t2_Meul22_Pv017_vvx
1838	NonamEVm003717t2	Meul22_Pv021_vvx		NonamEVm000207t2_Kim19_Isolate5_vvx,NonamEVm003735t1_Meul22_Pv020_vvx
1839	NonamEVm003720t1	Meul22_Pv022_vvx		NonamEVm003301t1_Meul22_Pv025_vvx,NonamEVm003453t1_Meul22_Pv004_vvx
1840	NonamEVm003727t2	Meul22_Pv004_vvx		NonamEVm003727t3_Meul22_Pv004_vvx,NonamEVm001160t2_Meul22_PNG056_vvx
1841	NonamEVm003727t3	Meul22_Pv004_vvx		NonamEVm001160t2_Meul22_PNG056_vvx,NonamEVm003727t2_Meul22_Pv004_vvx
1842	NonamEVm003735t1	Meul22_Pv020_vvx		NonamEVm003717t2_Meul22_Pv021_vvx,NonamEVm000207t2_Kim19_Isolate5_vvx
1843	NonamEVm003743t1	Meul22_Pv022_vvx		NonamEVm003683t1_Meul22_Pv024_vvx
1844	NonamEVm003746t1	Meul22_Pv032_vvx		NonamEVm003749t1_Meul22_Pv004_vvx
1845	NonamEVm003749t1	Meul22_Pv004_vvx		NonamEVm003746t1_Meul22_Pv032_vvx
1846	NonamEVm003750t1	Gunalan19_Sal1_vvx		NonamEVm003750t2_Gunalan19_Sal1_vvx
1847	NonamEVm003750t2	Gunalan19_Sal1_vvx		NonamEVm003750t1_Gunalan19_Sal1_vvx
1848	NonamEVm003751t1	Siegal20_Schizont_vvx		NonamEVm003751t2_Siegal20_Schizont_vvx
1849	NonamEVm003751t2	Siegal20_Schizont_vvx		NonamEVm003751t1_Siegal20_Schizont_vvx
1850	NonamEVm003753t1	Meul22_Pv017_vvx		NonamEVm003753t2_Meul22_Pv017_vvx
1851	NonamEVm003753t2	Meul22_Pv017_vvx		NonamEVm003753t1_Meul22_Pv017_vvx
1852	NonamEVm003764t1	Gunalan19_Sal1_vvx	PVX_094240
1853	NonamEVm003798t1	Gunalan19_Sal1_vvx	PVX_090305
1854	NonamEVm003798t1	Meul22_Pv017_vvx		NonamEVm003798t2_Meul22_Pv017_vvx
1855	NonamEVm003798t2	Meul22_Pv017_vvx		NonamEVm003798t1_Meul22_Pv017_vvx
1856	NonamEVm003807t1	Meul22_Pv022_vvx		NonamEVm003070t1_Kim17_SRX2884278-SRR5646669_vvx,NonamEVm000881t1_Meul22_PNG056_vvx,NonamEVm003470t1_Meul22_Pv017_vvx
1857	NonamEVm003841t1	Meul22_Pv004_vvx		NonamEVm003697t1_Meul22_Pv020_vvx
1858	NonamEVm003846t2	Gunalan19_Sal1_vvx		NonamEVm001446t3_Kim19_Isolate12_vvx
1859	NonamEVm003855t1	Siegal20_Schizont_vvx		NonamEVm002754t15_Meul22_Pv020_vvx
1860	NonamEVm003855t3	Siegal20_Schizont_vvx		NonamEVm003298t5_Meul22_Pv020_vvx
1861	NonamEVm003858t1	Zhu16_SMRU2_vvx		NonamEVm000520t7_Meul22_PNG056_vvx
1862	NonamEVm003864t1	Siegal20_Schizont_vvx		NonamEVm003864t3_Siegal20_Schizont_vvx
1863	NonamEVm003864t3	Siegal20_Schizont_vvx		NonamEVm003864t1_Siegal20_Schizont_vvx
1864	NonamEVm003875t1	Gunalan19_Sal1_vvx	PVW1_030006500
1865	NonamEVm003899t1	Meul22_Pv023_vvx		NonamEVm003414t2_Meul22_Pv033_vvx,NonamEVm004007t1_Meul22_Pv025_vvx,NonamEVm005235t2_Gunalan19_Sal1_vvx,NonamEVm003939t1_Kim19_Isolate6_vvx,NonamEVm001929t1_Meul22_Pv014_vvx,NonamEVm003962t1_Meul22_Pv017_vvx,NonamEVm003706t2_Meul22_Pv022_vvx
1866	NonamEVm003903t1	Gunalan19_Sal1_vvx	PVX_101560	NonamEVm002837t1_Meul22_Pv024_vvx,NonamEVm002708t1_Meul22_Pv023_vvx,NonamEVm002935t1_Meul22_Pv021_vvx,NonamEVm002812t1_Meul22_Pv020_vvx,NonamEVm002622t1_Meul22_Pv017_vvx
1867	NonamEVm003910t2	Meul22_Pv022_vvx		NonamEVm003601t1_Meul22_Pv033_vvx
1868	NonamEVm003918t3	Gunalan19_Sal1_vvx	PVX_120340
1869	NonamEVm003923t2	Gunalan19_Sal1_vvx	PVX_083590
1870	NonamEVm003937t1	Gunalan19_Sal1_vvx	PVX_005060	NonamEVm002755t1_Zhu16_SMRU2_vvx,NonamEVm001786t2_Kim19_Isolate16_vvx
1871	NonamEVm003937t2	Gunalan19_Sal1_vvx		NonamEVm001786t1_Kim19_Isolate16_vvx,NonamEVm002962t2_Zhu16_Mixed_vvx,NonamEVm002805t1_Kim19_Isolate3_vvx,NonamEVm002962t1_Zhu16_Mixed_vvx,NonamEVm001782t2_Kim19_Isolate7_vvx
1872	NonamEVm003939t1	Kim19_Isolate6_vvx		NonamEVm003414t2_Meul22_Pv033_vvx,NonamEVm004007t1_Meul22_Pv025_vvx,NonamEVm003899t1_Meul22_Pv023_vvx,NonamEVm003706t2_Meul22_Pv022_vvx,NonamEVm003962t1_Meul22_Pv017_vvx,NonamEVm001929t1_Meul22_Pv014_vvx,NonamEVm005235t2_Gunalan19_Sal1_vvx
1873	NonamEVm003958t2	Gunalan19_Sal1_vvx	PVX_088795
1874	NonamEVm003962t1	Meul22_Pv017_vvx		NonamEVm003414t2_Meul22_Pv033_vvx,NonamEVm004007t1_Meul22_Pv025_vvx,NonamEVm003899t1_Meul22_Pv023_vvx,NonamEVm003706t2_Meul22_Pv022_vvx,NonamEVm005235t2_Gunalan19_Sal1_vvx,NonamEVm003939t1_Kim19_Isolate6_vvx,NonamEVm001929t1_Meul22_Pv014_vvx
1875	NonamEVm003968t1	Imp22_P6_vvx		NonamEVm003968t2_Imp22_P6_vvx
1876	NonamEVm003968t2	Imp22_P6_vvx		NonamEVm003968t1_Imp22_P6_vvx
1877	NonamEVm003993t1	Gunalan19_Sal1_vvx	PVX_005057	NonamEVm002761t1_Meul22_Pv004_vvx
1878	NonamEVm003994t1	Gunalan19_Sal1_vvx	PVX_090335	NonamEVm002906t1_Meul22_Pv024_vvx,NonamEVm002688t1_Meul22_Pv017_vvx,NonamEVm002758t1_Meul22_Pv023_vvx,NonamEVm002869t1_Meul22_Pv020_vvx
1879	NonamEVm003995t3	Meul22_Pv033_vvx		NonamEVm004029t1_Meul22_Pv004_vvx
1880	NonamEVm004007t1	Meul22_Pv025_vvx		NonamEVm003414t2_Meul22_Pv033_vvx,NonamEVm005235t2_Gunalan19_Sal1_vvx,NonamEVm003939t1_Kim19_Isolate6_vvx,NonamEVm001929t1_Meul22_Pv014_vvx,NonamEVm003962t1_Meul22_Pv017_vvx,NonamEVm003706t2_Meul22_Pv022_vvx,NonamEVm003899t1_Meul22_Pv023_vvx
1881	NonamEVm004020t1	Meul22_Pv024_vvx		NonamEVm004020t2_Meul22_Pv024_vvx
1882	NonamEVm004020t2	Meul22_Pv024_vvx		NonamEVm004020t1_Meul22_Pv024_vvx
1883	NonamEVm004026t1	Gunalan19_Sal1_vvx		NonamEVm004026t2_Gunalan19_Sal1_vvx
1884	NonamEVm004026t2	Gunalan19_Sal1_vvx		NonamEVm004026t1_Gunalan19_Sal1_vvx
1885	NonamEVm004029t1	Meul22_Pv004_vvx		NonamEVm003995t3_Meul22_Pv033_vvx
1886	NonamEVm004041t1	Meul22_Pv041_vvx		NonamEVm002869t3_Kim19_Isolate12_vvx,NonamEVm004288t1_Zhu16_SMRU2_vvx,NonamEVm004466t1_Siegal20_Schizont_vvx,NonamEVm006988t1_Gunalan19_Sal1_vvx,NonamEVm003566t1_Kim19_Isolate2_vvx,NonamEVm001557t1_Meul22_PNG056_vvx,NonamEVm004601t1_Meul22_Pv022_vvx,NonamEVm004133t1_Meul22_Pv023_vvx,NonamEVm004242t1_Meul22_Pv033_vvx
1887	NonamEVm004045t1	Meul22_Pv020_vvx		NonamEVm004045t3_Meul22_Pv020_vvx
1888	NonamEVm004045t3	Meul22_Pv020_vvx		NonamEVm004045t1_Meul22_Pv020_vvx
1889	NonamEVm004091t1	Imp22_P2_vvx		NonamEVm002340t9_Kim19_Isolate6_vvx,NonamEVm004091t2_Imp22_P2_vvx
1890	NonamEVm004091t2	Imp22_P2_vvx		NonamEVm004091t1_Imp22_P2_vvx,NonamEVm002340t9_Kim19_Isolate6_vvx
1891	NonamEVm004103t1	Gunalan19_Sal1_vvx	PVX_004530,PVP01_0624400,PVW1_060030800	NonamEVm002924t1_Siegal20_Schizont_vvx,NonamEVm002862t1_Zhu16_SMRU2_vvx,NonamEVm002847t1_Kim19_Isolate3_vvx,NonamEVm002836t1_Zhu16_SMRU1_vvx,NonamEVm002304t1_Kim19_Isolate4_vvx,NonamEVm002799t1_Meul22_Pv033_vvx,NonamEVm002817t1_Meul22_Pv004_vvx,NonamEVm001971t1_Kim19_Isolate11_vvx
1892	NonamEVm004103t2	Gunalan19_Sal1_vvx		NonamEVm003224t3_Meul22_Pv022_vvx
1893	NonamEVm004133t1	Meul22_Pv023_vvx		NonamEVm004041t1_Meul22_Pv041_vvx,NonamEVm002869t3_Kim19_Isolate12_vvx,NonamEVm004288t1_Zhu16_SMRU2_vvx,NonamEVm004466t1_Siegal20_Schizont_vvx,NonamEVm004242t1_Meul22_Pv033_vvx,NonamEVm006988t1_Gunalan19_Sal1_vvx,NonamEVm003566t1_Kim19_Isolate2_vvx,NonamEVm001557t1_Meul22_PNG056_vvx,NonamEVm004601t1_Meul22_Pv022_vvx
1894	NonamEVm004154t1	Gunalan19_Sal1_vvx	PVX_110822	NonamEVm001578t1_Kim19_Isolate20_vvx,NonamEVm002443t1_Kim17_SRX2884277-SRR5646670_vvx
1895	NonamEVm004157t1	Gunalan19_Sal1_vvx	PVX_104190
1896	NonamEVm004230t1	Imp22_P6_vvx		NonamEVm002613t1_Meul22_Pv023_vvx,NonamEVm002717t1_Meul22_Pv020_vvx,NonamEVm001433t1_Rangel20_MRMS_vvx,NonamEVm002696t10_Siegal20_Schizont_vvx,NonamEVm000425t1_Kim19_Isolate17_vvx,NonamEVm001967t1_Rangel20_TCF_vvx
1897	NonamEVm004237t1	Zhu16_Mixed_vvx		NonamEVm003666t2_Zhu16_SMRU2_vvx
1898	NonamEVm004242t1	Meul22_Pv033_vvx		NonamEVm002869t3_Kim19_Isolate12_vvx,NonamEVm004288t1_Zhu16_SMRU2_vvx,NonamEVm004466t1_Siegal20_Schizont_vvx,NonamEVm004041t1_Meul22_Pv041_vvx,NonamEVm006988t1_Gunalan19_Sal1_vvx,NonamEVm003566t1_Kim19_Isolate2_vvx,NonamEVm001557t1_Meul22_PNG056_vvx,NonamEVm004601t1_Meul22_Pv022_vvx,NonamEVm004133t1_Meul22_Pv023_vvx
1899	NonamEVm004253t1	Gunalan19_Sal1_vvx		NonamEVm001974t8_Kim19_Isolate16_vvx,NonamEVm002982t2_Siegal20_Schizont_vvx,NonamEVm000119t2_Kim19_Isolate19_vvx,NonamEVm002982t3_Siegal20_Schizont_vvx,NonamEVm003081t5_Zhu16_Mixed_vvx,NonamEVm000565t1_Cheng19_ERX2560131-ERR2541713_vvx
1900	NonamEVm004288t1	Zhu16_SMRU2_vvx		NonamEVm002869t3_Kim19_Isolate12_vvx,NonamEVm006988t1_Gunalan19_Sal1_vvx,NonamEVm003566t1_Kim19_Isolate2_vvx,NonamEVm001557t1_Meul22_PNG056_vvx,NonamEVm004601t1_Meul22_Pv022_vvx,NonamEVm004133t1_Meul22_Pv023_vvx,NonamEVm004242t1_Meul22_Pv033_vvx,NonamEVm004041t1_Meul22_Pv041_vvx,NonamEVm004466t1_Siegal20_Schizont_vvx
1901	NonamEVm004289t1	Gunalan19_Sal1_vvx		NonamEVm000801t1_Rangel20_JBC_vvx,NonamEVm002852t1_Meul22_Pv041_vvx,NonamEVm001427t1_Kim17_SRX2884276-SRR5646671_vvx,NonamEVm002517t1_Kim17_SRX2884277-SRR5646670_vvx
1902	NonamEVm004342t1	Gunalan19_Sal1_vvx	PVX_096945
1903	NonamEVm004367t1	Gunalan19_Sal1_vvx	PVW1_060006300	NonamEVm002924t4_Meul22_Pv033_vvx
1904	NonamEVm004367t2	Gunalan19_Sal1_vvx	PVX_001610
1905	NonamEVm004438t1	Gunalan19_Sal1_vvx	PVW1_040009300	NonamEVm002073t1_Kim19_Isolate12_vvx,NonamEVm001723t1_Kim19_Isolate20_vvx
1906	NonamEVm004450t1	Imp22_P2_vvx		NonamEVm002735t1_Meul22_Pv033_vvx,NonamEVm002365t1_Meul22_Pv025_vvx,NonamEVm002992t2_Meul22_Pv022_vvx,NonamEVm000323t5_Kim17_SRX5158495-SRR8347532_vvx
1907	NonamEVm004466t1	Siegal20_Schizont_vvx		NonamEVm002869t3_Kim19_Isolate12_vvx,NonamEVm004288t1_Zhu16_SMRU2_vvx,NonamEVm006988t1_Gunalan19_Sal1_vvx,NonamEVm003566t1_Kim19_Isolate2_vvx,NonamEVm001557t1_Meul22_PNG056_vvx,NonamEVm004601t1_Meul22_Pv022_vvx,NonamEVm004133t1_Meul22_Pv023_vvx,NonamEVm004242t1_Meul22_Pv033_vvx,NonamEVm004041t1_Meul22_Pv041_vvx
1908	NonamEVm004490t1	Gunalan19_Sal1_vvx	PVX_037190,PVW1_050040100	NonamEVm003079t1_Zhu16_SMRU2_vvx,NonamEVm003226t2_Zhu16_Mixed_vvx,NonamEVm002989t1_Meul22_Pv023_vvx,NonamEVm003278t2_Meul22_Pv022_vvx
1909	NonamEVm004502t1	Imp22_P6_vvx		NonamEVm004502t2_Imp22_P6_vvx
1910	NonamEVm004502t2	Imp22_P6_vvx		NonamEVm004502t1_Imp22_P6_vvx
1911	NonamEVm004601t1	Meul22_Pv022_vvx		NonamEVm002869t3_Kim19_Isolate12_vvx,NonamEVm004288t1_Zhu16_SMRU2_vvx,NonamEVm004466t1_Siegal20_Schizont_vvx,NonamEVm004242t1_Meul22_Pv033_vvx,NonamEVm004041t1_Meul22_Pv041_vvx,NonamEVm004133t1_Meul22_Pv023_vvx,NonamEVm006988t1_Gunalan19_Sal1_vvx,NonamEVm003566t1_Kim19_Isolate2_vvx,NonamEVm001557t1_Meul22_PNG056_vvx
1912	NonamEVm004626t1	Gunalan19_Sal1_vvx	PVX_113230,PVP01_1147700,PVW1_110053600	NonamEVm003083t1_Meul22_Pv032_vvx,NonamEVm002176t1_Kim19_Isolate16_vvx,NonamEVm002212t1_Kim19_Isolate12_vvx,NonamEVm003161t1_Zhu16_SMRU2_vvx,NonamEVm003101t1_Zhu16_SMRU1_vvx,NonamEVm003317t1_Zhu16_Mixed_vvx,NonamEVm003226t1_Siegal20_Schizont_vvx,NonamEVm001939t1_Rangel20_MRMS_vvx,NonamEVm003025t1_Meul22_Pv041_vvx,NonamEVm003092t1_Meul22_Pv033_vvx,NonamEVm002822t1_Meul22_Pv025_vvx,NonamEVm003070t1…
1913	NonamEVm004756t1	Gunalan19_Sal1_vvx	PVW1_060030700,PVP01_0624300,PVX_004535	NonamEVm002229t1_Kim19_Isolate16_vvx,NonamEVm003155t1_Zhu16_SMRU1_vvx,NonamEVm003282t1_Siegal20_Schizont_vvx,NonamEVm003076t1_Meul22_Pv041_vvx,NonamEVm003330t1_Meul22_Pv024_vvx,NonamEVm003121t1_Meul22_Pv023_vvx,NonamEVm003423t1_Meul22_Pv022_vvx,NonamEVm003399t1_Meul22_Pv021_vvx,NonamEVm003298t4_Meul22_Pv020_vvx,NonamEVm003090t1_Meul22_Pv017_vvx,NonamEVm002322t1_Kim19_Isolate2_vvx,NonamEVm000243t1…
1914	NonamEVm004756t5	Gunalan19_Sal1_vvx		NonamEVm003210t2_Meul22_Pv032_vvx,NonamEVm002754t14_Meul22_Pv020_vvx,NonamEVm005745t1_Imp22_P2_vvx
1915	NonamEVm004757t5	Gunalan19_Sal1_vvx	PVX_005065,PVW1_070044100	NonamEVm003093t1_Meul22_Pv017_vvx,NonamEVm002279t4_Kim19_Isolate12_vvx,NonamEVm003148t1_Meul22_Pv033_vvx,NonamEVm000554t1_Meul22_PNG056_vvx,NonamEVm003296t1_Meul22_Pv020_vvx,NonamEVm003120t1_Meul22_Pv023_vvx,NonamEVm000554t2_Meul22_PNG056_vvx
1916	NonamEVm004775t1	Gunalan19_Sal1_vvx		NonamEVm003305t1_Meul22_Pv020_vvx,NonamEVm003168t2_Meul22_Pv032_vvx,NonamEVm003155t3_Meul22_Pv033_vvx
1917	NonamEVm004775t3	Gunalan19_Sal1_vvx	PVX_101600	NonamEVm003132t1_Meul22_Pv023_vvx,NonamEVm003397t1_Meul22_Pv021_vvx,NonamEVm003305t2_Meul22_Pv020_vvx,NonamEVm007879t1_Imp22_P5_vvx,NonamEVm003168t1_Meul22_Pv032_vvx,NonamEVm003155t1_Meul22_Pv033_vvx,NonamEVm001732t1_Meul22_Pv030_vvx,NonamEVm003169t1_Meul22_Pv004_vvx,NonamEVm002236t1_Kim19_Isolate16_vvx,NonamEVm002717t1_Kim19_Isolate4_vvx,NonamEVm002332t1_Kim19_Isolate2_vvx,NonamEVm002615t3_Kim19…
1918	NonamEVm004775t4	Gunalan19_Sal1_vvx		NonamEVm003155t4_Meul22_Pv033_vvx,NonamEVm003341t1_Meul22_Pv024_vvx,NonamEVm003305t5_Meul22_Pv020_vvx,NonamEVm003433t4_Meul22_Pv022_vvx
1919	NonamEVm004908t1	Imp22_P5_vvx		NonamEVm002304t1_Meul22_Pv023_vvx,NonamEVm001840t1_Kim17_SRX2884277-SRR5646670_vvx
1920	NonamEVm004910t1	Imp22_P5_vvx		NonamEVm002259t1_Kim19_Isolate3_vvx
1921	NonamEVm004964t2	Gunalan19_Sal1_vvx		NonamEVm002334t7_Kim19_Isolate16_vvx,NonamEVm002334t4_Kim19_Isolate16_vvx,NonamEVm000618t1_Kim17_SRX5158495-SRR8347532_vvx
1922	NonamEVm004978t4	Gunalan19_Sal1_vvx	PVX_004510	NonamEVm003282t5_Meul22_Pv033_vvx,NonamEVm003279t7_Meul22_Pv004_vvx,NonamEVm003282t4_Meul22_Pv033_vvx
1923	NonamEVm005016t1	Gunalan19_Sal1_vvx	PVX_124710	NonamEVm002396t1_Kim19_Isolate7_vvx,NonamEVm000658t1_Meul22_PNG056_vvx,NonamEVm003567t1_Meul22_Pv022_vvx
1924	NonamEVm005087t2	Gunalan19_Sal1_vvx		NonamEVm003044t1_Kim19_Isolate12_vvx
1925	NonamEVm005235t1	Gunalan19_Sal1_vvx	PVX_004525,PVW1_060030900,PVP01_0624500	NonamEVm003437t1_Meul22_Pv032_vvx,NonamEVm003469t1_Zhu16_SMRU2_vvx,NonamEVm003414t1_Meul22_Pv033_vvx,NonamEVm003706t1_Meul22_Pv022_vvx,NonamEVm003433t1_Meul22_Pv004_vvx,NonamEVm000776t1_Meul22_PNG056_vvx,NonamEVm003644t1_Meul22_Pv024_vvx,NonamEVm003659t1_Meul22_Pv021_vvx,NonamEVm000057t1_Meul22_PNG036_vvx
1926	NonamEVm005235t2	Gunalan19_Sal1_vvx		NonamEVm003414t2_Meul22_Pv033_vvx,NonamEVm004007t1_Meul22_Pv025_vvx,NonamEVm003899t1_Meul22_Pv023_vvx,NonamEVm003706t2_Meul22_Pv022_vvx,NonamEVm003962t1_Meul22_Pv017_vvx,NonamEVm003939t1_Kim19_Isolate6_vvx,NonamEVm001929t1_Meul22_Pv014_vvx
1927	NonamEVm005240t1	Gunalan19_Sal1_vvx	PVX_096000	NonamEVm003417t1_Meul22_Pv033_vvx,NonamEVm003261t1_Meul22_Pv025_vvx,NonamEVm003642t1_Meul22_Pv024_vvx,NonamEVm003657t3_Meul22_Pv021_vvx,NonamEVm003657t1_Meul22_Pv021_vvx,NonamEVm003171t4_Meul22_Pv020_vvx,NonamEVm001332t1_Meul22_Pv014_vvx
1928	NonamEVm005255t1	Gunalan19_Sal1_vvx	PVX_022185,PVW1_120087700	NonamEVm003483t1_Zhu16_SMRU2_vvx,NonamEVm003650t1_Meul22_Pv024_vvx,NonamEVm000305t11_Kim17_SRX5158517-SRR8347510_vvx,NonamEVm003623t2_Zhu16_Mixed_vvx,NonamEVm000843t1_Cheng19_ERX2560130-ERR2541712_vvx,NonamEVm000864t1_Cheng19_ERX2560131-ERR2541713_vvx
1929	NonamEVm005299t4	Gunalan19_Sal1_vvx		NonamEVm003405t1_Meul22_Pv017_vvx
1930	NonamEVm005626t1	Imp22_P2_vvx	PVW1_140078400
1931	NonamEVm005745t1	Imp22_P2_vvx		NonamEVm003210t2_Meul22_Pv032_vvx,NonamEVm002754t14_Meul22_Pv020_vvx,NonamEVm004756t5_Gunalan19_Sal1_vvx
1932	NonamEVm005745t2	Imp22_P2_vvx		NonamEVm003210t1_Meul22_Pv032_vvx,NonamEVm003173t1_Meul22_Pv023_vvx,NonamEVm003452t1_Meul22_Pv021_vvx,NonamEVm000587t1_Meul22_PNG056_vvx,NonamEVm000250t1_Kim19_Isolate14_vvx,NonamEVm001145t1_Cheng19_ERX2560129-ERR2541711_vvx,NonamEVm002716t1_Kim17_SRX2884278-SRR5646669_vvx
1933	NonamEVm005811t1	Imp22_P6_vvx	PVX_113230,PVP01_1147700,PVW1_110053600	NonamEVm003083t1_Meul22_Pv032_vvx,NonamEVm002176t1_Kim19_Isolate16_vvx,NonamEVm002212t1_Kim19_Isolate12_vvx,NonamEVm003161t1_Zhu16_SMRU2_vvx,NonamEVm003101t1_Zhu16_SMRU1_vvx,NonamEVm003317t1_Zhu16_Mixed_vvx,NonamEVm003226t1_Siegal20_Schizont_vvx,NonamEVm001939t1_Rangel20_MRMS_vvx,NonamEVm003025t1_Meul22_Pv041_vvx,NonamEVm003092t1_Meul22_Pv033_vvx,NonamEVm002822t1_Meul22_Pv025_vvx,NonamEVm003070t1…
1934	NonamEVm005848t4	Imp22_P2_vvx		NonamEVm003025t1_Meul22_Pv025_vvx
1935	NonamEVm006018t1	Imp22_P5_vvx		NonamEVm002565t1_Meul22_Pv032_vvx,NonamEVm002581t1_Meul22_Pv033_vvx,NonamEVm002194t1_Meul22_Pv025_vvx,NonamEVm002036t1_Kim17_SRX2884278-SRR5646669_vvx
1936	NonamEVm006105t1	Imp22_P5_vvx		NonamEVm002627t2_Zhu16_Mixed_vvx,NonamEVm002676t1_Zhu16_SMRU2_vvx
1937	NonamEVm006151t1	Imp22_P5_vvx		NonamEVm002306t8_Meul22_Pv021_vvx,NonamEVm002306t9_Meul22_Pv021_vvx
1938	NonamEVm006342t1	Imp22_P5_vvx		NonamEVm002684t1_Meul22_Pv032_vvx,NonamEVm002692t1_Meul22_Pv033_vvx,NonamEVm002318t1_Meul22_Pv025_vvx,NonamEVm002729t1_Meul22_Pv004_vvx
1939	NonamEVm006342t2	Imp22_P5_vvx		NonamEVm002692t2_Meul22_Pv033_vvx
1940	NonamEVm006369t1	Imp22_P2_vvx		NonamEVm003419t2_Meul22_Pv033_vvx,NonamEVm001853t5_Meul22_Pv030_vvx,NonamEVm003272t1_Meul22_Pv025_vvx,NonamEVm003386t1_Meul22_Pv017_vvx,NonamEVm001326t1_Cheng19_ERX2560127-ERR2541709_vvx
1941	NonamEVm006492t1	Imp22_P5_vvx		NonamEVm002780t1_Meul22_Pv023_vvx,NonamEVm001782t1_Kim19_Isolate7_vvx,NonamEVm001782t2_Kim19_Isolate7_vvx
1942	NonamEVm006493t1	Imp22_P5_vvx		NonamEVm003022t1_Meul22_Pv021_vvx
1943	NonamEVm006673t1	Imp22_P6_vvx		NonamEVm006673t2_Imp22_P6_vvx
1944	NonamEVm006673t2	Imp22_P6_vvx		NonamEVm006673t1_Imp22_P6_vvx
1945	NonamEVm006702t1	Imp22_P6_vvx		NonamEVm003341t1_Meul22_Pv023_vvx,NonamEVm003517t3_Meul22_Pv020_vvx
1946	NonamEVm006842t1	Imp22_P5_vvx		NonamEVm002822t1_Meul22_Pv041_vvx,NonamEVm002848t2_Meul22_Pv032_vvx,NonamEVm002848t1_Meul22_Pv032_vvx,NonamEVm002885t1_Zhu16_SMRU1_vvx,NonamEVm003112t3_Meul22_Pv022_vvx,NonamEVm002885t1_Meul22_Pv004_vvx,NonamEVm002885t2_Zhu16_SMRU1_vvx
1947	NonamEVm006842t2	Imp22_P5_vvx		NonamEVm003131t12_Meul22_Pv021_vvx
1948	NonamEVm006842t3	Imp22_P5_vvx		NonamEVm003077t2_Meul22_Pv024_vvx
1949	NonamEVm006930t1	Imp22_P6_vvx		NonamEVm003408t1_Meul22_Pv023_vvx,NonamEVm003572t3_Meul22_Pv020_vvx,NonamEVm003572t2_Meul22_Pv020_vvx
1950	NonamEVm006948t1	Imp22_P5_vvx		NonamEVm002795t2_Meul22_Pv017_vvx
1951	NonamEVm006988t1	Gunalan19_Sal1_vvx		NonamEVm002869t3_Kim19_Isolate12_vvx,NonamEVm004288t1_Zhu16_SMRU2_vvx,NonamEVm004466t1_Siegal20_Schizont_vvx,NonamEVm004242t1_Meul22_Pv033_vvx,NonamEVm004601t1_Meul22_Pv022_vvx,NonamEVm001557t1_Meul22_PNG056_vvx,NonamEVm003566t1_Kim19_Isolate2_vvx,NonamEVm004041t1_Meul22_Pv041_vvx,NonamEVm004133t1_Meul22_Pv023_vvx
1952	NonamEVm007356t1	Imp22_P5_vvx		NonamEVm002933t2_Meul22_Pv017_vvx
1953	NonamEVm007850t1	Imp22_P5_vvx	PVW1_060030700,PVP01_0624300,PVX_004535	NonamEVm002229t1_Kim19_Isolate16_vvx,NonamEVm003155t1_Zhu16_SMRU1_vvx,NonamEVm003282t1_Siegal20_Schizont_vvx,NonamEVm003076t1_Meul22_Pv041_vvx,NonamEVm003330t1_Meul22_Pv024_vvx,NonamEVm003121t1_Meul22_Pv023_vvx,NonamEVm003423t1_Meul22_Pv022_vvx,NonamEVm003399t1_Meul22_Pv021_vvx,NonamEVm003298t4_Meul22_Pv020_vvx,NonamEVm003090t1_Meul22_Pv017_vvx,NonamEVm002322t1_Kim19_Isolate2_vvx,NonamEVm000243t1…
1954	NonamEVm007879t1	Imp22_P5_vvx	PVX_101600	NonamEVm003132t1_Meul22_Pv023_vvx,NonamEVm003397t1_Meul22_Pv021_vvx,NonamEVm003305t2_Meul22_Pv020_vvx,NonamEVm003168t1_Meul22_Pv032_vvx,NonamEVm003155t1_Meul22_Pv033_vvx,NonamEVm001732t1_Meul22_Pv030_vvx,NonamEVm003169t1_Meul22_Pv004_vvx,NonamEVm002236t1_Kim19_Isolate16_vvx,NonamEVm002717t1_Kim19_Isolate4_vvx,NonamEVm002332t1_Kim19_Isolate2_vvx,NonamEVm002615t3_Kim19_Isolate10_vvx,NonamEVm003341t…
1955	NonamEVm008055t1	Imp22_P5_vvx		NonamEVm003487t1_Meul22_Pv022_vvx
1956	NonamEVm008460t1	Imp22_P5_vvx		NonamEVm003319t1_Meul22_Pv023_vvx
1957	NonamEVm008739t1	Imp22_P5_vvx		NonamEVm003335t1_Meul22_Pv041_vvx
1958	NonamEVm008904t1	Imp22_P5_vvx		NonamEVm003317t2_Zhu16_Mixed_vvx,NonamEVm003717t1_Meul22_Pv021_vvx,NonamEVm003025t2_Meul22_Pv017_vvx,NonamEVm000518t2_Meul22_PNG056_vvx,NonamEVm002936t2_Kim19_Isolate6_vvx,NonamEVm001018t2_Meul22_Pv014_vvx,NonamEVm002973t2_Kim19_Isolate10_vvx,NonamEVm000490t2_Kim17_SRX5158495-SRR8347532_vvx
1959	NonamEVm009284t1	Imp22_P5_vvx		NonamEVm003637t1_Meul22_Pv004_vvx
